# Supplementary material for: Brain-related genes are specifically enriched with long phase 1 introns
Source: PLoS One. 2020 May 29;15(5):e0233978. doi: 10.1371/journal.pone.0233978 (PMC7259759; doi:10.1371/journal.pone.0233978)
Supplement: S1 Table — (XLSX) [file pone.0233978.s004.xlsx]

## Sheet: Readme
Column	Description
MGI	ID of human-mouse orthologous pair
HOMO_ID	human gene ID
HOMO_NAME	human gene name
homo_ph0_all	number of phase 0 introns in the human gene
homo_ph0_<5	number of phase 0 introns with length < 5000 in the human gene
homo_ph0_5-10	number of phase 0 introns with 5000 < length < 10000 in the human gene
homo_ph0_10-50	number of phase 0 introns with 10000 < length < 50000 in the human gene
homo_ph0_>50	number of phase 0 introns with length > 50000 in the human gene
homo_ph1_all	number of phase 1 introns in the human gene
homo_ph1_<5	number of phase 1 introns with length < 5000 in the human gene
homo_ph1_5-10	number of phase 1 introns with 5000 < length < 10000 in the human gene
homo_ph1_10-50	number of phase 1 introns with 10000 < length < 50000 in the human gene
homo_ph1_>50	number of phase 1 introns with length > 50000 in the human gene
homo_ph2_all	number of phase 2 introns in the human gene
homo_ph2_<5	number of phase 2 introns with length < 5000 in the human gene
homo_ph2_5-10	number of phase 2 introns with 5000 < length < 10000 in the human gene
homo_ph2_10-50	number of phase 2 introns with 10000 < length < 50000 in the human gene
homo_ph2_>50	number of phase 2 introns with length > 50000 in the human gene
MUS_ID	mouse gene ID
MUS_NAME	mouse gene name
mus_ph0_all	number of phase 0 introns in the mouse gene
mus_ph0_<5	number of phase 0 introns with length < 5000 in the mouse gene
mus_ph0_5-10	number of phase 0 introns with 5000 < length < 10000 in the mouse gene
mus_ph0_10-50	number of phase 0 introns with 10000 < length < 50000 in the mouse gene
mus_ph0_>50	number of phase 0 introns with length > 50000 in the mouse gene
mus_ph1_all	number of phase 1 introns in the mouse gene
mus_ph1_<5	number of phase 1 introns with length < 5000 in the mouse gene
mus_ph1_5-10	number of phase 1 introns with 5000 < length < 10000 in the mouse gene
mus_ph1_10-50	number of phase 1 introns with 10000 < length < 50000 in the mouse gene
mus_ph1_>50	number of phase 1 introns with length > 50000 in the mouse gene
mus_ph2_all	number of phase 2 introns in the mouse gene
mus_ph2_<5	number of phase 2 introns with length < 5000 in the mouse gene
mus_ph2_5-10	number of phase 2 introns with 5000 < length < 10000 in the mouse gene
mus_ph2_10-50	number of phase 2 introns with 10000 < length < 50000 in the mouse gene
mus_ph2_>50	number of phase 2 introns with length > 50000 in the mouse gene

## Sheet: homo_mus_pairs
MGI	HOMO_ID	HOMO_NAME	homo_ph0_all	homo_ph0_<5	homo_ph0_5-10	homo_ph0_10-50	homo_ph0_>50	homo_ph1_all	homo_ph1_<5	homo_ph1_5-10	homo_ph1_10-50	homo_ph1_>50	homo_ph2_all	homo_ph2_<5	homo_ph2_5-10	homo_ph2_10-50	homo_ph2_>50	MUS_ID	MUS_NAME	mus_ph0_all	mus_ph0_<5	mus_ph0_5-10	mus_ph0_10-50	mus_ph0_>50	mus_ph1_all	mus_ph1_<5	mus_ph1_5-10	mus_ph1_10-50	mus_ph1_>50	mus_ph2_all	mus_ph2_<5	mus_ph2_5-10	mus_ph2_10-50	mus_ph2_>50
MGI:1341839	ENSG00000106100	NOD1	1	1	0	0	0	1	1	0	0	0	8	7	1	0	0	ENSMUSG00000038058	Nod1	1	1	0	0	0	1	1	0	0	0	8	8	0	0	0
MGI:1933131	ENSG00000185774	KCNIP4	5	3	0	1	1	2	0	1	0	1	0	0	0	0	0	ENSMUSG00000029088	Kcnip4	5	2	1	1	1	2	0	1	0	1	0	0	0	0	0
MGI:106593	ENSG00000164600	NEUROD6	0	0	0	0	0	0	0	0	0	0	0	0	0	0	0	ENSMUSG00000037984	Neurod6	0	0	0	0	0	0	0	0	0	0	0	0	0	0	0
MGI:1349481	ENSG00000153487	ING1	0	0	0	0	0	1	1	0	0	0	0	0	0	0	0	ENSMUSG00000045969	Ing1	0	0	0	0	0	1	1	0	0	0	0	0	0	0	0
MGI:1933735	ENSG00000163577	EIF5A2	3	2	0	1	0	0	0	0	0	0	0	0	0	0	0	ENSMUSG00000050192	Eif5a2	3	2	0	1	0	0	0	0	0	0	0	0	0	0	0
MGI:1921565	ENSG00000145860	RNF145	4	3	1	0	0	2	0	2	0	0	4	2	1	1	0	ENSMUSG00000019189	Rnf145	3	3	0	0	0	2	0	2	0	0	4	3	0	1	0
MGI:99182	ENSG00000166529	ZSCAN21	1	1	0	0	0	1	0	1	0	0	0	0	0	0	0	ENSMUSG00000037017	Zscan21	1	1	0	0	0	1	0	1	0	0	0	0	0	0	0
MGI:894310	ENSG00000164402	SEPT8	4	3	0	1	0	2	2	0	0	0	3	3	0	0	0	ENSMUSG00000018398	Sept8	4	3	0	1	0	2	2	0	0	0	3	3	0	0	0
MGI:1914367	ENSG00000165169	DYNLT3	2	2	0	0	0	2	2	0	0	0	0	0	0	0	0	ENSMUSG00000031176	Dynlt3	2	2	0	0	0	2	2	0	0	0	0	0	0	0	0
MGI:2442399	ENSG00000177453	NIM1K	1	1	0	0	0	1	0	0	1	0	0	0	0	0	0	ENSMUSG00000095930	Nim1k	1	1	0	0	0	1	0	0	1	0	0	0	0	0	0
MGI:104684	ENSG00000151491	EPS8	10	9	1	0	0	4	2	1	1	0	5	4	1	0	0	ENSMUSG00000015766	Eps8	10	9	1	0	0	4	2	2	0	0	5	5	0	0	0
MGI:1915172	ENSG00000105058	FAM32A	2	2	0	0	0	0	0	0	0	0	1	1	0	0	0	ENSMUSG00000003039	Fam32a	2	2	0	0	0	0	0	0	0	0	1	1	0	0	0
MGI:1914004	ENSG00000114861	FOXP1	9	4	2	1	2	2	1	1	0	0	4	1	1	2	0	ENSMUSG00000030067	Foxp1	9	4	2	1	2	2	1	1	0	0	4	1	1	2	0
MGI:103253	ENSG00000008283	CYB561	1	1	0	0	0	2	2	0	0	0	2	2	0	0	0	ENSMUSG00000019590	Cyb561	1	1	0	0	0	2	2	0	0	0	1	1	0	0	0
MGI:1891884	ENSG00000053702	NRIP2	3	3	0	0	0	1	1	0	0	0	1	1	0	0	0	ENSMUSG00000001520	Nrip2	3	3	0	0	0	1	1	0	0	0	1	1	0	0	0
MGI:1915254	ENSG00000175348	TMEM9B	3	3	0	0	0	0	0	0	0	0	1	0	1	0	0	ENSMUSG00000031021	Tmem9b	3	2	1	0	0	0	0	0	0	0	1	1	0	0	0
MGI:2136348	ENSG00000133800	LYVE1	0	0	0	0	0	3	3	0	0	0	2	2	0	0	0	ENSMUSG00000030787	Lyve1	0	0	0	0	0	3	2	1	0	0	2	2	0	0	0
MGI:2685471	ENSG00000171643	S100Z	1	1	0	0	0	0	0	0	0	0	0	0	0	0	0	ENSMUSG00000021679	S100z	1	1	0	0	0	0	0	0	0	0	0	0	0	0	0
MGI:3050566	ENSG00000151320	AKAP6	9	1	1	5	2	1	1	0	0	0	1	0	0	1	0	ENSMUSG00000061603	Akap6	9	1	1	5	2	1	1	0	0	0	1	0	0	1	0
MGI:1926462	ENSG00000096746	HNRNPH3	1	1	0	0	0	6	6	0	0	0	1	1	0	0	0	ENSMUSG00000020069	Hnrnph3	0	0	0	0	0	1	1	0	0	0	0	0	0	0	0
MGI:1916282	ENSG00000157093	LYZL4	0	0	0	0	0	2	2	0	0	0	1	0	1	0	0	ENSMUSG00000032530	Lyzl4	0	0	0	0	0	2	2	0	0	0	1	1	0	0	0
MGI:2445077	ENSG00000179630	LACC1	1	1	0	0	0	2	2	0	0	0	1	1	0	0	0	ENSMUSG00000044350	Lacc1	1	1	0	0	0	2	2	0	0	0	1	1	0	0	0
MGI:1095438	ENSG00000163581	SLC2A2	7	6	1	0	0	2	2	0	0	0	1	1	0	0	0	ENSMUSG00000027690	Slc2a2	7	6	1	0	0	2	2	0	0	0	1	0	1	0	0
MGI:2442280	ENSG00000248385	TARM1	0	0	0	0	0	4	3	1	0	0	0	0	0	0	0	ENSMUSG00000053338	Tarm1	0	0	0	0	0	5	4	1	0	0	1	1	0	0	0
MGI:2448565	ENSG00000165105	RASEF	8	7	1	0	0	1	1	0	0	0	7	5	1	1	0	ENSMUSG00000043003	Rasef	8	6	2	0	0	1	1	0	0	0	6	5	1	0	0
MGI:2137300	ENSG00000132702	HAPLN2	0	0	0	0	0	4	4	0	0	0	0	0	0	0	0	ENSMUSG00000004894	Hapln2	0	0	0	0	0	4	4	0	0	0	0	0	0	0	0
MGI:1922637	ENSG00000089163	SIRT4	1	1	0	0	0	0	0	0	0	0	1	0	1	0	0	ENSMUSG00000029524	Sirt4	1	1	0	0	0	1	1	0	0	0	1	1	0	0	0
MGI:88121	ENSG00000101200	AVP	1	1	0	0	0	1	1	0	0	0	0	0	0	0	0	ENSMUSG00000037727	Avp	1	1	0	0	0	1	1	0	0	0	0	0	0	0	0
MGI:2443225	ENSG00000143614	GATAD2B	6	6	0	0	0	2	2	0	0	0	1	0	1	0	0	ENSMUSG00000042390	Gatad2b	6	6	0	0	0	2	2	0	0	0	1	0	1	0	0
MGI:1098708	ENSG00000132405	TBC1D14	5	3	1	1	0	3	3	0	0	0	4	2	0	2	0	ENSMUSG00000029192	Tbc1d14	5	4	0	1	0	3	2	1	0	0	4	2	1	1	0
MGI:109582	ENSG00000005075	POLR2J	1	1	0	0	0	0	0	0	0	0	2	2	0	0	0	ENSMUSG00000039771	Polr2j	1	1	0	0	0	0	0	0	0	0	2	2	0	0	0
MGI:109201	ENSG00000156006	NAT2	0	0	0	0	0	0	0	0	0	0	0	0	0	0	0	ENSMUSG00000051147	Nat2	0	0	0	0	0	0	0	0	0	0	0	0	0	0	0
MGI:1341886	ENSG00000129474	AJUBA	4	4	0	0	0	2	2	0	0	0	1	1	0	0	0	ENSMUSG00000022178	Ajuba	4	4	0	0	0	2	2	0	0	0	1	1	0	0	0
MGI:1913504	ENSG00000086189	DIMT1	6	6	0	0	0	1	1	0	0	0	4	4	0	0	0	ENSMUSG00000021692	Dimt1	6	6	0	0	0	1	1	0	0	0	4	4	0	0	0
MGI:109446	ENSG00000149927	DOC2A	5	5	0	0	0	2	2	0	0	0	2	2	0	0	0	ENSMUSG00000052301	Doc2a	5	5	0	0	0	2	2	0	0	0	2	2	0	0	0
MGI:1927222	ENSG00000139734	DIAPH3	15	4	3	7	1	7	2	1	3	1	5	3	1	1	0	ENSMUSG00000022021	Diaph3	15	5	2	8	0	7	2	1	3	1	5	4	0	1	0
MGI:1335107	ENSG00000008256	CYTH3	5	4	1	0	0	3	2	0	0	1	4	4	0	0	0	ENSMUSG00000018001	Cyth3	5	4	1	0	0	3	2	0	0	1	4	3	1	0	0
MGI:1914982	ENSG00000134330	IAH1	2	2	0	0	0	2	2	0	0	0	1	1	0	0	0	ENSMUSG00000062054	Iah1	2	2	0	0	0	2	2	0	0	0	1	1	0	0	0
MGI:2157980	ENSG00000103043	VAC14	7	6	0	1	0	5	3	1	1	0	6	3	1	2	0	ENSMUSG00000010936	Vac14	7	6	0	1	0	5	3	1	1	0	6	3	1	2	0
MGI:104632	ENSG00000186591	UBE2H	0	0	0	0	0	4	2	0	2	0	2	1	0	0	1	ENSMUSG00000039159	Ube2h	0	0	0	0	0	4	1	1	2	0	2	1	0	1	0
MGI:2678085	ENSG00000064607	SUGP2	1	0	1	0	0	4	3	1	0	0	3	2	1	0	0	ENSMUSG00000036054	Sugp2	1	1	0	0	0	4	3	1	0	0	3	3	0	0	0
MGI:1924769	ENSG00000174652	ZNF266	1	1	0	0	0	2	2	0	0	0	0	0	0	0	0	ENSMUSG00000060510	Zfp266	2	2	0	0	0	3	3	0	0	0	0	0	0	0	0
MGI:107170	ENSG00000134242	PTPN22	11	9	1	1	0	7	6	1	0	0	2	2	0	0	0	ENSMUSG00000027843	Ptpn22	11	10	0	1	0	7	6	0	1	0	2	2	0	0	0
MGI:2156378	ENSG00000204618	RNF39	2	2	0	0	0	1	1	0	0	0	1	1	0	0	0	ENSMUSG00000036492	Rnf39	1	1	0	0	0	1	1	0	0	0	1	1	0	0	0
MGI:97252	ENSG00000111049	MYF5	1	1	0	0	0	1	1	0	0	0	0	0	0	0	0	ENSMUSG00000000435	Myf5	1	1	0	0	0	1	1	0	0	0	0	0	0	0	0
MGI:1346866	ENSG00000169032	MAP2K1	6	5	1	0	0	2	1	0	1	0	2	1	0	1	0	ENSMUSG00000004936	Map2k1	6	5	1	0	0	2	1	0	1	0	2	1	0	1	0
MGI:1913563	ENSG00000108854	SMURF2	3	3	0	0	0	6	4	1	0	1	9	7	2	0	0	ENSMUSG00000018363	Smurf2	3	3	0	0	0	6	5	0	1	0	9	9	0	0	0
MGI:2443416	ENSG00000161040	FBXL13	8	3	1	3	1	3	2	0	1	0	5	3	1	1	0	ENSMUSG00000048520	Fbxl13	10	4	1	5	0	3	2	0	1	0	6	5	1	0	0
MGI:1195269	ENSG00000197891	SLC22A12	2	2	0	0	0	2	2	0	0	0	5	5	0	0	0	ENSMUSG00000061742	Slc22a12	2	2	0	0	0	2	2	0	0	0	5	5	0	0	0
MGI:3705222	ENSG00000204611	ZNF616	1	0	1	0	0	1	0	1	0	0	0	0	0	0	0	ENSMUSG00000066007	Zfp600	1	1	0	0	0	1	1	0	0	0	0	0	0	0	0
MGI:1346346	ENSG00000116521	SCAMP3	4	4	0	0	0	2	2	0	0	0	2	2	0	0	0	ENSMUSG00000028049	Scamp3	4	4	0	0	0	2	2	0	0	0	2	2	0	0	0
MGI:94903	ENSG00000064195	DLX3	1	1	0	0	0	1	1	0	0	0	0	0	0	0	0	ENSMUSG00000001510	Dlx3	1	1	0	0	0	1	1	0	0	0	0	0	0	0	0
MGI:1914291	ENSG00000083720	OXCT1	10	3	3	4	0	3	2	1	0	0	3	2	1	0	0	ENSMUSG00000022186	Oxct1	10	4	3	3	0	3	3	0	0	0	3	2	0	1	0
MGI:1924992	ENSG00000037637	FBXO42	3	3	0	0	0	3	0	1	2	0	2	2	0	0	0	ENSMUSG00000028920	Fbxo42	3	3	0	0	0	3	1	1	1	0	2	2	0	0	0
MGI:2155345	ENSG00000160963	COL26A1	4	3	1	0	0	6	5	0	0	1	2	0	0	1	1	ENSMUSG00000004415	Col26a1	4	3	1	0	0	6	5	0	0	1	2	0	0	2	0
MGI:1913447	ENSG00000123975	CKS2	0	0	0	0	0	1	1	0	0	0	1	1	0	0	0	ENSMUSG00000062248	Cks2	0	0	0	0	0	1	1	0	0	0	1	1	0	0	0
MGI:1346331	ENSG00000140995	DEF8	6	6	0	0	0	3	3	0	0	0	1	1	0	0	0	ENSMUSG00000001482	Def8	6	6	0	0	0	3	3	0	0	0	2	2	0	0	0
MGI:2443580	ENSG00000169951	ZNF764	0	0	0	0	0	2	2	0	0	0	0	0	0	0	0	ENSMUSG00000045757	Zfp764	0	0	0	0	0	2	2	0	0	0	0	0	0	0	0
MGI:2448715	ENSG00000163464	CXCR1	0	0	0	0	0	0	0	0	0	0	0	0	0	0	0	ENSMUSG00000048480	Cxcr1	0	0	0	0	0	0	0	0	0	0	0	0	0	0	0
MGI:2444392	ENSG00000178234	GALNT11	0	0	0	0	0	1	0	1	0	0	1	1	0	0	0	ENSMUSG00000038072	Galnt11	5	5	0	0	0	3	3	0	0	0	2	2	0	0	0
MGI:3041177	ENSG00000135090	TAOK3	13	7	3	3	0	2	1	0	1	0	3	3	0	0	0	ENSMUSG00000061288	Taok3	13	7	5	1	0	2	1	1	0	0	3	3	0	0	0
MGI:106603	ENSG00000170542	SERPINB9	4	4	0	0	0	1	1	0	0	0	0	0	0	0	0	ENSMUSG00000045827	Serpinb9	4	4	0	0	0	1	1	0	0	0	0	0	0	0	0
MGI:2384567	ENSG00000145439	CBR4	0	0	0	0	0	3	2	0	1	0	1	1	0	0	0	ENSMUSG00000031641	Cbr4	0	0	0	0	0	3	2	1	0	0	1	1	0	0	0
MGI:2384974	ENSG00000119686	FLVCR2	4	3	0	1	0	3	2	1	0	0	2	2	0	0	0	ENSMUSG00000034258	Mfsd7c	4	2	1	1	0	3	2	1	0	0	2	2	0	0	0
MGI:1914567	ENSG00000174038	C9orf131	1	1	0	0	0	0	0	0	0	0	0	0	0	0	0	ENSMUSG00000028451	RP23-124L1.4	1	1	0	0	0	0	0	0	0	0	0	0	0	0	0
MGI:1355332	ENSG00000179820	MYADM	0	0	0	0	0	0	0	0	0	0	0	0	0	0	0	ENSMUSG00000068566	Myadm	0	0	0	0	0	0	0	0	0	0	0	0	0	0	0
MGI:1923607	ENSG00000126814	TRMT5	1	1	0	0	0	2	2	0	0	0	1	1	0	0	0	ENSMUSG00000034442	Trmt5	1	1	0	0	0	2	2	0	0	0	1	1	0	0	0
MGI:1913687	ENSG00000214253	FIS1	2	2	0	0	0	2	2	0	0	0	0	0	0	0	0	ENSMUSG00000019054	Fis1	2	2	0	0	0	2	2	0	0	0	0	0	0	0	0
MGI:1914714	ENSG00000197217	ENTPD4	2	2	0	0	0	3	3	0	0	0	6	6	0	0	0	ENSMUSG00000095463	Entpd4	2	2	0	0	0	3	3	0	0	0	6	6	0	0	0
MGI:1921719	ENSG00000102387	TAF7L	6	5	1	0	0	6	5	1	0	0	0	0	0	0	0	ENSMUSG00000009596	Taf7l	6	6	0	0	0	6	6	0	0	0	0	0	0	0	0
MGI:2177742	ENSG00000100099	HPS4	6	5	1	0	0	2	2	0	0	0	4	4	0	0	0	ENSMUSG00000042328	Hps4	6	5	0	1	0	2	2	0	0	0	4	4	0	0	0
MGI:1336167	ENSG00000111725	PRKAB1	4	4	0	0	0	1	1	0	0	0	1	1	0	0	0	ENSMUSG00000029513	Prkab1	4	4	0	0	0	1	1	0	0	0	1	1	0	0	0
MGI:1196356	ENSG00000144711	IQSEC1	5	5	0	0	0	4	3	1	0	0	4	2	0	2	0	ENSMUSG00000034312	Iqsec1	1	1	0	0	0	0	0	0	0	0	1	0	0	0	1
MGI:2443548	ENSG00000135953	MFSD9	2	2	0	0	0	3	3	0	0	0	0	0	0	0	0	ENSMUSG00000041945	Mfsd9	2	2	0	0	0	3	2	1	0	0	0	0	0	0	0
MGI:1923897	ENSG00000124116	WFDC3	1	1	0	0	0	5	4	0	1	0	0	0	0	0	0	ENSMUSG00000076434	Wfdc3	0	0	0	0	0	3	2	1	0	0	0	0	0	0	0
MGI:2685720	ENSG00000111058	ACSS3	9	5	1	3	0	3	2	0	1	0	3	0	0	3	0	ENSMUSG00000035948	Acss3	6	3	0	3	0	2	1	0	1	0	2	0	0	2	0
MGI:1888517	ENSG00000140519	RHCG	4	4	0	0	0	3	2	1	0	0	2	2	0	0	0	ENSMUSG00000030549	Rhcg	4	4	0	0	0	3	2	1	0	0	2	2	0	0	0
MGI:2143854	ENSG00000111581	NUP107	16	14	2	0	0	7	7	0	0	0	4	4	0	0	0	ENSMUSG00000052798	Nup107	16	15	1	0	0	7	7	0	0	0	4	4	0	0	0
MGI:2388278	ENSG00000144567	FAM134A	2	2	0	0	0	4	4	0	0	0	2	2	0	0	0	ENSMUSG00000049339	Fam134a	3	3	0	0	0	4	4	0	0	0	2	2	0	0	0
MGI:1922981	ENSG00000148057	IDNK	2	1	0	1	0	0	0	0	0	0	2	2	0	0	0	ENSMUSG00000050002	Idnk	2	2	0	0	0	0	0	0	0	0	2	2	0	0	0
MGI:1917285	ENSG00000157869	RAB28	4	2	1	1	0	2	0	1	0	1	0	0	0	0	0	ENSMUSG00000029128	Rab28	4	2	1	1	0	2	1	0	0	1	0	0	0	0	0
MGI:1917171	ENSG00000170144	HNRNPA3	3	3	0	0	0	6	6	0	0	0	0	0	0	0	0	ENSMUSG00000059005	Hnrnpa3	3	3	0	0	0	6	6	0	0	0	0	0	0	0	0
MGI:1343086	ENSG00000168734	PKIG	0	0	0	0	0	1	1	0	0	0	0	0	0	0	0	ENSMUSG00000035268	Pkig	0	0	0	0	0	1	1	0	0	0	0	0	0	0	0
MGI:106636	ENSG00000169020	ATP5I	1	1	0	0	0	2	2	0	0	0	0	0	0	0	0	ENSMUSG00000050856	Atp5k	1	1	0	0	0	2	2	0	0	0	0	0	0	0	0
MGI:3607777	ENSG00000173093	CCDC63	4	0	3	1	0	3	2	1	0	0	1	1	0	0	0	ENSMUSG00000043036	Ccdc63	5	5	0	0	0	3	3	0	0	0	2	2	0	0	0
MGI:3607720	ENSG00000080572	PIH1D3	2	1	0	1	0	1	1	0	0	0	2	2	0	0	0	ENSMUSG00000042433	Pih1h3b	2	1	0	1	0	1	1	0	0	0	2	1	1	0	0
MGI:104689	ENSG00000115484	CCT4	8	8	0	0	0	2	2	0	0	0	3	3	0	0	0	ENSMUSG00000007739	Cct4	8	8	0	0	0	2	2	0	0	0	3	3	0	0	0
MGI:1329016	ENSG00000071537	SEL1L	12	12	0	0	0	7	5	1	1	0	1	1	0	0	0	ENSMUSG00000020964	Sel1l	12	12	0	0	0	7	5	2	0	0	1	1	0	0	0
MGI:1916977	ENSG00000109189	USP46	4	2	0	2	0	1	1	0	0	0	3	2	1	0	0	ENSMUSG00000054814	Usp46	4	2	0	2	0	1	1	0	0	0	3	2	0	1	0
MGI:2660854	ENSG00000143199	ADCY10	10	8	1	1	0	13	11	2	0	0	8	7	1	0	0	ENSMUSG00000026567	Adcy10	11	11	0	0	0	13	12	0	1	0	8	8	0	0	0
MGI:2444615	ENSG00000197860	SGTB	3	2	1	0	0	2	1	1	0	0	4	3	0	1	0	ENSMUSG00000042743	Sgtb	3	3	0	0	0	2	1	1	0	0	4	4	0	0	0
MGI:1925155	ENSG00000147378	FATE1	2	2	0	0	0	1	1	0	0	0	1	1	0	0	0	ENSMUSG00000053593	Fate1	1	1	0	0	0	0	0	0	0	0	1	1	0	0	0
MGI:3042283	ENSG00000196600	SLC22A25	2	2	0	0	0	2	2	0	0	0	4	1	0	3	0	ENSMUSG00000067656	Slc22a27	2	1	0	1	0	2	1	0	1	0	5	3	0	2	0
MGI:3606482	ENSG00000184374	COLEC10	0	0	0	0	0	5	3	0	2	0	0	0	0	0	0	ENSMUSG00000038591	Colec10	0	0	0	0	0	5	3	0	2	0	0	0	0	0	0
MGI:1913820	ENSG00000100162	CENPM	2	2	0	0	0	1	1	0	0	0	2	2	0	0	0	ENSMUSG00000068101	Cenpm	2	2	0	0	0	1	1	0	0	0	2	2	0	0	0
MGI:2685285	ENSG00000235098	ANKRD65	0	0	0	0	0	0	0	0	0	0	1	1	0	0	0	ENSMUSG00000078487	Ankrd65	1	0	1	0	0	0	0	0	0	0	1	1	0	0	0
MGI:101946	ENSG00000174990	CA5A	4	3	1	0	0	2	0	1	1	0	0	0	0	0	0	ENSMUSG00000025317	Car5a	4	3	1	0	0	2	1	0	1	0	0	0	0	0	0
MGI:1314884	ENSG00000067182	TNFRSF1A	2	1	1	0	0	6	6	0	0	0	1	1	0	0	0	ENSMUSG00000030341	Tnfrsf1a	2	1	1	0	0	6	6	0	0	0	1	1	0	0	0
MGI:108517	ENSG00000166444	ST5	8	8	0	0	0	6	5	1	0	0	4	3	0	1	0	ENSMUSG00000031024	St5	8	8	0	0	0	6	5	1	0	0	4	3	0	1	0
MGI:1913962	ENSG00000258484	SPESP1	0	0	0	0	0	1	0	0	1	0	0	0	0	0	0	ENSMUSG00000046846	Spesp1	0	0	0	0	0	1	0	1	0	0	0	0	0	0	0
MGI:98852	ENSG00000128311	TST	0	0	0	0	0	1	0	1	0	0	0	0	0	0	0	ENSMUSG00000044986	Tst	0	0	0	0	0	1	0	1	0	0	0	0	0	0	0
MGI:2685012	ENSG00000196118	CCDC189	3	3	0	0	0	3	3	0	0	0	2	2	0	0	0	ENSMUSG00000057176	RP24-159C12.8	3	3	0	0	0	3	3	0	0	0	2	2	0	0	0
MGI:109297	ENSG00000124107	SLPI	0	0	0	0	0	3	3	0	0	0	0	0	0	0	0	ENSMUSG00000017002	Slpi	0	0	0	0	0	2	2	0	0	0	0	0	0	0	0
MGI:3042250	ENSG00000197641	SERPINB13	5	5	0	0	0	1	1	0	0	0	0	0	0	0	0	ENSMUSG00000048775	Serpinb13	5	4	0	1	0	1	1	0	0	0	0	0	0	0	0
MGI:1915751	ENSG00000156831	NSMCE2	2	1	0	1	0	2	0	0	1	1	1	0	1	0	0	ENSMUSG00000059586	Nsmce2	2	1	0	1	0	2	0	0	1	1	1	0	1	0	0
MGI:96055	ENSG00000111679	PTPN6	7	7	0	0	0	2	2	0	0	0	5	5	0	0	0	ENSMUSG00000004266	Ptpn6	7	7	0	0	0	2	2	0	0	0	5	4	1	0	0
MGI:1916947	ENSG00000076826	CAMSAP3	8	8	0	0	0	6	5	1	0	0	4	4	0	0	0	ENSMUSG00000044433	Camsap3	8	8	0	0	0	6	5	1	0	0	4	4	0	0	0
MGI:2145645	ENSG00000070367	EXOC5	9	7	1	1	0	2	2	0	0	0	6	5	1	0	0	ENSMUSG00000061244	Exoc5	9	6	2	1	0	2	2	0	0	0	6	6	0	0	0
MGI:3647180	ENSG00000186146	DEFB131	0	0	0	0	0	1	0	1	0	0	0	0	0	0	0	ENSMUSG00000075572	Defb43	0	0	0	0	0	1	0	1	0	0	0	0	0	0	0
MGI:2138151	ENSG00000117009	KMO	9	7	0	2	0	3	2	1	0	0	2	2	0	0	0	ENSMUSG00000039783	Kmo	9	8	1	0	0	3	3	0	0	0	2	2	0	0	0
MGI:102683	ENSG00000141738	GRB7	9	9	0	0	0	2	2	0	0	0	2	2	0	0	0	ENSMUSG00000019312	Grb7	9	9	0	0	0	2	2	0	0	0	2	2	0	0	0
MGI:1332243	ENSG00000148154	UGCG	3	2	1	0	0	2	2	0	0	0	3	2	0	1	0	ENSMUSG00000028381	Ugcg	3	3	0	0	0	2	2	0	0	0	3	2	0	1	0
MGI:1922867	ENSG00000118181	RPS25	2	2	0	0	0	1	1	0	0	0	0	0	0	0	0	ENSMUSG00000009927	Rps25	2	2	0	0	0	1	1	0	0	0	0	0	0	0	0
MGI:2155884	ENSG00000196363	WDR5	7	6	1	0	0	3	3	0	0	0	2	2	0	0	0	ENSMUSG00000026917	Wdr5	7	7	0	0	0	3	3	0	0	0	2	2	0	0	0
MGI:1915756	ENSG00000178585	CTNNBIP1	1	1	0	0	0	1	0	0	1	0	0	0	0	0	0	ENSMUSG00000028988	Ctnnbip1	1	1	0	0	0	1	0	0	1	0	0	0	0	0	0
MGI:2446229	ENSG00000187605	TET3	6	2	2	2	0	2	1	0	1	0	2	1	1	0	0	ENSMUSG00000034832	Tet3	6	4	0	2	0	2	1	0	1	0	2	1	1	0	0
MGI:2384939	ENSG00000173065	C17orf63	0	0	0	0	0	1	0	1	0	0	0	0	0	0	0	ENSMUSG00000037750	Fam222b	0	0	0	0	0	1	0	0	1	0	0	0	0	0	0
MGI:2387350	ENSG00000165985	C1QL3	1	0	1	0	0	0	0	0	0	0	0	0	0	0	0	ENSMUSG00000049630	C1ql3	1	0	1	0	0	0	0	0	0	0	0	0	0	0	0
MGI:1913294	ENSG00000125821	DTD1	1	0	0	0	1	2	0	1	1	0	1	1	0	0	0	ENSMUSG00000027430	Dtd1	1	0	0	0	1	2	1	0	1	0	1	0	0	1	0
MGI:2159601	ENSG00000173227	SYT12	4	4	0	0	0	2	2	0	0	0	0	0	0	0	0	ENSMUSG00000049303	Syt12	4	4	0	0	0	2	1	1	0	0	0	0	0	0	0
MGI:2384976	ENSG00000152315	KCNK13	0	0	0	0	0	1	0	0	0	1	0	0	0	0	0	ENSMUSG00000045404	Kcnk13	0	0	0	0	0	1	0	0	0	1	0	0	0	0	0
MGI:1925694	ENSG00000183571	PGPEP1L	2	1	0	1	0	0	0	0	0	0	1	1	0	0	0	ENSMUSG00000030553	Pgpep1l	0	0	0	0	0	0	0	0	0	0	1	1	0	0	0
MGI:1341077	ENSG00000118816	CCNI	5	3	2	0	0	0	0	0	0	0	0	0	0	0	0	ENSMUSG00000063015	Ccni	5	4	0	1	0	0	0	0	0	0	0	0	0	0	0
MGI:1914617	ENSG00000159086	PAXBP1	6	6	0	0	0	7	6	1	0	0	4	4	0	0	0	ENSMUSG00000022974	Paxbp1	6	6	0	0	0	7	6	1	0	0	4	4	0	0	0
MGI:1917931	ENSG00000163322	FAM175A	3	3	0	0	0	2	1	1	0	0	3	3	0	0	0	ENSMUSG00000035234	Fam175a	3	3	0	0	0	2	2	0	0	0	3	3	0	0	0
MGI:97376	ENSG00000213281	NRAS	2	2	0	0	0	0	0	0	0	0	1	1	0	0	0	ENSMUSG00000027852	Nras	2	2	0	0	0	0	0	0	0	0	1	1	0	0	0
MGI:1926053	ENSG00000156509	FBXO43	2	2	0	0	0	1	1	0	0	0	1	1	0	0	0	ENSMUSG00000048230	Fbxo43	2	1	1	0	0	0	0	0	0	0	1	1	0	0	0
MGI:97788	ENSG00000146733	PSPH	1	1	0	0	0	1	1	0	0	0	2	2	0	0	0	ENSMUSG00000029446	Psph	1	1	0	0	0	1	1	0	0	0	2	2	0	0	0
MGI:96024	ENSG00000213931	HBE1	1	1	0	0	0	0	0	0	0	0	1	1	0	0	0	ENSMUSG00000052217	Hbb-bh1	1	1	0	0	0	0	0	0	0	0	1	1	0	0	0
MGI:1927549	ENSG00000171956	FOXB1	0	0	0	0	0	0	0	0	0	0	0	0	0	0	0	ENSMUSG00000059246	Foxb1	0	0	0	0	0	0	0	0	0	0	0	0	0	0	0
MGI:2142598	ENSG00000103064	SLC7A6	3	3	0	0	0	3	2	0	1	0	2	2	0	0	0	ENSMUSG00000031904	Slc7a6	3	3	0	0	0	3	2	1	0	0	2	2	0	0	0
MGI:1920722	ENSG00000163071	SPATA18	6	4	2	0	0	2	2	0	0	0	4	3	1	0	0	ENSMUSG00000029155	Spata18	4	4	0	0	0	1	1	0	0	0	4	3	1	0	0
MGI:2685874	ENSG00000159214	CCDC24	2	2	0	0	0	1	1	0	0	0	4	4	0	0	0	ENSMUSG00000078588	Ccdc24	1	1	0	0	0	1	1	0	0	0	4	4	0	0	0
MGI:1919643	ENSG00000135472	FAIM2	6	5	0	1	0	1	1	0	0	0	4	3	1	0	0	ENSMUSG00000023011	Faim2	6	5	0	1	0	1	1	0	0	0	4	3	1	0	0
MGI:2182619	ENSG00000168481	LGI3	0	0	0	0	0	2	2	0	0	0	5	5	0	0	0	ENSMUSG00000033595	Lgi3	0	0	0	0	0	2	2	0	0	0	5	5	0	0	0
MGI:1919084	ENSG00000169155	ZBTB43	0	0	0	0	0	0	0	0	0	0	0	0	0	0	0	ENSMUSG00000026788	Zbtb43	0	0	0	0	0	1	0	1	0	0	0	0	0	0	0
MGI:97231	ENSG00000185499	MUC1	4	4	0	0	0	2	2	0	0	0	1	1	0	0	0	ENSMUSG00000042784	Muc1	3	3	0	0	0	2	2	0	0	0	1	1	0	0	0
MGI:1341190	ENSG00000064961	HMG20B	3	3	0	0	0	3	3	0	0	0	2	2	0	0	0	ENSMUSG00000020232	Hmg20b	3	3	0	0	0	3	3	0	0	0	2	2	0	0	0
MGI:1917237	ENSG00000165698	C9orf9	2	2	0	0	0	0	0	0	0	0	1	1	0	0	0	ENSMUSG00000026809	RP23-362N19.4	2	2	0	0	0	0	0	0	0	0	1	1	0	0	0
MGI:1924217	ENSG00000100578	KIAA0586	13	12	1	0	0	12	8	3	1	0	5	4	0	1	0	ENSMUSG00000034601	RP24-354K18.1	13	13	0	0	0	11	8	1	2	0	5	4	1	0	0
MGI:88065	ENSG00000078061	ARAF	7	7	0	0	0	2	2	0	0	0	5	5	0	0	0	ENSMUSG00000001127	Araf	7	7	0	0	0	2	2	0	0	0	5	5	0	0	0
MGI:1919448	ENSG00000039123	SKIV2L2	16	11	5	0	0	6	4	1	1	0	4	2	0	2	0	ENSMUSG00000016018	Skiv2l2	16	16	0	0	0	6	6	0	0	0	4	3	1	0	0
MGI:1330302	ENSG00000105204	DYRK1B	7	7	0	0	0	2	2	0	0	0	0	0	0	0	0	ENSMUSG00000002409	Dyrk1b	7	7	0	0	0	3	3	0	0	0	0	0	0	0	0
MGI:1922870	ENSG00000105700	KXD1	0	0	0	0	0	1	1	0	0	0	2	2	0	0	0	ENSMUSG00000055553	Kxd1	0	0	0	0	0	1	1	0	0	0	2	2	0	0	0
MGI:1354736	ENSG00000173120	KDM2A	9	5	2	1	1	7	6	0	1	0	3	3	0	0	0	ENSMUSG00000054611	Kdm2a	9	7	0	2	0	7	7	0	0	0	3	3	0	0	0
MGI:1354388	ENSG00000077327	SPAG6	6	4	2	0	0	3	1	0	2	0	1	0	1	0	0	ENSMUSG00000022783	Spag6	6	4	1	1	0	3	2	0	1	0	1	0	1	0	0
MGI:3645211	ENSG00000144182	LIPT1	0	0	0	0	0	0	0	0	0	0	0	0	0	0	0	ENSMUSG00000037216	Lipt1	0	0	0	0	0	0	0	0	0	0	0	0	0	0	0
MGI:1931751	ENSG00000055917	PUM2	9	8	1	0	0	7	3	2	2	0	3	3	0	0	0	ENSMUSG00000020594	Pum2	9	8	1	0	0	7	5	1	1	0	3	3	0	0	0
MGI:96671	ENSG00000102057	KCND1	3	3	0	0	0	0	0	0	0	0	2	2	0	0	0	ENSMUSG00000009731	Kcnd1	3	3	0	0	0	0	0	0	0	0	2	1	1	0	0
MGI:2384865	ENSG00000127995	CASD1	13	11	2	0	0	3	2	1	0	0	1	1	0	0	0	ENSMUSG00000015189	Casd1	13	13	0	0	0	3	2	1	0	0	1	1	0	0	0
MGI:1340042	ENSG00000102098	SCML2	4	2	1	1	0	9	6	2	1	0	0	0	0	0	0	ENSMUSG00000000037	Scml2	3	3	0	0	0	21	15	5	1	0	0	0	0	0	0
MGI:104572	ENSG00000106683	LIMK1	8	8	0	0	0	2	2	0	0	0	5	3	1	1	0	ENSMUSG00000029674	Limk1	8	8	0	0	0	2	2	0	0	0	5	4	0	1	0
MGI:2140279	ENSG00000196116	TDRD7	8	6	1	1	0	4	3	1	0	0	3	2	1	0	0	ENSMUSG00000035517	Tdrd7	9	7	0	2	0	4	4	0	0	0	3	3	0	0	0
MGI:1336162	ENSG00000205809	KLRC2	1	1	0	0	0	3	3	0	0	0	1	1	0	0	0	ENSMUSG00000052736	Klrc2	1	1	0	0	0	3	3	0	0	0	1	0	1	0	0
MGI:892866	ENSG00000070413	DGCR2	0	0	0	0	0	8	3	3	2	0	1	1	0	0	0	ENSMUSG00000003166	Dgcr2	0	0	0	0	0	8	5	1	2	0	1	1	0	0	0
MGI:1919257	ENSG00000075420	FNDC3B	12	6	2	4	0	7	5	0	1	1	5	2	2	1	0	ENSMUSG00000039286	Fndc3b	12	7	2	3	0	7	5	0	1	1	5	2	1	2	0
MGI:1915918	ENSG00000167754	KLK5	1	1	0	0	0	2	2	0	0	0	1	1	0	0	0	ENSMUSG00000074155	Klk5	1	1	0	0	0	2	2	0	0	0	1	1	0	0	0
MGI:105121	ENSG00000213676	ATF6B	7	7	0	0	0	6	6	0	0	0	4	4	0	0	0	ENSMUSG00000015461	Atf6b	7	7	0	0	0	6	6	0	0	0	4	4	0	0	0
MGI:1919103	ENSG00000143870	PDIA6	5	5	0	0	0	3	2	0	1	0	4	4	0	0	0	ENSMUSG00000020571	Pdia6	5	5	0	0	0	3	3	0	0	0	4	4	0	0	0
MGI:2179276	ENSG00000141314	RHBDL3	5	2	1	2	0	2	1	1	0	0	1	1	0	0	0	ENSMUSG00000017692	Rhbdl3	5	2	2	1	0	2	0	2	0	0	1	1	0	0	0
MGI:97508	ENSG00000174788	PCP2	2	2	0	0	0	1	1	0	0	0	0	0	0	0	0	ENSMUSG00000004630	Pcp2	2	2	0	0	0	1	1	0	0	0	0	0	0	0	0
MGI:1921298	ENSG00000107738	VSIR	0	0	0	0	0	5	3	1	1	0	1	1	0	0	0	ENSMUSG00000020101	Vsir	0	0	0	0	0	5	3	1	1	0	1	1	0	0	0
MGI:1338002	ENSG00000104381	GDAP1	2	2	0	0	0	3	2	1	0	0	0	0	0	0	0	ENSMUSG00000025777	Gdap1	2	2	0	0	0	3	2	1	0	0	0	0	0	0	0
MGI:95486	ENSG00000105202	FBL	3	3	0	0	0	4	3	1	0	0	1	1	0	0	0	ENSMUSG00000046865	Fbl	3	3	0	0	0	4	4	0	0	0	1	1	0	0	0
MGI:1921425	ENSG00000169509	CRCT1	0	0	0	0	0	0	0	0	0	0	0	0	0	0	0	ENSMUSG00000027913	Crct1	0	0	0	0	0	0	0	0	0	0	0	0	0	0	0
MGI:1920706	ENSG00000182264	IZUMO1	1	1	0	0	0	6	6	0	0	0	1	1	0	0	0	ENSMUSG00000064158	Izumo1	1	1	0	0	0	6	6	0	0	0	1	1	0	0	0
MGI:103257	ENSG00000204084	INPP5B	9	9	0	0	0	7	5	1	1	0	6	6	0	0	0	ENSMUSG00000028894	Inpp5b	9	9	0	0	0	7	5	1	1	0	6	6	0	0	0
MGI:1924057	ENSG00000109118	PHF12	5	5	0	0	0	3	3	0	0	0	2	1	0	1	0	ENSMUSG00000037791	Phf12	6	6	0	0	0	6	6	0	0	0	2	1	0	1	0
MGI:2685085	ENSG00000166268	MYRFL	2	2	0	0	0	3	2	0	1	0	3	3	0	0	0	ENSMUSG00000034057	Myrfl	7	5	1	1	0	7	4	1	2	0	10	9	0	1	0
MGI:1919433	ENSG00000129515	SNX6	9	5	3	1	0	2	1	1	0	0	2	2	0	0	0	ENSMUSG00000005656	Snx6	9	7	0	2	0	2	2	0	0	0	2	2	0	0	0
MGI:1277180	ENSG00000165948	IFI27L1	0	0	0	0	0	3	3	0	0	0	0	0	0	0	0	ENSMUSG00000064215	Ifi27	0	0	0	0	0	5	5	0	0	0	0	0	0	0	0
MGI:2684861	ENSG00000091592	NLRP1	2	2	0	0	0	8	6	1	1	0	6	5	0	1	0	ENSMUSG00000069830	Nlrp1a	2	2	0	0	0	4	2	1	1	0	7	6	1	0	0
MGI:3643534	ENSG00000130173	C19orf80	2	2	0	0	0	0	0	0	0	0	1	1	0	0	0	ENSMUSG00000047822	Angptl8	2	2	0	0	0	0	0	0	0	0	1	1	0	0	0
MGI:1916356	ENSG00000067221	STOML1	3	3	0	0	0	3	3	0	0	0	0	0	0	0	0	ENSMUSG00000032333	Stoml1	3	3	0	0	0	3	3	0	0	0	0	0	0	0	0
MGI:1298223	ENSG00000249437	NAIP	2	2	0	0	0	9	9	0	0	0	2	0	1	1	0	ENSMUSG00000021640	Naip1	2	2	0	0	0	9	8	1	0	0	2	1	1	0	0
MGI:1914490	ENSG00000160551	TAOK1	13	7	5	1	0	2	1	1	0	0	3	3	0	0	0	ENSMUSG00000017291	Taok1	13	12	1	0	0	2	1	1	0	0	3	3	0	0	0
MGI:95639	ENSG00000172020	GAP43	1	0	0	0	1	1	0	0	1	0	0	0	0	0	0	ENSMUSG00000047261	Gap43	1	0	0	1	0	1	0	0	1	0	0	0	0	0	0
MGI:2442211	ENSG00000135378	PRRG4	1	1	0	0	0	2	1	1	0	0	1	0	0	1	0	ENSMUSG00000027171	Prrg4	1	1	0	0	0	2	2	0	0	0	1	0	1	0	0
MGI:107182	ENSG00000160791	CCR5	0	0	0	0	0	0	0	0	0	0	0	0	0	0	0	ENSMUSG00000079227	Ccr5	0	0	0	0	0	0	0	0	0	0	0	0	0	0	0
MGI:1915968	ENSG00000158717	RNF166	3	3	0	0	0	0	0	0	0	0	2	2	0	0	0	ENSMUSG00000014470	Rnf166	3	3	0	0	0	0	0	0	0	0	2	1	1	0	0
MGI:1353460	ENSG00000100442	FKBP3	4	3	1	0	0	1	1	0	0	0	1	1	0	0	0	ENSMUSG00000020949	Fkbp3	4	4	0	0	0	1	1	0	0	0	1	1	0	0	0
MGI:102809	ENSG00000031698	SARS	7	7	0	0	0	3	2	1	0	0	0	0	0	0	0	ENSMUSG00000068739	Sars	8	8	0	0	0	3	2	1	0	0	0	0	0	0	0
MGI:1916690	ENSG00000205593	DENND6B	11	10	1	0	0	4	4	0	0	0	4	4	0	0	0	ENSMUSG00000015377	Dennd6b	11	10	1	0	0	4	4	0	0	0	4	4	0	0	0
MGI:2687279	ENSG00000184108	TRIML1	3	3	0	0	0	1	1	0	0	0	1	1	0	0	0	ENSMUSG00000031651	Triml1	3	3	0	0	0	1	0	1	0	0	1	1	0	0	0
MGI:1930265	ENSG00000021762	OSBPL5	10	10	0	0	0	5	3	1	1	0	5	5	0	0	0	ENSMUSG00000037606	Osbpl5	11	10	0	1	0	5	5	0	0	0	5	5	0	0	0
MGI:103035	ENSG00000173757	STAT5B	7	7	0	0	0	3	3	0	0	0	7	7	0	0	0	ENSMUSG00000020919	Stat5b	7	7	0	0	0	3	3	0	0	0	7	7	0	0	0
MGI:2144506	ENSG00000198863	RUNDC1	2	1	1	0	0	2	2	0	0	0	0	0	0	0	0	ENSMUSG00000035007	Rundc1	2	2	0	0	0	2	2	0	0	0	0	0	0	0	0
MGI:2145420	ENSG00000196139	AKR1C3	6	6	0	0	0	0	0	0	0	0	2	2	0	0	0	ENSMUSG00000021214	Akr1c18	6	5	1	0	0	0	0	0	0	0	2	2	0	0	0
MGI:96689	ENSG00000171346	KRT15	4	4	0	0	0	1	1	0	0	0	2	2	0	0	0	ENSMUSG00000054146	Krt15	4	4	0	0	0	1	1	0	0	0	2	2	0	0	0
MGI:1923615	ENSG00000112837	TBX18	2	1	1	0	0	2	2	0	0	0	3	2	1	0	0	ENSMUSG00000032419	Tbx18	2	1	1	0	0	2	2	0	0	0	3	2	1	0	0
MGI:1919011	ENSG00000139344	AMDHD1	3	3	0	0	0	1	1	0	0	0	4	3	1	0	0	ENSMUSG00000015890	Amdhd1	3	3	0	0	0	1	1	0	0	0	4	4	0	0	0
MGI:88180	ENSG00000125378	BMP4	0	0	0	0	0	1	1	0	0	0	0	0	0	0	0	ENSMUSG00000021835	Bmp4	0	0	0	0	0	1	1	0	0	0	0	0	0	0	0
MGI:1915020	ENSG00000120159	CAAP1	2	2	0	0	0	2	1	0	1	0	1	0	0	1	0	ENSMUSG00000028578	Caap1	2	2	0	0	0	2	1	0	1	0	1	0	0	1	0
MGI:1289326	ENSG00000111231	GPN3	4	4	0	0	0	2	1	1	0	0	1	1	0	0	0	ENSMUSG00000029464	Gpn3	4	4	0	0	0	2	2	0	0	0	1	1	0	0	0
MGI:1861438	ENSG00000124827	GCM2	3	3	0	0	0	1	1	0	0	0	0	0	0	0	0	ENSMUSG00000021362	Gcm2	3	3	0	0	0	1	1	0	0	0	0	0	0	0	0
MGI:107716	ENSG00000145555	MYO10	21	15	1	3	2	7	7	0	0	0	12	11	0	1	0	ENSMUSG00000022272	Myo10	21	16	1	4	0	7	7	0	0	0	12	10	2	0	0
MGI:96974	ENSG00000049130	KITLG	5	2	0	3	0	2	1	1	0	0	1	1	0	0	0	ENSMUSG00000019966	Kitl	5	2	0	3	0	2	1	1	0	0	1	1	0	0	0
MGI:2138982	ENSG00000124201	ZNFX1	7	6	1	0	0	5	5	0	0	0	1	1	0	0	0	ENSMUSG00000039501	Znfx1	6	6	0	0	0	5	5	0	0	0	1	1	0	0	0
MGI:1915382	ENSG00000197753	LHFPL5	0	0	0	0	0	2	1	1	0	0	0	0	0	0	0	ENSMUSG00000062252	Lhfpl5	0	0	0	0	0	2	2	0	0	0	0	0	0	0	0
MGI:2387601	ENSG00000125319	C17orf53	7	7	0	0	0	2	2	0	0	0	0	0	0	0	0	ENSMUSG00000034773	RP23-461C4.3	7	7	0	0	0	2	2	0	0	0	0	0	0	0	0
MGI:95872	ENSG00000169919	GUSB	6	6	0	0	0	2	2	0	0	0	3	3	0	0	0	ENSMUSG00000025534	Gusb	6	6	0	0	0	2	2	0	0	0	3	3	0	0	0
MGI:1914760	ENSG00000171928	TVP23B	5	2	3	0	0	0	0	0	0	0	1	1	0	0	0	ENSMUSG00000014177	Tvp23b	5	4	1	0	0	0	0	0	0	0	1	1	0	0	0
MGI:2384968	ENSG00000087299	L2HGDH	4	1	2	1	0	2	1	1	0	0	3	1	1	1	0	ENSMUSG00000020988	L2hgdh	4	2	2	0	0	2	2	0	0	0	3	2	1	0	0
MGI:1195260	ENSG00000137731	FXYD2	0	0	0	0	0	3	2	1	0	0	1	1	0	0	0	ENSMUSG00000059412	Fxyd2	0	0	0	0	0	3	3	0	0	0	1	1	0	0	0
MGI:107307	ENSG00000111653	ING4	2	2	0	0	0	3	2	1	0	0	2	2	0	0	0	ENSMUSG00000030330	Ing4	2	2	0	0	0	3	3	0	0	0	2	2	0	0	0
MGI:105086	ENSG00000110777	POU2AF1	2	2	0	0	0	2	1	0	1	0	0	0	0	0	0	ENSMUSG00000032053	Pou2af1	2	2	0	0	0	2	1	0	1	0	0	0	0	0	0
MGI:1922374	ENSG00000130045	NXNL2	0	0	0	0	0	0	0	0	0	0	1	0	0	1	0	ENSMUSG00000021396	Nxnl2	0	0	0	0	0	0	0	0	0	0	1	1	0	0	0
MGI:2136976	ENSG00000069998	CECR5	3	2	0	1	0	1	1	0	0	0	3	3	0	0	0	ENSMUSG00000058979	Cecr5	3	2	1	0	0	1	1	0	0	0	3	3	0	0	0
MGI:1346864	ENSG00000156711	MAPK13	5	5	0	0	0	4	4	0	0	0	2	2	0	0	0	ENSMUSG00000004864	Mapk13	5	5	0	0	0	4	4	0	0	0	2	2	0	0	0
MGI:2445100	ENSG00000198146	ZNF770	0	0	0	0	0	0	0	0	0	0	0	0	0	0	0	ENSMUSG00000040321	Zfp770	0	0	0	0	0	0	0	0	0	0	0	0	0	0	0
MGI:1923676	ENSG00000124103	FAM209A	1	1	0	0	0	0	0	0	0	0	0	0	0	0	0	ENSMUSG00000027505	Fam209	1	1	0	0	0	0	0	0	0	0	0	0	0	0	0
MGI:96756	ENSG00000182866	LCK	2	2	0	0	0	7	6	1	0	0	2	2	0	0	0	ENSMUSG00000000409	Lck	2	2	0	0	0	7	7	0	0	0	2	2	0	0	0
MGI:1332659	ENSG00000104765	BNIP3L	1	0	0	1	0	1	0	1	0	0	3	3	0	0	0	ENSMUSG00000022051	Bnip3l	1	1	0	0	0	1	0	1	0	0	3	2	1	0	0
MGI:1926161	ENSG00000155890	TRIM42	2	1	1	0	0	1	1	0	0	0	1	1	0	0	0	ENSMUSG00000032451	Trim42	2	1	1	0	0	1	1	0	0	0	1	1	0	0	0
MGI:2658986	ENSG00000132970	WASF3	1	1	0	0	0	3	2	0	1	0	3	3	0	0	0	ENSMUSG00000029636	Wasf3	1	0	1	0	0	3	2	0	1	0	3	2	1	0	0
MGI:102725	ENSG00000147669	POLR2K	0	0	0	0	0	2	2	0	0	0	0	0	0	0	0	ENSMUSG00000045996	Polr2k	1	1	0	0	0	2	2	0	0	0	0	0	0	0	0
MGI:1855688	ENSG00000100568	VTI1B	3	3	0	0	0	1	0	0	1	0	1	1	0	0	0	ENSMUSG00000021124	Vti1b	3	3	0	0	0	1	0	1	0	0	1	1	0	0	0
MGI:2144467	ENSG00000143951	WDPCP	7	2	0	3	2	8	5	1	1	1	2	0	0	1	1	ENSMUSG00000020319	Wdpcp	6	2	0	3	1	8	5	2	1	0	2	0	0	2	0
MGI:1332635	ENSG00000185608	MRPL40	0	0	0	0	0	0	0	0	0	0	3	3	0	0	0	ENSMUSG00000022706	Mrpl40	0	0	0	0	0	0	0	0	0	0	3	3	0	0	0
MGI:1922845	ENSG00000173272	MZT2A	0	0	0	0	0	1	0	1	0	0	1	1	0	0	0	ENSMUSG00000022671	Mzt2	0	0	0	0	0	1	0	0	1	0	1	1	0	0	0
MGI:2384586	ENSG00000140691	ARMC5	0	0	0	0	0	2	2	0	0	0	1	1	0	0	0	ENSMUSG00000042178	Armc5	0	0	0	0	0	3	3	0	0	0	2	2	0	0	0
MGI:2142364	ENSG00000149929	HIRIP3	2	2	0	0	0	3	3	0	0	0	1	1	0	0	0	ENSMUSG00000042606	Hirip3	2	2	0	0	0	3	3	0	0	0	1	1	0	0	0
MGI:3711964	ENSG00000154252	GAL3ST2	1	1	0	0	0	0	0	0	0	0	2	1	0	1	0	ENSMUSG00000093805	RP23-397C14.3	1	1	0	0	0	0	0	0	0	0	2	1	0	1	0
MGI:2146430	ENSG00000114423	CBLB	7	2	2	3	0	5	3	1	1	0	6	2	2	1	1	ENSMUSG00000022637	Cblb	7	3	2	2	0	3	1	1	1	0	6	3	1	1	1
MGI:1342288	ENSG00000179528	LBX2	0	0	0	0	0	1	1	0	0	0	0	0	0	0	0	ENSMUSG00000034968	Lbx2	0	0	0	0	0	1	1	0	0	0	0	0	0	0	0
MGI:99486	ENSG00000171365	CLCN5	6	6	0	0	0	3	3	0	0	0	1	1	0	0	0	ENSMUSG00000004317	Clcn5	6	5	1	0	0	3	2	1	0	0	1	1	0	0	0
MGI:1352630	ENSG00000069431	ABCC9	0	0	0	0	0	2	2	0	0	0	1	0	1	0	0	ENSMUSG00000030249	Abcc9	20	17	3	0	0	8	8	0	0	0	9	6	3	0	0
MGI:2384986	ENSG00000137393	RNF144B	4	2	0	2	0	1	0	0	1	0	1	1	0	0	0	ENSMUSG00000038068	Rnf144b	4	2	1	1	0	1	0	1	0	0	1	1	0	0	0
MGI:1913496	ENSG00000092094	OSGEP	4	4	0	0	0	3	3	0	0	0	3	3	0	0	0	ENSMUSG00000006289	Osgep	4	4	0	0	0	3	3	0	0	0	3	3	0	0	0
MGI:1270148	ENSG00000134716	CYP2J2	4	3	0	1	0	4	3	1	0	0	0	0	0	0	0	ENSMUSG00000052914	Cyp2j6	4	3	1	0	0	4	2	2	0	0	0	0	0	0	0
MGI:1330235	ENSG00000102287	GABRE	2	1	1	0	0	4	4	0	0	0	2	2	0	0	0	ENSMUSG00000031340	Gabre	2	2	0	0	0	4	4	0	0	0	2	2	0	0	0
MGI:1914461	ENSG00000170632	ARMC10	4	3	1	0	0	2	1	1	0	0	0	0	0	0	0	ENSMUSG00000038525	Armc10	4	3	1	0	0	1	1	0	0	0	0	0	0	0	0
MGI:107788	ENSG00000069849	ATP1B3	3	2	1	0	0	3	1	1	1	0	0	0	0	0	0	ENSMUSG00000032412	Atp1b3	3	3	0	0	0	3	2	0	1	0	0	0	0	0	0
MGI:104990	ENSG00000001084	GCLC	8	7	0	1	0	4	4	0	0	0	3	3	0	0	0	ENSMUSG00000032350	Gclc	8	7	0	1	0	4	4	0	0	0	3	3	0	0	0
MGI:2444228	ENSG00000158941	KIAA1967	10	10	0	0	0	5	5	0	0	0	4	4	0	0	0	ENSMUSG00000033712	Ccar2	10	10	0	0	0	5	5	0	0	0	4	3	1	0	0
MGI:2679261	ENSG00000180697	C3orf22	0	0	0	0	0	0	0	0	0	0	2	2	0	0	0	ENSMUSG00000049694	RP24-476C7.1	0	0	0	0	0	0	0	0	0	0	2	2	0	0	0
MGI:98342	ENSG00000125835	SNRPB	3	3	0	0	0	2	2	0	0	0	1	1	0	0	0	ENSMUSG00000027404	Snrpb	3	3	0	0	0	2	2	0	0	0	1	1	0	0	0
MGI:2442605	ENSG00000182836	PLCXD3	0	0	0	0	0	1	0	0	0	1	1	0	0	0	1	ENSMUSG00000049148	Plcxd3	0	0	0	0	0	1	0	0	0	1	1	0	0	0	1
MGI:99678	ENSG00000248746	ACTN3	13	13	0	0	0	5	5	0	0	0	2	2	0	0	0	ENSMUSG00000006457	Actn3	13	12	1	0	0	5	5	0	0	0	2	2	0	0	0
MGI:2385184	ENSG00000168710	AHCYL1	7	6	0	1	0	5	5	0	0	0	4	4	0	0	0	ENSMUSG00000027893	Ahcyl1	7	6	0	1	0	5	5	0	0	0	4	4	0	0	0
MGI:101912	ENSG00000129562	DAD1	0	0	0	0	0	1	0	0	1	0	0	0	0	0	0	ENSMUSG00000022174	Dad1	0	0	0	0	0	1	0	0	1	0	0	0	0	0	0
MGI:1932075	ENSG00000204310	AGPAT1	2	2	0	0	0	2	2	0	0	0	1	1	0	0	0	ENSMUSG00000034254	Agpat1	2	2	0	0	0	2	2	0	0	0	1	1	0	0	0
MGI:97394	ENSG00000065154	OAT	4	4	0	0	0	4	4	0	0	0	0	0	0	0	0	ENSMUSG00000030934	Oat	4	4	0	0	0	4	4	0	0	0	0	0	0	0	0
MGI:1923434	ENSG00000154262	ABCA6	17	17	0	0	0	11	11	0	0	0	9	8	1	0	0	ENSMUSG00000044749	Abca6	17	15	2	0	0	11	10	0	1	0	9	9	0	0	0
MGI:2155700	ENSG00000116981	NT5C1A	3	2	1	0	0	2	2	0	0	0	0	0	0	0	0	ENSMUSG00000054958	Nt5c1a	3	2	1	0	0	2	2	0	0	0	0	0	0	0	0
MGI:2443184	ENSG00000085982	USP40	18	15	2	1	0	7	6	1	0	0	5	5	0	0	0	ENSMUSG00000005501	Usp40	18	18	0	0	0	7	6	1	0	0	5	5	0	0	0
MGI:2138856	ENSG00000179241	LDLRAD3	0	0	0	0	0	4	0	0	2	2	1	1	0	0	0	ENSMUSG00000048058	Ldlrad3	0	0	0	0	0	4	0	0	2	2	1	1	0	0	0
MGI:2149593	ENSG00000104953	TLE6	9	9	0	0	0	3	3	0	0	0	3	3	0	0	0	ENSMUSG00000034758	Tle6	7	7	0	0	0	2	2	0	0	0	3	3	0	0	0
MGI:1913868	ENSG00000124380	SNRNP27	1	0	1	0	0	2	2	0	0	0	2	2	0	0	0	ENSMUSG00000001158	Snrnp27	1	1	0	0	0	2	2	0	0	0	2	2	0	0	0
MGI:101921	ENSG00000196961	AP2A1	10	10	0	0	0	5	4	0	1	0	7	6	1	0	0	ENSMUSG00000060279	Ap2a1	10	10	0	0	0	5	4	0	1	0	8	7	1	0	0
MGI:104902	ENSG00000076716	GPC4	3	2	0	1	0	4	1	1	1	1	1	1	0	0	0	ENSMUSG00000031119	Gpc4	3	2	0	1	0	4	1	1	1	1	1	1	0	0	0
MGI:3712328	ENSG00000198805	PNP	1	1	0	0	0	2	2	0	0	0	2	2	0	0	0	ENSMUSG00000068417	Pnp2	1	1	0	0	0	2	2	0	0	0	2	2	0	0	0
MGI:1932339	ENSG00000115524	SF3B1	15	14	1	0	0	6	5	0	1	0	3	3	0	0	0	ENSMUSG00000025982	Sf3b1	15	15	0	0	0	6	5	1	0	0	3	3	0	0	0
MGI:2182838	ENSG00000196136	SERPINA3	1	1	0	0	0	1	1	0	0	0	1	1	0	0	0	ENSMUSG00000066363	Serpina3f	1	1	0	0	0	1	1	0	0	0	1	1	0	0	0
MGI:98752	ENSG00000102265	TIMP1	2	2	0	0	0	2	2	0	0	0	0	0	0	0	0	ENSMUSG00000001131	Timp1	2	2	0	0	0	2	2	0	0	0	0	0	0	0	0
MGI:1345279	ENSG00000110911	SLC11A2	11	10	1	0	0	2	2	0	0	0	2	2	0	0	0	ENSMUSG00000023030	Slc11a2	11	10	1	0	0	2	2	0	0	0	2	2	0	0	0
MGI:1917475	ENSG00000240344	PPIL3	3	3	0	0	0	1	1	0	0	0	1	0	1	0	0	ENSMUSG00000026035	Ppil3	3	3	0	0	0	1	1	0	0	0	1	1	0	0	0
MGI:2159566	ENSG00000184611	KCNH7	5	2	0	2	1	9	3	3	2	1	1	0	1	0	0	ENSMUSG00000059742	Kcnh7	5	2	1	2	0	9	3	2	3	1	1	0	1	0	0
MGI:1891250	ENSG00000013588	GPRC5A	1	1	0	0	0	1	1	0	0	0	0	0	0	0	0	ENSMUSG00000046733	Gprc5a	1	1	0	0	0	1	1	0	0	0	0	0	0	0	0
MGI:2140962	ENSG00000109181	UGT2B10	2	2	0	0	0	2	2	0	0	0	1	1	0	0	0	ENSMUSG00000029260	Ugt2b34	2	1	1	0	0	2	2	0	0	0	1	1	0	0	0
MGI:1099460	ENSG00000102317	RBM3	1	1	0	0	0	2	2	0	0	0	1	1	0	0	0	ENSMUSG00000031167	Rbm3	1	1	0	0	0	2	2	0	0	0	1	1	0	0	0
MGI:97932	ENSG00000143324	XPR1	7	4	2	0	1	5	1	0	3	1	2	1	1	0	0	ENSMUSG00000026469	Xpr1	7	6	0	1	0	5	1	0	4	0	2	1	1	0	0
MGI:2152878	ENSG00000121410	A1BG	0	0	0	0	0	7	7	0	0	0	0	0	0	0	0	ENSMUSG00000022347	A1bg	0	0	0	0	0	6	6	0	0	0	0	0	0	0	0
MGI:2179720	ENSG00000170909	OSCAR	0	0	0	0	0	5	5	0	0	0	0	0	0	0	0	ENSMUSG00000054594	Oscar	0	0	0	0	0	4	4	0	0	0	0	0	0	0	0
MGI:1919725	ENSG00000157216	SSBP3	11	6	2	2	1	3	3	0	0	0	3	3	0	0	0	ENSMUSG00000061887	Ssbp3	11	7	2	1	1	3	3	0	0	0	3	3	0	0	0
MGI:2143272	ENSG00000166938	DIS3L	6	6	0	0	0	3	3	0	0	0	6	5	0	1	0	ENSMUSG00000032396	Dis3l	6	6	0	0	0	3	3	0	0	0	6	5	1	0	0
MGI:2135937	ENSG00000188322	SBK1	1	1	0	0	0	1	1	0	0	0	0	0	0	0	0	ENSMUSG00000042978	Sbk1	1	1	0	0	0	1	1	0	0	0	0	0	0	0	0
MGI:106281	ENSG00000196821	C6orf106	1	0	0	1	0	2	0	1	1	0	1	0	0	1	0	ENSMUSG00000056692	RP24-535N4.2	1	0	0	1	0	2	0	1	1	0	1	0	0	1	0
MGI:1923000	ENSG00000145283	SLC10A6	1	1	0	0	0	2	2	0	0	0	2	1	0	1	0	ENSMUSG00000029321	Slc10a6	1	0	1	0	0	2	2	0	0	0	2	1	0	1	0
MGI:1913940	ENSG00000184857	TMEM186	1	1	0	0	0	0	0	0	0	0	0	0	0	0	0	ENSMUSG00000043140	Tmem186	1	1	0	0	0	0	0	0	0	0	0	0	0	0	0
MGI:1889595	ENSG00000135447	PPP1R1A	3	3	0	0	0	3	3	0	0	0	0	0	0	0	0	ENSMUSG00000022490	Ppp1r1a	3	3	0	0	0	3	3	0	0	0	0	0	0	0	0
MGI:1333794	ENSG00000082515	MRPL22	3	2	1	0	0	2	1	1	0	0	1	0	1	0	0	ENSMUSG00000020514	Mrpl22	3	3	0	0	0	2	2	0	0	0	1	1	0	0	0
MGI:2448506	ENSG00000241973	PI4KA	26	22	2	2	0	15	13	1	1	0	13	13	0	0	0	ENSMUSG00000041720	Pi4ka	25	24	0	1	0	15	14	1	0	0	13	13	0	0	0
MGI:2676312	ENSG00000144452	ABCA12	22	19	2	1	0	14	11	2	1	0	16	13	3	0	0	ENSMUSG00000050296	Abca12	22	18	3	1	0	14	12	1	1	0	16	13	3	0	0
MGI:1341295	ENSG00000174125	TLR1	0	0	0	0	0	0	0	0	0	0	0	0	0	0	0	ENSMUSG00000044827	Tlr1	0	0	0	0	0	0	0	0	0	0	0	0	0	0	0
MGI:2682937	ENSG00000131061	ZNF341	5	5	0	0	0	6	5	1	0	0	3	2	0	1	0	ENSMUSG00000059842	Zfp341	5	5	0	0	0	6	5	1	0	0	3	3	0	0	0
MGI:1929645	ENSG00000100918	REC8	5	5	0	0	0	7	7	0	0	0	6	6	0	0	0	ENSMUSG00000002324	Rec8	5	5	0	0	0	7	7	0	0	0	6	6	0	0	0
MGI:1915217	ENSG00000077514	POLD3	4	3	1	0	0	4	2	2	0	0	3	1	1	1	0	ENSMUSG00000030726	Pold3	4	4	0	0	0	4	4	0	0	0	3	1	2	0	0
MGI:1855701	ENSG00000042813	ZPBP	1	0	0	1	0	6	1	1	4	0	0	0	0	0	0	ENSMUSG00000020193	Zpbp	1	0	0	0	1	6	3	1	1	1	0	0	0	0	0
MGI:1926269	ENSG00000204316	MRPL38	1	1	0	0	0	5	5	0	0	0	2	2	0	0	0	ENSMUSG00000020775	Mrpl38	1	1	0	0	0	5	5	0	0	0	2	2	0	0	0
MGI:97384	ENSG00000148053	NTRK2	5	2	1	1	1	7	2	1	2	2	5	2	2	1	0	ENSMUSG00000055254	Ntrk2	5	3	0	1	1	6	2	0	2	2	5	3	1	1	0
MGI:1098748	ENSG00000175215	CTDSP2	6	6	0	0	0	1	0	0	1	0	0	0	0	0	0	ENSMUSG00000078429	Ctdsp2	6	6	0	0	0	1	0	0	1	0	0	0	0	0	0
MGI:2449057	ENSG00000106105	GARS	8	7	1	0	0	4	4	0	0	0	4	4	0	0	0	ENSMUSG00000029777	Gars	8	7	1	0	0	4	4	0	0	0	4	3	1	0	0
MGI:1914082	ENSG00000130363	RSPH3	3	2	1	0	0	3	3	0	0	0	1	0	1	0	0	ENSMUSG00000073471	Rsph3a	3	2	0	1	0	3	3	0	0	0	1	0	1	0	0
MGI:109619	ENSG00000178403	NEUROG2	0	0	0	0	0	0	0	0	0	0	0	0	0	0	0	ENSMUSG00000027967	Neurog2	0	0	0	0	0	0	0	0	0	0	0	0	0	0	0
MGI:2444773	ENSG00000088888	MAVS	3	3	0	0	0	2	2	0	0	0	0	0	0	0	0	ENSMUSG00000037523	Mavs	3	3	0	0	0	2	2	0	0	0	0	0	0	0	0
MGI:104814	ENSG00000137331	IER3	1	1	0	0	0	0	0	0	0	0	0	0	0	0	0	ENSMUSG00000003541	Ier3	1	1	0	0	0	0	0	0	0	0	0	0	0	0	0
MGI:1917162	ENSG00000120253	NUP43	3	3	0	0	0	3	3	0	0	0	1	1	0	0	0	ENSMUSG00000040034	Nup43	3	3	0	0	0	3	3	0	0	0	1	1	0	0	0
MGI:1913318	ENSG00000198715	GLMP	4	4	0	0	0	0	0	0	0	0	1	1	0	0	0	ENSMUSG00000001418	Glmp	4	4	0	0	0	0	0	0	0	0	1	1	0	0	0
MGI:1933112	ENSG00000150977	RILPL2	1	0	1	0	0	0	0	0	0	0	2	0	2	0	0	ENSMUSG00000029401	Rilpl2	1	0	1	0	0	0	0	0	0	0	2	2	0	0	0
MGI:106530	ENSG00000117600	PLPPR4	4	2	1	1	0	1	1	0	0	0	1	1	0	0	0	ENSMUSG00000044667	Plppr4	4	3	0	1	0	1	1	0	0	0	1	1	0	0	0
MGI:1916571	ENSG00000197826	C4orf22	4	0	0	3	1	0	0	0	0	0	2	0	0	0	2	ENSMUSG00000057816	RP24-472I15.1	3	0	0	2	1	0	0	0	0	0	2	0	0	1	1
MGI:1915403	ENSG00000197265	GTF2E2	4	2	1	1	0	2	0	0	2	0	0	0	0	0	0	ENSMUSG00000031585	Gtf2e2	4	4	0	0	0	2	0	0	2	0	0	0	0	0	0
MGI:96382	ENSG00000121351	IAPP	0	0	0	0	0	0	0	0	0	0	1	1	0	0	0	ENSMUSG00000041681	Iapp	0	0	0	0	0	0	0	0	0	0	1	1	0	0	0
MGI:1915641	ENSG00000133250	ZNF414	1	1	0	0	0	5	5	0	0	0	1	1	0	0	0	ENSMUSG00000073423	Zfp414	1	1	0	0	0	3	3	0	0	0	1	1	0	0	0
MGI:97492	ENSG00000125618	PAX8	1	1	0	0	0	7	4	2	1	0	2	2	0	0	0	ENSMUSG00000026976	Pax8	1	1	0	0	0	7	4	2	1	0	2	2	0	0	0
MGI:2685478	ENSG00000196700	ZNF512B	10	10	0	0	0	4	4	0	0	0	1	1	0	0	0	ENSMUSG00000000823	Zfp512b	10	10	0	0	0	4	4	0	0	0	1	1	0	0	0
MGI:88190	ENSG00000157764	BRAF	9	2	4	2	1	4	4	0	0	0	5	3	1	1	0	ENSMUSG00000002413	Braf	10	6	1	3	0	6	6	0	0	0	5	3	1	1	0
MGI:1347345	ENSG00000152413	HOMER1	6	3	2	1	0	0	0	0	0	0	2	0	0	1	1	ENSMUSG00000007617	Homer1	6	4	2	0	0	0	0	0	0	0	3	1	0	2	0
MGI:3036260	ENSG00000169495	HTRA4	3	3	0	0	0	2	2	0	0	0	3	3	0	0	0	ENSMUSG00000037406	Htra4	3	3	0	0	0	2	2	0	0	0	3	3	0	0	0
MGI:97808	ENSG00000132670	PTPRA	10	7	2	1	0	7	5	0	2	0	3	3	0	0	0	ENSMUSG00000027303	Ptpra	10	9	0	1	0	7	6	0	1	0	3	3	0	0	0
MGI:102812	ENSG00000166407	LMO1	0	0	0	0	0	1	0	0	1	0	2	2	0	0	0	ENSMUSG00000036111	Lmo1	0	0	0	0	0	1	0	0	1	0	2	2	0	0	0
MGI:103559	ENSG00000203883	SOX18	0	0	0	0	0	1	1	0	0	0	0	0	0	0	0	ENSMUSG00000046470	Sox18	0	0	0	0	0	1	1	0	0	0	0	0	0	0	0
MGI:2137706	ENSG00000072110	ACTN1	14	12	1	0	1	5	4	1	0	0	2	2	0	0	0	ENSMUSG00000015143	Actn1	13	11	1	0	1	5	4	1	0	0	2	2	0	0	0
MGI:1355326	ENSG00000138073	PREB	4	4	0	0	0	2	2	0	0	0	2	2	0	0	0	ENSMUSG00000045302	Preb	4	4	0	0	0	2	2	0	0	0	2	2	0	0	0
MGI:1919244	ENSG00000117519	CNN3	5	4	0	1	0	0	0	0	0	0	1	1	0	0	0	ENSMUSG00000053931	Cnn3	5	4	0	1	0	0	0	0	0	0	1	1	0	0	0
MGI:1925500	ENSG00000103599	IQCH	13	4	3	5	1	5	2	1	2	0	2	1	0	1	0	ENSMUSG00000037801	Iqch	14	5	4	5	0	5	3	1	1	0	2	1	1	0	0
MGI:1923670	ENSG00000173947	PIFO	3	3	0	0	0	1	1	0	0	0	1	1	0	0	0	ENSMUSG00000010136	Pifo	3	3	0	0	0	1	0	0	1	0	1	1	0	0	0
MGI:2443469	ENSG00000173838	MARCH10	4	0	1	3	0	5	3	1	1	0	1	0	0	1	0	ENSMUSG00000078627	March10	2	0	0	2	0	1	0	1	0	0	0	0	0	0	0
MGI:88114	ENSG00000186009	ATP4B	3	3	0	0	0	3	3	0	0	0	0	0	0	0	0	ENSMUSG00000031449	Atp4b	3	3	0	0	0	3	3	0	0	0	0	0	0	0	0
MGI:2685741	ENSG00000186910	SERPINA11	1	1	0	0	0	1	1	0	0	0	1	1	0	0	0	ENSMUSG00000063232	Serpina11	2	2	0	0	0	1	1	0	0	0	1	1	0	0	0
MGI:1915206	ENSG00000183955	KMT5A	3	2	1	0	0	2	1	1	0	0	2	2	0	0	0	ENSMUSG00000049327	Setd8	3	2	1	0	0	2	1	1	0	0	2	2	0	0	0
MGI:2450532	ENSG00000121716	PILRB	0	0	0	0	0	3	2	1	0	0	0	0	0	0	0	ENSMUSG00000066684	Pilrb1	0	0	0	0	0	2	2	0	0	0	1	1	0	0	0
MGI:1891307	ENSG00000118900	UBN1	8	7	1	0	0	2	2	0	0	0	6	6	0	0	0	ENSMUSG00000039473	Ubn1	8	6	2	0	0	2	2	0	0	0	6	6	0	0	0
MGI:2684420	ENSG00000132017	DCAF15	4	4	0	0	0	4	4	0	0	0	4	4	0	0	0	ENSMUSG00000037103	Dcaf15	4	4	0	0	0	4	4	0	0	0	4	4	0	0	0
MGI:1919784	ENSG00000179051	RCC2	5	4	1	0	0	5	5	0	0	0	1	1	0	0	0	ENSMUSG00000040945	Rcc2	5	4	1	0	0	5	5	0	0	0	1	1	0	0	0
MGI:97324	ENSG00000177551	NHLH2	0	0	0	0	0	0	0	0	0	0	0	0	0	0	0	ENSMUSG00000048540	Nhlh2	0	0	0	0	0	0	0	0	0	0	0	0	0	0	0
MGI:1346030	ENSG00000176956	LY6H	0	0	0	0	0	2	2	0	0	0	1	1	0	0	0	ENSMUSG00000022577	Ly6h	0	0	0	0	0	2	2	0	0	0	1	1	0	0	0
MGI:2138243	ENSG00000163565	IFI16	8	6	0	2	0	1	1	0	0	0	0	0	0	0	0	ENSMUSG00000043263	Ifi209	4	4	0	0	0	1	1	0	0	0	0	0	0	0	0
MGI:1346333	ENSG00000128626	MRPS12	0	0	0	0	0	1	1	0	0	0	0	0	0	0	0	ENSMUSG00000045948	Mrps12	0	0	0	0	0	1	1	0	0	0	0	0	0	0	0
MGI:3045255	ENSG00000176473	WDR25	4	2	0	1	1	1	0	0	1	0	0	0	0	0	0	ENSMUSG00000040877	Wdr25	4	2	0	1	1	1	0	0	1	0	0	0	0	0	0
MGI:1344408	ENSG00000089220	PEBP1	1	1	0	0	0	1	0	1	0	0	1	1	0	0	0	ENSMUSG00000032959	Pebp1	1	1	0	0	0	1	1	0	0	0	1	1	0	0	0
MGI:1913363	ENSG00000110243	APOA5	0	0	0	0	0	1	1	0	0	0	1	1	0	0	0	ENSMUSG00000032079	Apoa5	0	0	0	0	0	1	1	0	0	0	1	1	0	0	0
MGI:1345633	ENSG00000166986	MARS	10	9	1	0	0	3	3	0	0	0	7	6	1	0	0	ENSMUSG00000040354	Mars	10	10	0	0	0	3	3	0	0	0	7	7	0	0	0
MGI:1927165	ENSG00000165819	METTL3	5	5	0	0	0	1	0	1	0	0	4	4	0	0	0	ENSMUSG00000022160	Mettl3	5	5	0	0	0	1	1	0	0	0	4	4	0	0	0
MGI:107812	ENSG00000196230	TUBB	1	1	0	0	0	2	2	0	0	0	0	0	0	0	0	ENSMUSG00000001525	Tubb5	1	1	0	0	0	2	2	0	0	0	0	0	0	0	0
MGI:108015	ENSG00000109705	NKX3-2	0	0	0	0	0	1	1	0	0	0	0	0	0	0	0	ENSMUSG00000049691	Nkx3-2	0	0	0	0	0	1	1	0	0	0	0	0	0	0	0
MGI:1340045	ENSG00000010244	ZNF207	4	3	1	0	0	4	4	0	0	0	3	3	0	0	0	ENSMUSG00000017421	Zfp207	4	4	0	0	0	4	4	0	0	0	3	3	0	0	0
MGI:1913388	ENSG00000071462	WBSCR22	4	4	0	0	0	1	1	0	0	0	6	6	0	0	0	ENSMUSG00000005378	Wbscr22	4	4	0	0	0	1	1	0	0	0	6	6	0	0	0
MGI:103249	ENSG00000160014	CALM3	2	2	0	0	0	3	3	0	0	0	0	0	0	0	0	ENSMUSG00000019370	Calm3	2	2	0	0	0	3	3	0	0	0	0	0	0	0	0
MGI:1891750	ENSG00000214114	MYCBP	2	2	0	0	0	1	0	1	0	0	1	1	0	0	0	ENSMUSG00000028647	Mycbp	2	2	0	0	0	1	1	0	0	0	1	1	0	0	0
MGI:98222	ENSG00000173432	SAA1	0	0	0	0	0	1	1	0	0	0	1	1	0	0	0	ENSMUSG00000057465	Saa2	0	0	0	0	0	1	1	0	0	0	1	1	0	0	0
MGI:1924792	ENSG00000137634	NXPE4	1	0	0	1	0	2	1	1	0	0	1	1	0	0	0	ENSMUSG00000044229	Nxpe4	1	1	0	0	0	2	2	0	0	0	1	1	0	0	0
MGI:2143107	ENSG00000172940	SLC22A13	2	1	1	0	0	2	2	0	0	0	5	5	0	0	0	ENSMUSG00000074028	Slc22a13	2	1	0	1	0	2	2	0	0	0	5	5	0	0	0
MGI:108476	ENSG00000104290	FZD3	2	0	0	2	0	0	0	0	0	0	3	1	2	0	0	ENSMUSG00000007989	Fzd3	2	0	0	2	0	0	0	0	0	0	3	2	1	0	0
MGI:102687	ENSG00000140379	BCL2A1	1	1	0	0	0	0	0	0	0	0	1	0	1	0	0	ENSMUSG00000102037	Bcl2a1a	1	1	0	0	0	0	0	0	0	0	0	0	0	0	0
MGI:1916963	ENSG00000102309	PIN4	2	1	0	1	0	1	1	0	0	0	0	0	0	0	0	ENSMUSG00000079480	Pin4	2	1	1	0	0	1	1	0	0	0	0	0	0	0	0
MGI:2159437	ENSG00000135049	AGTPBP1	8	6	2	0	0	8	5	1	2	0	8	4	1	3	0	ENSMUSG00000021557	Agtpbp1	8	7	1	0	0	8	7	0	1	0	8	4	3	1	0
MGI:2152214	ENSG00000166908	PIP4K2C	7	7	0	0	0	1	1	0	0	0	1	1	0	0	0	ENSMUSG00000025417	Pip4k2c	7	7	0	0	0	1	1	0	0	0	1	1	0	0	0
MGI:1914263	ENSG00000162600	OMA1	6	4	0	2	0	0	0	0	0	0	1	1	0	0	0	ENSMUSG00000035069	Oma1	6	4	0	2	0	0	0	0	0	0	1	1	0	0	0
MGI:104779	ENSG00000253729	PRKDC	48	47	1	0	0	17	15	2	0	0	20	16	2	2	0	ENSMUSG00000022672	Prkdc	48	41	6	1	0	17	15	1	1	0	20	18	1	1	0
MGI:1923576	ENSG00000178896	EXOSC4	2	2	0	0	0	0	0	0	0	0	0	0	0	0	0	ENSMUSG00000034259	Exosc4	2	2	0	0	0	0	0	0	0	0	0	0	0	0	0
MGI:1918531	ENSG00000173627	APOBEC4	0	0	0	0	0	0	0	0	0	0	0	0	0	0	0	ENSMUSG00000055547	Apobec4	0	0	0	0	0	0	0	0	0	0	0	0	0	0	0
MGI:97750	ENSG00000166794	PPIB	3	3	0	0	0	1	1	0	0	0	0	0	0	0	0	ENSMUSG00000032383	Ppib	3	3	0	0	0	1	1	0	0	0	0	0	0	0	0
MGI:1098808	ENSG00000139197	PEX5	8	8	0	0	0	2	1	1	0	0	4	4	0	0	0	ENSMUSG00000005069	Pex5	8	8	0	0	0	2	1	1	0	0	4	4	0	0	0
MGI:95824	ENSG00000113580	NR3C1	1	1	0	0	0	4	2	1	1	0	2	1	0	0	1	ENSMUSG00000024431	Nr3c1	1	1	0	0	0	4	4	0	0	0	2	1	0	0	1
MGI:1919250	ENSG00000185522	LMNTD2	6	6	0	0	0	2	2	0	0	0	5	5	0	0	0	ENSMUSG00000025500	Lmntd2	6	6	0	0	0	1	1	0	0	0	5	5	0	0	0
MGI:1923387	ENSG00000050393	MCUR1	5	5	0	0	0	3	2	1	0	0	0	0	0	0	0	ENSMUSG00000021371	Mcur1	5	5	0	0	0	3	3	0	0	0	0	0	0	0	0
MGI:1277096	ENSG00000112245	PTP4A1	2	2	0	0	0	0	0	0	0	0	2	2	0	0	0	ENSMUSG00000026064	Ptp4a1	2	2	0	0	0	0	0	0	0	0	2	2	0	0	0
MGI:105093	ENSG00000064666	CNN2	5	5	0	0	0	0	0	0	0	0	1	1	0	0	0	ENSMUSG00000004665	Cnn2	5	5	0	0	0	0	0	0	0	0	1	1	0	0	0
MGI:1914454	ENSG00000125977	EIF2S2	3	2	1	0	0	3	3	0	0	0	2	2	0	0	0	ENSMUSG00000074656	Eif2s2	3	3	0	0	0	3	2	1	0	0	2	2	0	0	0
MGI:1858898	ENSG00000101843	PSMD10	3	3	0	0	0	1	1	0	0	0	0	0	0	0	0	ENSMUSG00000031429	Psmd10	3	3	0	0	0	0	0	0	0	0	1	1	0	0	0
MGI:1201781	ENSG00000136059	VILL	14	14	0	0	0	1	1	0	0	0	3	3	0	0	0	ENSMUSG00000038775	Vill	14	14	0	0	0	1	1	0	0	0	3	3	0	0	0
MGI:1915125	ENSG00000167543	TP53I13	5	5	0	0	0	1	1	0	0	0	0	0	0	0	0	ENSMUSG00000044328	Trp53i13	5	5	0	0	0	1	1	0	0	0	0	0	0	0	0
MGI:1913125	ENSG00000033800	PIAS1	5	2	2	1	0	4	2	0	1	1	4	4	0	0	0	ENSMUSG00000032405	Pias1	5	2	2	1	0	4	2	1	1	0	4	4	0	0	0
MGI:2136282	ENSG00000173597	SULT1B1	2	1	0	1	0	4	4	0	0	0	0	0	0	0	0	ENSMUSG00000029269	Sult1b1	2	1	1	0	0	4	4	0	0	0	0	0	0	0	0
MGI:107717	ENSG00000100345	MYH9	24	23	1	0	0	7	6	0	1	0	8	8	0	0	0	ENSMUSG00000022443	Myh9	24	24	0	0	0	7	6	0	1	0	8	8	0	0	0
MGI:3027899	ENSG00000214102	WEE2	4	3	1	0	0	4	4	0	0	0	3	3	0	0	0	ENSMUSG00000037159	Wee2	4	3	1	0	0	3	3	0	0	0	3	3	0	0	0
MGI:2144157	ENSG00000124422	USP22	3	2	0	1	0	4	3	1	0	0	5	5	0	0	0	ENSMUSG00000042506	Usp22	3	2	1	0	0	4	4	0	0	0	5	5	0	0	0
MGI:98328	ENSG00000180616	SSTR2	0	0	0	0	0	0	0	0	0	0	0	0	0	0	0	ENSMUSG00000047904	Sstr2	1	1	0	0	0	0	0	0	0	0	0	0	0	0	0
MGI:1914666	ENSG00000184867	ARMCX2	0	0	0	0	0	0	0	0	0	0	0	0	0	0	0	ENSMUSG00000033436	Armcx2	0	0	0	0	0	0	0	0	0	0	0	0	0	0	0
MGI:97791	ENSG00000011304	PTBP1	6	6	0	0	0	5	5	0	0	0	3	3	0	0	0	ENSMUSG00000006498	Ptbp1	5	5	0	0	0	5	5	0	0	0	3	3	0	0	0
MGI:1338022	ENSG00000054277	OPN3	2	1	1	0	0	1	0	0	1	0	0	0	0	0	0	ENSMUSG00000026525	Opn3	2	2	0	0	0	1	0	0	1	0	0	0	0	0	0
MGI:2135608	ENSG00000148498	PARD3	10	3	0	5	2	6	3	1	2	0	8	3	1	3	1	ENSMUSG00000025812	Pard3	10	3	3	2	2	6	3	1	2	0	8	3	1	3	1
MGI:2151060	ENSG00000158158	CNNM4	2	2	0	0	0	4	2	1	1	0	0	0	0	0	0	ENSMUSG00000037408	Cnnm4	2	2	0	0	0	4	2	1	1	0	0	0	0	0	0
MGI:109536	ENSG00000055955	ITIH4	7	7	0	0	0	11	11	0	0	0	5	5	0	0	0	ENSMUSG00000021922	Itih4	7	7	0	0	0	10	10	0	0	0	5	5	0	0	0
MGI:1929100	ENSG00000115145	STAM2	5	5	0	0	0	4	3	0	1	0	4	2	2	0	0	ENSMUSG00000055371	Stam2	5	5	0	0	0	4	3	0	1	0	4	2	2	0	0
MGI:95720	ENSG00000165474	GJB2	0	0	0	0	0	0	0	0	0	0	0	0	0	0	0	ENSMUSG00000046352	Gjb2	0	0	0	0	0	0	0	0	0	0	0	0	0	0	0
MGI:1919334	ENSG00000163964	PIGX	2	1	1	0	0	2	2	0	0	0	1	0	1	0	0	ENSMUSG00000023791	Pigx	2	2	0	0	0	2	2	0	0	0	1	1	0	0	0
MGI:1921850	ENSG00000136522	MRPL47	1	1	0	0	0	1	1	0	0	0	4	4	0	0	0	ENSMUSG00000037531	Mrpl47	1	1	0	0	0	1	1	0	0	0	4	4	0	0	0
MGI:1346881	ENSG00000139625	MAP3K12	3	3	0	0	0	1	1	0	0	0	9	9	0	0	0	ENSMUSG00000023050	Map3k12	3	3	0	0	0	1	1	0	0	0	8	8	0	0	0
MGI:5301008	ENSG00000265817	FSBP	0	0	0	0	0	0	0	0	0	0	1	1	0	0	0	ENSMUSG00000094595	Fsbp	0	0	0	0	0	0	0	0	0	0	1	1	0	0	0
MGI:97523	ENSG00000123360	PDE1B	4	4	0	0	0	2	2	0	0	0	7	6	0	1	0	ENSMUSG00000022489	Pde1b	4	4	0	0	0	2	2	0	0	0	7	6	0	1	0
MGI:1289294	ENSG00000083097	DOPEY1	18	17	1	0	0	7	7	0	0	0	12	11	1	0	0	ENSMUSG00000034973	Dopey1	6	5	1	0	0	2	2	0	0	0	4	4	0	0	0
MGI:95500	ENSG00000143226	FCGR2A	1	1	0	0	0	5	5	0	0	0	0	0	0	0	0	ENSMUSG00000059498	Fcgr3	0	0	0	0	0	4	4	0	0	0	0	0	0	0	0
MGI:1925077	ENSG00000133619	KRBA1	1	1	0	0	0	15	15	0	0	0	0	0	0	0	0	ENSMUSG00000042810	Krba1	1	0	1	0	0	16	16	0	0	0	0	0	0	0	0
MGI:1913762	ENSG00000023697	DERA	3	3	0	0	0	5	2	0	2	1	0	0	0	0	0	ENSMUSG00000030225	Dera	3	2	1	0	0	5	2	0	3	0	0	0	0	0	0
MGI:1914541	ENSG00000185298	CCDC137	1	1	0	0	0	2	2	0	0	0	2	2	0	0	0	ENSMUSG00000049957	Ccdc137	1	1	0	0	0	2	2	0	0	0	2	2	0	0	0
MGI:1921303	ENSG00000155974	GRIP1	4	2	1	1	0	12	1	3	5	3	7	6	0	1	0	ENSMUSG00000034813	Grip1	4	3	0	1	0	13	3	4	5	1	7	7	0	0	0
MGI:2442695	ENSG00000182158	CREB3L2	5	4	0	0	1	3	2	0	1	0	3	2	0	1	0	ENSMUSG00000038648	Creb3l2	5	4	0	0	1	3	2	0	1	0	3	2	0	1	0
MGI:104328	ENSG00000007384	RHBDF1	10	10	0	0	0	0	0	0	0	0	6	6	0	0	0	ENSMUSG00000020282	Rhbdf1	10	10	0	0	0	0	0	0	0	0	6	6	0	0	0
MGI:1329039	ENSG00000102970	CCL17	0	0	0	0	0	1	1	0	0	0	1	1	0	0	0	ENSMUSG00000031780	Ccl17	0	0	0	0	0	1	1	0	0	0	1	1	0	0	0
MGI:107734	ENSG00000065000	AP3D1	19	17	1	1	0	6	6	0	0	0	6	6	0	0	0	ENSMUSG00000020198	Ap3d1	19	18	1	0	0	6	6	0	0	0	5	5	0	0	0
MGI:88342	ENSG00000129226	CD68	2	2	0	0	0	3	3	0	0	0	0	0	0	0	0	ENSMUSG00000018774	Cd68	2	2	0	0	0	3	3	0	0	0	0	0	0	0	0
MGI:1930958	ENSG00000174292	TNK1	6	6	0	0	0	2	2	0	0	0	3	3	0	0	0	ENSMUSG00000001583	Tnk1	6	6	0	0	0	2	2	0	0	0	3	3	0	0	0
MGI:1347047	ENSG00000095539	SEMA4G	6	6	0	0	0	5	5	0	0	0	2	2	0	0	0	ENSMUSG00000025207	Sema4g	6	6	0	0	0	5	5	0	0	0	2	2	0	0	0
MGI:2152342	ENSG00000134007	ADAM20	0	0	0	0	0	0	0	0	0	0	0	0	0	0	0	ENSMUSG00000046282	Adam20	0	0	0	0	0	0	0	0	0	0	0	0	0	0	0
MGI:107486	ENSG00000164751	PEX2	0	0	0	0	0	0	0	0	0	0	0	0	0	0	0	ENSMUSG00000040374	Pex2	0	0	0	0	0	0	0	0	0	0	0	0	0	0	0
MGI:2447775	ENSG00000174013	FBXO45	2	0	2	0	0	0	0	0	0	0	0	0	0	0	0	ENSMUSG00000035764	Fbxo45	2	0	2	0	0	0	0	0	0	0	0	0	0	0	0
MGI:1353499	ENSG00000009954	BAZ1B	6	3	2	1	0	5	3	2	0	0	7	6	0	1	0	ENSMUSG00000002748	Baz1b	6	4	2	0	0	5	5	0	0	0	7	6	1	0	0
MGI:2157062	ENSG00000177303	CASKIN2	8	8	0	0	0	7	6	1	0	0	3	3	0	0	0	ENSMUSG00000034471	Caskin2	8	8	0	0	0	7	7	0	0	0	3	3	0	0	0
MGI:1274781	ENSG00000169855	ROBO1	6	5	0	1	0	17	8	5	2	2	5	3	2	0	0	ENSMUSG00000022883	Robo1	6	5	0	1	0	17	9	5	1	2	5	3	1	1	0
MGI:1915800	ENSG00000172171	TEFM	2	2	0	0	0	1	1	0	0	0	0	0	0	0	0	ENSMUSG00000046909	Tefm	2	2	0	0	0	1	1	0	0	0	0	0	0	0	0
MGI:2180856	ENSG00000089127	OAS1	3	2	1	0	0	1	1	0	0	0	1	1	0	0	0	ENSMUSG00000066867	Oas1e	3	3	0	0	0	1	1	0	0	0	1	1	0	0	0
MGI:95523	ENSG00000066468	FGFR2	6	3	1	2	0	7	4	0	3	0	3	3	0	0	0	ENSMUSG00000030849	Fgfr2	6	4	1	1	0	7	4	0	3	0	3	3	0	0	0
MGI:104669	ENSG00000112893	MAN2A1	11	7	3	1	0	5	2	0	3	0	5	3	0	2	0	ENSMUSG00000024085	Man2a1	11	8	2	1	0	5	1	2	2	0	5	3	0	2	0
MGI:1916614	ENSG00000157330	C1orf158	2	1	1	0	0	1	1	0	0	0	0	0	0	0	0	ENSMUSG00000028589	RP23-321K1.1	2	1	0	1	0	1	1	0	0	0	0	0	0	0	0
MGI:1860425	ENSG00000159261	CLDN14	0	0	0	0	0	0	0	0	0	0	0	0	0	0	0	ENSMUSG00000047109	Cldn14	0	0	0	0	0	0	0	0	0	0	0	0	0	0	0
MGI:1890226	ENSG00000137726	FXYD6	0	0	0	0	0	4	4	0	0	0	1	1	0	0	0	ENSMUSG00000066705	Fxyd6	0	0	0	0	0	4	4	0	0	0	1	1	0	0	0
MGI:1922760	ENSG00000161652	IZUMO2	0	0	0	0	0	5	5	0	0	0	1	1	0	0	0	ENSMUSG00000066500	Izumo2	0	0	0	0	0	4	4	0	0	0	1	1	0	0	0
MGI:1355285	ENSG00000163157	TMOD4	4	4	0	0	0	4	4	0	0	0	0	0	0	0	0	ENSMUSG00000005628	Tmod4	4	4	0	0	0	4	4	0	0	0	0	0	0	0	0
MGI:99556	ENSG00000105650	PDE4C	8	8	0	0	0	3	3	0	0	0	3	2	0	1	0	ENSMUSG00000031842	Pde4c	9	9	0	0	0	3	3	0	0	0	3	2	0	1	0
MGI:107560	ENSG00000196189	SEMA4A	6	5	1	0	0	5	5	0	0	0	2	2	0	0	0	ENSMUSG00000028064	Sema4a	6	5	1	0	0	5	5	0	0	0	2	2	0	0	0
MGI:2182540	ENSG00000134317	GRHL1	7	6	0	1	0	3	3	0	0	0	5	5	0	0	0	ENSMUSG00000020656	Grhl1	7	6	0	1	0	3	3	0	0	0	5	5	0	0	0
MGI:109137	ENSG00000113319	RASGRF2	12	7	2	2	1	6	3	2	0	1	8	5	2	1	0	ENSMUSG00000021708	Rasgrf2	6	5	0	1	0	3	1	0	2	0	5	4	1	0	0
MGI:1919037	ENSG00000180098	TRNAU1AP	3	3	0	0	0	1	0	1	0	0	4	3	1	0	0	ENSMUSG00000028898	Trnau1ap	3	3	0	0	0	1	1	0	0	0	4	3	1	0	0
MGI:2441732	ENSG00000144820	ADGRG7	5	4	0	1	0	6	5	0	1	0	4	1	3	0	0	ENSMUSG00000022755	Adgrg7	5	4	1	0	0	6	4	1	1	0	4	1	3	0	0
MGI:1913348	ENSG00000159685	CHCHD6	4	1	0	1	2	1	1	0	0	0	2	1	0	1	0	ENSMUSG00000030086	Chchd6	4	1	0	2	1	1	1	0	0	0	2	1	0	1	0
MGI:2387585	ENSG00000056277	ZNF280C	5	3	2	0	0	7	6	0	1	0	5	4	1	0	0	ENSMUSG00000036916	Zfp280c	5	5	0	0	0	7	5	1	1	0	5	5	0	0	0
MGI:2685953	ENSG00000141977	CIB3	2	2	0	0	0	1	1	0	0	0	2	2	0	0	0	ENSMUSG00000074240	Cib3	1	1	0	0	0	1	1	0	0	0	2	2	0	0	0
MGI:109533	ENSG00000131269	ABCB7	10	6	1	3	0	3	3	0	0	0	2	2	0	0	0	ENSMUSG00000031333	Abcb7	10	6	1	2	1	3	3	0	0	0	2	2	0	0	0
MGI:2442040	ENSG00000138757	G3BP2	5	4	1	0	0	3	3	0	0	0	2	2	0	0	0	ENSMUSG00000029405	G3bp2	5	4	1	0	0	3	3	0	0	0	2	2	0	0	0
MGI:2670904	ENSG00000130545	CRB3	2	2	0	0	0	1	1	0	0	0	0	0	0	0	0	ENSMUSG00000044279	Crb3	1	1	0	0	0	1	1	0	0	0	0	0	0	0	0
MGI:2138890	ENSG00000148942	SLC5A12	7	5	2	0	0	3	1	2	0	0	4	4	0	0	0	ENSMUSG00000041644	Slc5a12	7	4	3	0	0	3	2	1	0	0	4	4	0	0	0
MGI:2443276	ENSG00000116783	TNNI3K	6	3	0	2	1	11	8	1	2	0	7	3	0	3	1	ENSMUSG00000040086	Tnni3k	6	1	3	1	1	11	7	2	2	0	7	4	0	2	1
MGI:102760	ENSG00000147465	STAR	3	3	0	0	0	2	2	0	0	0	1	1	0	0	0	ENSMUSG00000031574	Star	3	3	0	0	0	2	2	0	0	0	1	1	0	0	0
MGI:87971	ENSG00000135541	AHI1	11	6	1	4	0	8	5	1	2	0	5	3	2	0	0	ENSMUSG00000019986	Ahi1	9	5	1	3	0	7	5	0	2	0	5	5	0	0	0
MGI:87868	ENSG00000122971	ACADS	7	6	1	0	0	2	2	0	0	0	0	0	0	0	0	ENSMUSG00000029545	Acads	7	7	0	0	0	2	2	0	0	0	0	0	0	0	0
MGI:1913849	ENSG00000278023	RDM1	4	4	0	0	0	2	2	0	0	0	0	0	0	0	0	ENSMUSG00000010362	Rdm1	4	4	0	0	0	2	2	0	0	0	0	0	0	0	0
MGI:1924375	ENSG00000137033	IL33	1	1	0	0	0	5	4	1	0	0	0	0	0	0	0	ENSMUSG00000024810	Il33	1	1	0	0	0	5	5	0	0	0	0	0	0	0	0
MGI:1891690	ENSG00000135316	SYNCRIP	7	6	0	1	0	2	2	0	0	0	1	1	0	0	0	ENSMUSG00000032423	Syncrip	7	6	0	1	0	2	2	0	0	0	1	1	0	0	0
MGI:1354386	ENSG00000150457	LATS2	3	2	0	0	1	3	3	0	0	0	0	0	0	0	0	ENSMUSG00000021959	Lats2	3	2	0	1	0	3	3	0	0	0	0	0	0	0	0
MGI:98241	ENSG00000104435	STMN2	2	0	1	1	0	2	1	0	1	0	0	0	0	0	0	ENSMUSG00000027500	Stmn2	2	0	2	0	0	2	1	0	1	0	0	0	0	0	0
MGI:2685341	ENSG00000180269	GPR139	0	0	0	0	0	1	0	0	1	0	0	0	0	0	0	ENSMUSG00000066197	Gpr139	0	0	0	0	0	1	0	0	1	0	0	0	0	0	0
MGI:1914193	ENSG00000122490	PQLC1	0	0	0	0	0	2	0	1	1	0	2	0	1	1	0	ENSMUSG00000034006	Pqlc1	0	0	0	0	0	2	0	1	1	0	2	0	2	0	0
MGI:1344367	ENSG00000180875	GREM2	0	0	0	0	0	0	0	0	0	0	0	0	0	0	0	ENSMUSG00000050069	Grem2	0	0	0	0	0	0	0	0	0	0	0	0	0	0	0
MGI:97801	ENSG00000160801	PTH1R	6	5	0	1	0	4	4	0	0	0	3	3	0	0	0	ENSMUSG00000032492	Pth1r	6	5	0	1	0	4	4	0	0	0	3	3	0	0	0
MGI:1916943	ENSG00000124429	POF1B	13	7	4	2	0	0	0	0	0	0	2	0	0	2	0	ENSMUSG00000034607	Pof1b	13	9	3	1	0	0	0	0	0	0	2	2	0	0	0
MGI:2441685	ENSG00000132623	ANKEF1	4	4	0	0	0	3	3	0	0	0	1	1	0	0	0	ENSMUSG00000074771	Ankef1	4	4	0	0	0	3	2	1	0	0	1	1	0	0	0
MGI:1316736	ENSG00000133895	MEN1	5	5	0	0	0	1	1	0	0	0	2	2	0	0	0	ENSMUSG00000024947	Men1	5	5	0	0	0	1	1	0	0	0	2	2	0	0	0
MGI:2442258	ENSG00000174945	AMZ1	2	2	0	0	0	3	2	1	0	0	0	0	0	0	0	ENSMUSG00000050022	Amz1	2	2	0	0	0	3	3	0	0	0	0	0	0	0	0
MGI:1914282	ENSG00000174446	SNAPC5	2	2	0	0	0	0	0	0	0	0	0	0	0	0	0	ENSMUSG00000032398	Snapc5	2	2	0	0	0	0	0	0	0	0	0	0	0	0	0
MGI:1349392	ENSG00000113648	H2AFY	3	1	2	0	0	3	1	1	1	0	1	0	1	0	0	ENSMUSG00000015937	H2afy	3	1	2	0	0	3	2	0	1	0	1	0	1	0	0
MGI:3045269	ENSG00000162643	WDR63	12	11	1	0	0	6	4	2	0	0	3	3	0	0	0	ENSMUSG00000043020	Wdr63	12	11	1	0	0	6	3	3	0	0	3	2	1	0	0
MGI:1341628	ENSG00000088812	ATRN	5	4	0	1	0	11	10	1	0	0	8	4	2	1	1	ENSMUSG00000027312	Atrn	7	6	1	0	0	12	11	1	0	0	9	5	3	1	0
MGI:108481	ENSG00000122359	ANXA11	8	8	0	0	0	5	5	0	0	0	0	0	0	0	0	ENSMUSG00000021866	Anxa11	8	8	0	0	0	5	5	0	0	0	0	0	0	0	0
MGI:1330826	ENSG00000054793	ATP9A	17	13	0	4	0	7	5	0	2	0	3	2	0	1	0	ENSMUSG00000027546	Atp9a	17	14	3	0	0	7	5	1	1	0	3	2	0	1	0
MGI:1918491	ENSG00000142025	DMRTC2	2	2	0	0	0	3	3	0	0	0	2	2	0	0	0	ENSMUSG00000011349	Dmrtc2	2	2	0	0	0	3	3	0	0	0	2	2	0	0	0
MGI:1333768	ENSG00000185479	KRT6B	5	5	0	0	0	1	1	0	0	0	2	2	0	0	0	ENSMUSG00000023041	Krt6b	5	5	0	0	0	1	1	0	0	0	2	2	0	0	0
MGI:104772	ENSG00000123374	CDK2	4	4	0	0	0	0	0	0	0	0	2	2	0	0	0	ENSMUSG00000025358	Cdk2	5	5	0	0	0	0	0	0	0	0	2	2	0	0	0
MGI:2153040	ENSG00000164175	SLC45A2	3	2	1	0	0	3	2	0	1	0	0	0	0	0	0	ENSMUSG00000022243	Slc45a2	3	2	1	0	0	3	2	1	0	0	0	0	0	0	0
MGI:3648148	ENSG00000214642	DEFB113	0	0	0	0	0	1	1	0	0	0	0	0	0	0	0	ENSMUSG00000073735	Defb18	0	0	0	0	0	1	1	0	0	0	0	0	0	0	0
MGI:96668	ENSG00000166006	KCNC2	1	0	0	0	1	2	2	0	0	0	0	0	0	0	0	ENSMUSG00000035681	Kcnc2	1	0	0	0	1	2	2	0	0	0	0	0	0	0	0
MGI:1098773	ENSG00000244187	TMEM141	1	1	0	0	0	3	3	0	0	0	0	0	0	0	0	ENSMUSG00000026939	Tmem141	1	1	0	0	0	3	3	0	0	0	0	0	0	0	0
MGI:107422	ENSG00000164070	HSPA4L	12	11	1	0	0	3	3	0	0	0	3	2	0	1	0	ENSMUSG00000025757	Hspa4l	12	10	2	0	0	3	3	0	0	0	3	3	0	0	0
MGI:1345192	ENSG00000185627	PSMD13	8	8	0	0	0	2	2	0	0	0	2	2	0	0	0	ENSMUSG00000025487	Psmd13	8	8	0	0	0	2	2	0	0	0	2	2	0	0	0
MGI:98423	ENSG00000138385	SSB	5	5	0	0	0	2	2	0	0	0	3	3	0	0	0	ENSMUSG00000068882	Ssb	5	5	0	0	0	2	2	0	0	0	3	3	0	0	0
MGI:109604	ENSG00000173846	PLK3	7	7	0	0	0	4	4	0	0	0	3	3	0	0	0	ENSMUSG00000028680	Plk3	7	7	0	0	0	4	4	0	0	0	3	3	0	0	0
MGI:1921609	ENSG00000100802	C14orf93	3	2	1	0	0	2	2	0	0	0	1	1	0	0	0	ENSMUSG00000022179	RP23-94B13.4	3	2	1	0	0	1	1	0	0	0	1	1	0	0	0
MGI:1921638	ENSG00000074603	DPP8	10	7	3	0	0	6	5	1	0	0	2	2	0	0	0	ENSMUSG00000032393	Dpp8	10	9	1	0	0	7	5	2	0	0	2	2	0	0	0
MGI:1915069	ENSG00000136986	DERL1	4	3	0	1	0	1	0	1	0	0	2	2	0	0	0	ENSMUSG00000022365	Derl1	4	3	1	0	0	1	1	0	0	0	2	2	0	0	0
MGI:2443398	ENSG00000167612	ANKRD33	0	0	0	0	0	3	3	0	0	0	0	0	0	0	0	ENSMUSG00000047034	Ankrd33	1	1	0	0	0	2	2	0	0	0	0	0	0	0	0
MGI:1860292	ENSG00000122679	RAMP3	0	0	0	0	0	1	0	0	1	0	1	0	1	0	0	ENSMUSG00000041046	Ramp3	0	0	0	0	0	1	0	0	1	0	1	1	0	0	0
MGI:894291	ENSG00000164398	ACSL6	15	14	1	0	0	5	3	1	1	0	0	0	0	0	0	ENSMUSG00000020333	Acsl6	15	14	1	0	0	5	3	1	1	0	0	0	0	0	0
MGI:1915333	ENSG00000111845	PAK1IP1	3	3	0	0	0	3	3	0	0	0	3	3	0	0	0	ENSMUSG00000038683	Pak1ip1	3	3	0	0	0	3	3	0	0	0	3	3	0	0	0
MGI:1928138	ENSG00000181610	MRPS23	1	1	0	0	0	0	0	0	0	0	3	2	1	0	0	ENSMUSG00000023723	Mrps23	1	1	0	0	0	0	0	0	0	0	3	3	0	0	0
MGI:1347048	ENSG00000103249	CLCN7	17	16	1	0	0	5	5	0	0	0	2	2	0	0	0	ENSMUSG00000036636	Clcn7	17	16	1	0	0	5	5	0	0	0	2	2	0	0	0
MGI:1316678	ENSG00000113456	RAD1	1	1	0	0	0	1	1	0	0	0	2	2	0	0	0	ENSMUSG00000022248	Rad1	1	1	0	0	0	1	1	0	0	0	2	2	0	0	0
MGI:105071	ENSG00000167578	RAB4B	0	0	0	0	0	4	4	0	0	0	2	2	0	0	0	ENSMUSG00000053291	Rab4b	0	0	0	0	0	4	4	0	0	0	2	2	0	0	0
MGI:1914051	ENSG00000128563	PRKRIP1	2	2	0	0	0	2	1	0	1	0	1	1	0	0	0	ENSMUSG00000039737	Prkrip1	2	2	0	0	0	2	1	1	0	0	1	1	0	0	0
MGI:1343135	ENSG00000164258	NDUFS4	1	0	0	1	0	1	0	0	1	0	2	0	0	2	0	ENSMUSG00000021764	Ndufs4	1	0	0	1	0	1	0	0	1	0	2	0	1	1	0
MGI:87977	ENSG00000106992	AK1	3	3	0	0	0	2	2	0	0	0	0	0	0	0	0	ENSMUSG00000026817	Ak1	3	3	0	0	0	2	2	0	0	0	0	0	0	0	0
MGI:1914814	ENSG00000126950	TMEM35	1	0	0	1	0	0	0	0	0	0	0	0	0	0	0	ENSMUSG00000033578	Tmem35	1	0	1	0	0	0	0	0	0	0	0	0	0	0	0
MGI:1352762	ENSG00000010803	SCMH1	4	3	1	0	0	8	3	2	3	0	0	0	0	0	0	ENSMUSG00000000085	Scmh1	4	2	2	0	0	9	5	3	1	0	0	0	0	0	0
MGI:109243	ENSG00000101638	ST8SIA5	1	1	0	0	0	0	0	0	0	0	5	3	0	1	1	ENSMUSG00000025425	St8sia5	1	1	0	0	0	0	0	0	0	0	6	3	1	2	0
MGI:1929213	ENSG00000181722	ZBTB20	0	0	0	0	0	2	0	0	2	0	1	1	0	0	0	ENSMUSG00000022708	Zbtb20	0	0	0	0	0	2	0	1	1	0	1	1	0	0	0
MGI:103180	ENSG00000137310	TCF19	0	0	0	0	0	1	1	0	0	0	1	1	0	0	0	ENSMUSG00000050410	Tcf19	0	0	0	0	0	1	1	0	0	0	1	1	0	0	0
MGI:2443001	ENSG00000186567	CEACAM19	2	2	0	0	0	3	3	0	0	0	2	2	0	0	0	ENSMUSG00000049848	Ceacam19	2	2	0	0	0	3	3	0	0	0	1	1	0	0	0
MGI:1202879	ENSG00000148737	TCF7L2	5	2	1	0	2	4	4	0	0	0	4	4	0	0	0	ENSMUSG00000024985	Tcf7l2	5	3	0	0	2	4	4	0	0	0	4	4	0	0	0
MGI:96910	ENSG00000185022	MAFF	1	1	0	0	0	0	0	0	0	0	0	0	0	0	0	ENSMUSG00000042622	Maff	1	1	0	0	0	0	0	0	0	0	0	0	0	0	0
MGI:1888984	ENSG00000073861	TBX21	2	2	0	0	0	1	1	0	0	0	2	1	1	0	0	ENSMUSG00000001444	Tbx21	2	2	0	0	0	1	1	0	0	0	2	1	0	1	0
MGI:1919647	ENSG00000183808	RBM12B	0	0	0	0	0	0	0	0	0	0	1	1	0	0	0	ENSMUSG00000046667	Rbm12b1	0	0	0	0	0	0	0	0	0	0	0	0	0	0	0
MGI:1914668	ENSG00000131013	PPIL4	6	3	3	0	0	2	2	0	0	0	4	3	1	0	0	ENSMUSG00000015757	Ppil4	6	5	1	0	0	2	2	0	0	0	4	4	0	0	0
MGI:1914979	ENSG00000111261	MANSC1	0	0	0	0	0	2	1	1	0	0	0	0	0	0	0	ENSMUSG00000032718	Mansc1	0	0	0	0	0	2	1	1	0	0	0	0	0	0	0
MGI:1920188	ENSG00000081870	HSPB11	1	1	0	0	0	2	2	0	0	0	1	0	1	0	0	ENSMUSG00000063172	Hspb11	1	1	0	0	0	2	2	0	0	0	1	0	0	1	0
MGI:1336169	ENSG00000242616	GNG10	1	0	1	0	0	0	0	0	0	0	0	0	0	0	0	ENSMUSG00000038607	Gng10	1	1	0	0	0	0	0	0	0	0	0	0	0	0	0
MGI:1921615	ENSG00000175556	LONRF3	5	4	1	0	0	2	2	0	0	0	3	2	0	1	0	ENSMUSG00000016239	Lonrf3	5	4	1	0	0	2	2	0	0	0	3	2	1	0	0
MGI:2679447	ENSG00000121871	SLITRK3	0	0	0	0	0	0	0	0	0	0	0	0	0	0	0	ENSMUSG00000048304	Slitrk3	0	0	0	0	0	0	0	0	0	0	0	0	0	0	0
MGI:95295	ENSG00000120738	EGR1	0	0	0	0	0	1	1	0	0	0	0	0	0	0	0	ENSMUSG00000038418	Egr1	0	0	0	0	0	1	1	0	0	0	0	0	0	0	0
MGI:3039232	ENSG00000137675	MMP27	1	1	0	0	0	5	4	1	0	0	3	3	0	0	0	ENSMUSG00000070323	Mmp27	1	1	0	0	0	5	5	0	0	0	3	3	0	0	0
MGI:1098624	ENSG00000069812	HES2	2	2	0	0	0	1	1	0	0	0	0	0	0	0	0	ENSMUSG00000028940	Hes2	2	2	0	0	0	1	1	0	0	0	0	0	0	0	0
MGI:107283	ENSG00000154917	RAB6B	3	2	0	1	0	3	1	1	1	0	1	1	0	0	0	ENSMUSG00000032549	Rab6b	3	2	0	1	0	3	1	0	2	0	1	1	0	0	0
MGI:1923997	ENSG00000163331	DAPL1	1	0	1	0	0	1	0	1	0	0	1	1	0	0	0	ENSMUSG00000026989	Dapl1	1	0	1	0	0	1	0	1	0	0	1	1	0	0	0
MGI:98251	ENSG00000183873	SCN5A	17	15	1	1	0	5	5	0	0	0	4	2	2	0	0	ENSMUSG00000032511	Scn5a	17	15	1	1	0	5	5	0	0	0	4	2	2	0	0
MGI:1917770	ENSG00000122694	GLIPR2	0	0	0	0	0	3	1	0	2	0	1	1	0	0	0	ENSMUSG00000028480	Glipr2	0	0	0	0	0	3	1	1	1	0	1	1	0	0	0
MGI:95300	ENSG00000115211	EIF2B4	5	5	0	0	0	4	4	0	0	0	3	3	0	0	0	ENSMUSG00000029145	Eif2b4	5	5	0	0	0	4	4	0	0	0	3	3	0	0	0
MGI:104913	ENSG00000136754	ABI1	4	1	1	2	0	5	5	0	0	0	2	2	0	0	0	ENSMUSG00000058835	Abi1	4	1	1	2	0	4	4	0	0	0	2	2	0	0	0
MGI:1931010	ENSG00000162836	ACP6	4	3	0	1	0	1	1	0	0	0	4	4	0	0	0	ENSMUSG00000028093	Acp6	4	3	1	0	0	1	1	0	0	0	4	4	0	0	0
MGI:1921393	ENSG00000198836	OPA1	17	15	2	0	0	8	7	0	1	0	3	1	1	1	0	ENSMUSG00000038084	Opa1	16	15	0	1	0	9	8	0	1	0	3	2	1	0	0
MGI:1917723	ENSG00000091428	RAPGEF4	14	9	1	3	1	9	9	0	0	0	7	3	1	2	1	ENSMUSG00000049044	Rapgef4	14	10	0	3	1	9	9	0	0	0	7	4	0	3	0
MGI:3782634	ENSG00000203857	HSD3B1	0	0	0	0	0	2	2	0	0	0	0	0	0	0	0	ENSMUSG00000090817	RP23-381G13.1	0	0	0	0	0	2	1	1	0	0	0	0	0	0	0
MGI:1913775	ENSG00000105197	TIMM50	7	7	0	0	0	3	3	0	0	0	0	0	0	0	0	ENSMUSG00000003438	Timm50	7	7	0	0	0	3	3	0	0	0	0	0	0	0	0
MGI:3643121	ENSG00000188997	KCTD21	0	0	0	0	0	0	0	0	0	0	0	0	0	0	0	ENSMUSG00000044952	Kctd21	0	0	0	0	0	0	0	0	0	0	0	0	0	0	0
MGI:2444482	ENSG00000087589	CASS4	5	2	2	1	0	0	0	0	0	0	0	0	0	0	0	ENSMUSG00000074570	Cass4	6	4	1	1	0	0	0	0	0	0	0	0	0	0	0
MGI:1891341	ENSG00000101577	LPIN2	7	6	1	0	0	2	2	0	0	0	9	8	0	1	0	ENSMUSG00000024052	Lpin2	8	6	1	1	0	2	2	0	0	0	9	9	0	0	0
MGI:1925528	ENSG00000203797	DDO	0	0	0	0	0	1	1	0	0	0	3	2	0	1	0	ENSMUSG00000063428	Ddo	0	0	0	0	0	1	1	0	0	0	2	1	0	1	0
MGI:2144989	ENSG00000054690	PLEKHH1	20	18	1	1	0	4	4	0	0	0	3	3	0	0	0	ENSMUSG00000060716	Plekhh1	20	18	2	0	0	4	4	0	0	0	3	3	0	0	0
MGI:88381	ENSG00000117525	F3	1	1	0	0	0	3	3	0	0	0	1	1	0	0	0	ENSMUSG00000028128	F3	1	1	0	0	0	3	3	0	0	0	1	1	0	0	0
MGI:1919435	ENSG00000003249	DBNDD1	0	0	0	0	0	3	3	0	0	0	0	0	0	0	0	ENSMUSG00000031970	Dbndd1	0	0	0	0	0	3	2	1	0	0	0	0	0	0	0
MGI:107752	ENSG00000128641	MYO1B	19	15	2	2	0	5	3	0	2	0	5	3	1	1	0	ENSMUSG00000018417	Myo1b	19	16	2	1	0	5	3	0	2	0	5	4	0	1	0
MGI:3645933	ENSG00000145107	TM4SF19	3	3	0	0	0	1	1	0	0	0	0	0	0	0	0	ENSMUSG00000079625	Tm4sf19	2	2	0	0	0	0	0	0	0	0	1	1	0	0	0
MGI:105491	ENSG00000103502	CDIPT	1	1	0	0	0	3	3	0	0	0	1	1	0	0	0	ENSMUSG00000030682	Cdipt	1	1	0	0	0	3	3	0	0	0	1	1	0	0	0
MGI:1914986	ENSG00000104957	CCDC130	3	3	0	0	0	3	3	0	0	0	2	2	0	0	0	ENSMUSG00000004994	Ccdc130	3	3	0	0	0	3	3	0	0	0	2	2	0	0	0
MGI:104512	ENSG00000186827	TNFRSF4	0	0	0	0	0	5	5	0	0	0	1	1	0	0	0	ENSMUSG00000029075	Tnfrsf4	0	0	0	0	0	5	5	0	0	0	1	1	0	0	0
MGI:1923566	ENSG00000165506	DNAAF2	2	1	1	0	0	0	0	0	0	0	0	0	0	0	0	ENSMUSG00000020973	Dnaaf2	2	2	0	0	0	0	0	0	0	0	0	0	0	0	0
MGI:3588200	ENSG00000204195	AWAT1	1	1	0	0	0	4	4	0	0	0	1	1	0	0	0	ENSMUSG00000015665	Awat1	1	1	0	0	0	4	4	0	0	0	1	1	0	0	0
MGI:1924415	ENSG00000147614	ATP6V0D2	4	3	1	0	0	2	1	0	1	0	1	0	0	1	0	ENSMUSG00000028238	Atp6v0d2	4	3	1	0	0	2	1	0	1	0	1	0	0	1	0
MGI:2137355	ENSG00000154370	TRIM11	3	3	0	0	0	1	1	0	0	0	1	1	0	0	0	ENSMUSG00000020455	Trim11	4	3	1	0	0	1	1	0	0	0	1	1	0	0	0
MGI:96573	ENSG00000254647	INS	0	0	0	0	0	1	1	0	0	0	0	0	0	0	0	ENSMUSG00000000215	Ins2	0	0	0	0	0	1	1	0	0	0	0	0	0	0	0
MGI:98959	ENSG00000111186	WNT5B	1	0	1	0	0	1	0	1	0	0	1	1	0	0	0	ENSMUSG00000030170	Wnt5b	1	0	1	0	0	1	0	1	0	0	1	1	0	0	0
MGI:96245	ENSG00000113013	HSPA9	11	11	0	0	0	2	2	0	0	0	3	3	0	0	0	ENSMUSG00000024359	Hspa9	11	11	0	0	0	2	2	0	0	0	3	3	0	0	0
MGI:1343160	ENSG00000159202	UBE2Z	3	3	0	0	0	0	0	0	0	0	3	3	0	0	0	ENSMUSG00000014349	Ube2z	3	3	0	0	0	0	0	0	0	0	3	3	0	0	0
MGI:1933988	ENSG00000183762	KREMEN1	1	1	0	0	0	5	2	0	3	0	2	2	0	0	0	ENSMUSG00000020393	Kremen1	1	0	1	0	0	5	2	1	2	0	2	1	1	0	0
MGI:3698433	ENSG00000204954	C12orf73	1	0	1	0	0	0	0	0	0	0	0	0	0	0	0	ENSMUSG00000063320	RP23-462F3.3	1	1	0	0	0	0	0	0	0	0	0	0	0	0	0
MGI:2141950	ENSG00000181392	SYNE4	3	3	0	0	0	0	0	0	0	0	2	2	0	0	0	ENSMUSG00000019737	Syne4	5	5	0	0	0	0	0	0	0	0	2	2	0	0	0
MGI:1914719	ENSG00000011198	ABHD5	0	0	0	0	0	2	2	0	0	0	3	1	2	0	0	ENSMUSG00000032540	Abhd5	1	1	0	0	0	2	2	0	0	0	3	1	1	1	0
MGI:1890505	ENSG00000166819	PLIN1	5	5	0	0	0	2	2	0	0	0	0	0	0	0	0	ENSMUSG00000030546	Plin1	5	5	0	0	0	2	2	0	0	0	0	0	0	0	0
MGI:1914289	ENSG00000119707	RBM25	12	9	3	0	0	3	3	0	0	0	2	2	0	0	0	ENSMUSG00000010608	Rbm25	9	8	1	0	0	2	2	0	0	0	2	2	0	0	0
MGI:103561	ENSG00000182481	KPNA2	7	7	0	0	0	1	1	0	0	0	1	1	0	0	0	ENSMUSG00000018362	Kpna2	7	7	0	0	0	1	1	0	0	0	1	1	0	0	0
MGI:97578	ENSG00000102893	PHKB	16	10	4	2	0	6	4	0	2	0	8	6	0	2	0	ENSMUSG00000036879	Phkb	16	9	4	3	0	6	3	0	3	0	8	5	1	2	0
MGI:1925350	ENSG00000170903	MSANTD4	1	1	0	0	0	0	0	0	0	0	0	0	0	0	0	ENSMUSG00000041124	Msantd4	1	1	0	0	0	0	0	0	0	0	0	0	0	0	0
MGI:1922843	ENSG00000156928	MALSU1	1	0	1	0	0	2	2	0	0	0	0	0	0	0	0	ENSMUSG00000029815	Malsu1	1	0	1	0	0	2	2	0	0	0	0	0	0	0	0
MGI:1917200	ENSG00000136161	RCBTB2	6	4	2	0	0	3	3	0	0	0	2	1	1	0	0	ENSMUSG00000022106	Rcbtb2	6	4	1	1	0	3	3	0	0	0	2	1	1	0	0
MGI:1914313	ENSG00000165152	TMEM246	0	0	0	0	0	0	0	0	0	0	0	0	0	0	0	ENSMUSG00000039611	Tmem246	0	0	0	0	0	0	0	0	0	0	0	0	0	0	0
MGI:894684	ENSG00000170515	PA2G4	5	5	0	0	0	4	4	0	0	0	3	3	0	0	0	ENSMUSG00000025364	Pa2g4	4	4	0	0	0	4	4	0	0	0	3	3	0	0	0
MGI:2442596	ENSG00000180667	YOD1	0	0	0	0	0	1	1	0	0	0	0	0	0	0	0	ENSMUSG00000046404	Yod1	0	0	0	0	0	1	1	0	0	0	0	0	0	0	0
MGI:2652819	ENSG00000128298	BAIAP2L2	7	5	2	0	0	3	3	0	0	0	3	3	0	0	0	ENSMUSG00000018126	Baiap2l2	7	5	1	1	0	3	3	0	0	0	3	3	0	0	0
MGI:2387618	ENSG00000170917	NUDT6	1	0	0	1	0	3	3	0	0	0	0	0	0	0	0	ENSMUSG00000050174	Nudt6	1	1	0	0	0	3	3	0	0	0	0	0	0	0	0
MGI:2183451	ENSG00000141542	RAB40B	2	2	0	0	0	2	1	0	1	0	1	1	0	0	0	ENSMUSG00000025170	Rab40b	2	2	0	0	0	2	1	0	1	0	1	1	0	0	0
MGI:104571	ENSG00000073464	CLCN4	6	5	1	0	0	3	1	2	0	0	1	0	0	1	0	ENSMUSG00000000605	Clcn4	6	6	0	0	0	3	3	0	0	0	2	2	0	0	0
MGI:104897	ENSG00000084093	REST	0	0	0	0	0	2	0	2	0	0	0	0	0	0	0	ENSMUSG00000029249	Rest	0	0	0	0	0	2	0	2	0	0	0	0	0	0	0
MGI:1096340	ENSG00000112242	E2F3	2	1	0	0	1	2	2	0	0	0	2	2	0	0	0	ENSMUSG00000016477	E2f3	2	1	0	0	1	2	2	0	0	0	2	2	0	0	0
MGI:2176882	ENSG00000196664	TLR7	1	0	0	1	0	0	0	0	0	0	0	0	0	0	0	ENSMUSG00000044583	Tlr7	1	0	0	1	0	0	0	0	0	0	0	0	0	0	0
MGI:1913369	ENSG00000214736	TOMM6	0	0	0	0	0	0	0	0	0	0	1	1	0	0	0	ENSMUSG00000033475	Tomm6	0	0	0	0	0	0	0	0	0	0	1	1	0	0	0
MGI:105047	ENSG00000087191	PSMC5	9	9	0	0	0	2	2	0	0	0	0	0	0	0	0	ENSMUSG00000020708	Psmc5	8	8	0	0	0	2	2	0	0	0	0	0	0	0	0
MGI:1916216	ENSG00000129460	NGDN	6	6	0	0	0	3	3	0	0	0	1	1	0	0	0	ENSMUSG00000022204	Ngdn	6	6	0	0	0	3	3	0	0	0	1	1	0	0	0
MGI:2443432	ENSG00000198815	FOXJ3	5	1	1	3	0	5	4	1	0	0	1	0	0	1	0	ENSMUSG00000032998	Foxj3	5	1	2	2	0	5	5	0	0	0	1	0	0	1	0
MGI:2389364	ENSG00000156687	UNC5D	5	1	3	0	1	9	4	0	4	1	2	0	0	2	0	ENSMUSG00000063626	Unc5d	5	1	2	1	1	10	5	0	4	1	2	0	0	2	0
MGI:1913302	ENSG00000143252	SDHC	1	0	1	0	0	1	0	0	1	0	3	1	1	1	0	ENSMUSG00000058076	Sdhc	1	0	1	0	0	1	1	0	0	0	3	3	0	0	0
MGI:1919641	ENSG00000100526	CDKN3	2	2	0	0	0	3	2	1	0	0	2	2	0	0	0	ENSMUSG00000037628	Cdkn3	2	2	0	0	0	3	3	0	0	0	2	2	0	0	0
MGI:1337006	ENSG00000145681	HAPLN1	0	0	0	0	0	3	1	1	1	0	0	0	0	0	0	ENSMUSG00000021613	Hapln1	0	0	0	0	0	3	2	0	1	0	0	0	0	0	0
MGI:1915765	ENSG00000185105	MYADML2	0	0	0	0	0	0	0	0	0	0	0	0	0	0	0	ENSMUSG00000025141	Myadml2	1	1	0	0	0	0	0	0	0	0	0	0	0	0	0
MGI:97816	ENSG00000106278	PTPRZ1	16	14	2	0	0	10	4	3	2	1	3	2	1	0	0	ENSMUSG00000068748	Ptprz1	16	15	1	0	0	10	4	3	3	0	3	2	1	0	0
MGI:1919131	ENSG00000101474	APMAP	1	1	0	0	0	3	2	1	0	0	4	2	2	0	0	ENSMUSG00000033096	Apmap	1	1	0	0	0	3	3	0	0	0	4	2	2	0	0
MGI:1925554	ENSG00000183011	NAA38	1	1	0	0	0	1	1	0	0	0	0	0	0	0	0	ENSMUSG00000059278	Naa38	1	1	0	0	0	1	1	0	0	0	0	0	0	0	0
MGI:1096570	ENSG00000164081	TEX264	2	0	1	1	0	1	1	0	0	0	0	0	0	0	0	ENSMUSG00000040813	Tex264	2	0	1	1	0	1	1	0	0	0	0	0	0	0	0
MGI:97596	ENSG00000166501	PRKCB	8	2	1	5	0	3	1	0	0	2	5	3	1	1	0	ENSMUSG00000052889	Prkcb	8	2	1	5	0	3	1	0	0	2	5	3	1	1	0
MGI:97765	ENSG00000175646	PRM1	0	0	0	0	0	1	1	0	0	0	0	0	0	0	0	ENSMUSG00000022501	Prm1	0	0	0	0	0	1	1	0	0	0	0	0	0	0	0
MGI:88289	ENSG00000173894	CBX2	2	2	0	0	0	0	0	0	0	0	2	2	0	0	0	ENSMUSG00000025577	Cbx2	2	2	0	0	0	0	0	0	0	0	2	2	0	0	0
MGI:105046	ENSG00000196136	SERPINA3	1	1	0	0	0	1	1	0	0	0	1	1	0	0	0	ENSMUSG00000041481	Serpina3g	1	1	0	0	0	1	1	0	0	0	1	1	0	0	0
MGI:108498	ENSG00000188554	NBR1	9	7	2	0	0	5	5	0	0	0	5	5	0	0	0	ENSMUSG00000017119	Nbr1	9	9	0	0	0	6	6	0	0	0	5	5	0	0	0
MGI:2143764	ENSG00000123329	ARHGAP9	8	8	0	0	0	10	10	0	0	0	2	2	0	0	0	ENSMUSG00000040345	Arhgap9	6	6	0	0	0	7	7	0	0	0	2	2	0	0	0
MGI:1277214	ENSG00000138758	SEPT11	4	3	0	1	0	2	1	1	0	0	3	1	2	0	0	ENSMUSG00000058013	Sept11	4	3	0	1	0	2	1	1	0	0	3	1	2	0	0
MGI:1353623	ENSG00000034677	RNF19A	1	1	0	0	0	3	3	0	0	0	4	3	0	1	0	ENSMUSG00000022280	Rnf19a	1	0	1	0	0	3	2	1	0	0	4	3	1	0	0
MGI:2679008	ENSG00000135723	FHOD1	11	10	1	0	0	6	6	0	0	0	4	4	0	0	0	ENSMUSG00000014778	Fhod1	11	10	1	0	0	6	6	0	0	0	4	4	0	0	0
MGI:1336884	ENSG00000110628	SLC22A18	3	3	0	0	0	4	4	0	0	0	2	1	1	0	0	ENSMUSG00000000154	Slc22a18	3	3	0	0	0	4	4	0	0	0	2	1	0	1	0
MGI:2143558	ENSG00000250479	CHCHD10	1	1	0	0	0	1	1	0	0	0	1	1	0	0	0	ENSMUSG00000049422	Chchd10	1	1	0	0	0	1	1	0	0	0	1	1	0	0	0
MGI:2140680	ENSG00000198912	C1orf174	3	2	1	0	0	0	0	0	0	0	0	0	0	0	0	ENSMUSG00000047613	RP23-254N4.1	3	3	0	0	0	0	0	0	0	0	0	0	0	0	0
MGI:1926079	ENSG00000166925	TSC22D4	2	2	0	0	0	0	0	0	0	0	1	0	1	0	0	ENSMUSG00000029723	Tsc22d4	3	2	1	0	0	0	0	0	0	0	1	0	1	0	0
MGI:104872	ENSG00000186298	PPP1CC	2	2	0	0	0	4	2	1	1	0	0	0	0	0	0	ENSMUSG00000004455	Ppp1cc	2	2	0	0	0	5	4	1	0	0	0	0	0	0	0
MGI:103309	ENSG00000132589	FLOT2	6	6	0	0	0	2	1	1	0	0	2	2	0	0	0	ENSMUSG00000061981	Flot2	6	6	0	0	0	2	1	0	1	0	2	1	1	0	0
MGI:1859515	ENSG00000111644	ACRBP	5	5	0	0	0	3	3	0	0	0	1	1	0	0	0	ENSMUSG00000072770	Acrbp	5	4	1	0	0	3	3	0	0	0	1	1	0	0	0
MGI:99192	ENSG00000125945	ZNF436	1	1	0	0	0	1	1	0	0	0	0	0	0	0	0	ENSMUSG00000051351	Zfp46	0	0	0	0	0	1	1	0	0	0	0	0	0	0	0
MGI:2139279	ENSG00000101180	HRH3	1	1	0	0	0	1	1	0	0	0	0	0	0	0	0	ENSMUSG00000039059	Hrh3	1	1	0	0	0	1	1	0	0	0	0	0	0	0	0
MGI:2140179	ENSG00000122741	DCAF10	1	1	0	0	0	2	2	0	0	0	3	0	0	3	0	ENSMUSG00000035572	Dcaf10	1	1	0	0	0	2	2	0	0	0	3	0	1	2	0
MGI:1333760	ENSG00000105967	TFEC	3	1	0	2	0	2	2	0	0	0	1	0	1	0	0	ENSMUSG00000029553	Tfec	2	1	0	1	0	2	2	0	0	0	1	0	1	0	0
MGI:107743	ENSG00000158560	DYNC1I1	8	3	2	3	0	3	1	1	0	1	4	2	0	2	0	ENSMUSG00000029757	Dync1i1	8	3	2	3	0	3	1	1	0	1	4	2	0	2	0
MGI:99925	ENSG00000185697	MYBL1	12	10	1	1	0	0	0	0	0	0	3	2	0	1	0	ENSMUSG00000025912	Mybl1	12	12	0	0	0	0	0	0	0	0	3	2	1	0	0
MGI:103190	ENSG00000173702	MUC13	1	1	0	0	0	6	5	1	0	0	3	3	0	0	0	ENSMUSG00000022824	Muc13	1	1	0	0	0	6	6	0	0	0	3	3	0	0	0
MGI:1924117	ENSG00000144468	RHBDD1	0	0	0	0	0	4	2	1	0	1	1	0	0	1	0	ENSMUSG00000026142	Rhbdd1	0	0	0	0	0	4	2	1	0	1	1	0	0	1	0
MGI:3639495	ENSG00000206052	DOK6	3	0	0	2	1	3	0	0	1	2	1	0	0	1	0	ENSMUSG00000073514	Dok6	3	0	1	1	1	3	0	0	1	2	1	0	0	0	1
MGI:2180511	ENSG00000164509	IL31RA	4	2	2	0	0	8	4	3	1	0	3	2	1	0	0	ENSMUSG00000050377	Il31ra	3	3	0	0	0	8	6	2	0	0	2	2	0	0	0
MGI:108445	ENSG00000179583	CIITA	0	0	0	0	0	10	9	0	1	0	8	7	1	0	0	ENSMUSG00000022504	Ciita	0	0	0	0	0	9	8	0	1	0	8	8	0	0	0
MGI:891980	ENSG00000142515	KLK3	1	1	0	0	0	2	2	0	0	0	1	1	0	0	0	ENSMUSG00000063177	Klk1b27	1	1	0	0	0	2	2	0	0	0	1	1	0	0	0
MGI:1914582	ENSG00000100028	SNRPD3	1	0	0	1	0	1	1	0	0	0	0	0	0	0	0	ENSMUSG00000020180	Snrpd3	1	0	0	1	0	1	1	0	0	0	0	0	0	0	0
MGI:1932286	ENSG00000135766	EGLN1	2	1	0	1	0	1	1	0	0	0	1	1	0	0	0	ENSMUSG00000031987	Egln1	2	1	0	1	0	1	1	0	0	0	1	1	0	0	0
MGI:2140175	ENSG00000157978	LDLRAP1	3	2	1	0	0	3	2	0	1	0	2	2	0	0	0	ENSMUSG00000037295	Ldlrap1	3	3	0	0	0	3	2	1	0	0	2	2	0	0	0
MGI:1339656	ENSG00000077264	PAK3	7	4	1	2	0	4	2	1	1	0	2	1	0	1	0	ENSMUSG00000031284	Pak3	8	5	1	2	0	4	2	1	1	0	2	1	0	1	0
MGI:1916856	ENSG00000103707	MTFMT	3	2	0	1	0	2	2	0	0	0	3	3	0	0	0	ENSMUSG00000059183	Mtfmt	3	3	0	0	0	2	2	0	0	0	3	3	0	0	0
MGI:2442454	ENSG00000123570	RAB9B	0	0	0	0	0	0	0	0	0	0	0	0	0	0	0	ENSMUSG00000043463	Rab9b	0	0	0	0	0	0	0	0	0	0	0	0	0	0	0
MGI:1921275	ENSG00000113971	NPHP3	15	15	0	0	0	2	2	0	0	0	9	9	0	0	0	ENSMUSG00000032558	Nphp3	15	15	0	0	0	2	2	0	0	0	9	9	0	0	0
MGI:1923035	ENSG00000114796	KLHL24	3	1	2	0	0	1	1	0	0	0	1	0	0	1	0	ENSMUSG00000062901	Klhl24	3	3	0	0	0	1	1	0	0	0	1	0	1	0	0
MGI:1349635	ENSG00000100934	SEC23A	14	11	3	0	0	0	0	0	0	0	4	2	2	0	0	ENSMUSG00000020986	Sec23a	14	13	1	0	0	0	0	0	0	0	4	4	0	0	0
MGI:87998	ENSG00000108839	ALOX12	7	7	0	0	0	3	3	0	0	0	3	3	0	0	0	ENSMUSG00000000320	Alox12	7	7	0	0	0	3	3	0	0	0	3	3	0	0	0
MGI:1919041	ENSG00000128510	CPA4	7	7	0	0	0	2	1	0	1	0	1	0	1	0	0	ENSMUSG00000039070	Cpa4	7	7	0	0	0	2	2	0	0	0	1	0	1	0	0
MGI:2442647	ENSG00000160588	MPZL3	2	2	0	0	0	2	1	0	1	0	1	1	0	0	0	ENSMUSG00000070305	Mpzl3	2	2	0	0	0	2	1	1	0	0	1	1	0	0	0
MGI:1346006	ENSG00000119383	PPP2R4	5	4	1	0	0	3	2	1	0	0	1	1	0	0	0	ENSMUSG00000039515	Ppp2r4	5	5	0	0	0	3	2	0	1	0	1	1	0	0	0
MGI:1913382	ENSG00000100890	KIAA0391	3	1	0	0	2	0	0	0	0	0	3	3	0	0	0	ENSMUSG00000021023	RP24-93H15.3	3	1	0	2	0	0	0	0	0	0	3	3	0	0	0
MGI:106179	ENSG00000148082	SHC3	6	3	1	1	1	3	2	0	1	0	2	0	1	1	0	ENSMUSG00000021448	Shc3	6	2	2	1	1	3	2	1	0	0	2	0	1	1	0
MGI:1929064	ENSG00000136213	CHST12	0	0	0	0	0	0	0	0	0	0	0	0	0	0	0	ENSMUSG00000036599	Chst12	0	0	0	0	0	0	0	0	0	0	0	0	0	0	0
MGI:1915045	ENSG00000184719	RNLS	1	0	0	1	0	4	1	1	1	1	1	1	0	0	0	ENSMUSG00000071573	Rnls	1	0	0	1	0	3	0	1	1	1	1	1	0	0	0
MGI:3026965	ENSG00000156026	MCU	4	1	1	1	1	3	2	0	1	0	0	0	0	0	0	ENSMUSG00000009647	Mcu	3	3	0	0	0	1	1	0	0	0	0	0	0	0	0
MGI:1341796	ENSG00000117215	PLA2G2D	0	0	0	0	0	2	2	0	0	0	1	1	0	0	0	ENSMUSG00000041202	Pla2g2d	0	0	0	0	0	2	2	0	0	0	1	1	0	0	0
MGI:1917729	ENSG00000124104	SNX21	2	1	1	0	0	2	2	0	0	0	0	0	0	0	0	ENSMUSG00000050373	Snx21	1	1	0	0	0	1	1	0	0	0	0	0	0	0	0
MGI:107851	ENSG00000167792	NDUFV1	4	4	0	0	0	3	3	0	0	0	2	2	0	0	0	ENSMUSG00000037916	Ndufv1	4	4	0	0	0	3	3	0	0	0	2	2	0	0	0
MGI:87918	ENSG00000087274	ADD1	11	7	4	0	0	3	2	0	1	0	0	0	0	0	0	ENSMUSG00000029106	Add1	10	9	1	0	0	3	3	0	0	0	0	0	0	0	0
MGI:95865	ENSG00000084207	GSTP1	3	3	0	0	0	3	3	0	0	0	0	0	0	0	0	ENSMUSG00000060803	Gstp1	3	3	0	0	0	3	3	0	0	0	0	0	0	0	0
MGI:1353497	ENSG00000183048	SLC25A10	6	6	0	0	0	2	2	0	0	0	2	2	0	0	0	ENSMUSG00000025792	Slc25a10	6	6	0	0	0	2	2	0	0	0	2	2	0	0	0
MGI:1915703	ENSG00000277494	GPIHBP1	0	0	0	0	0	3	3	0	0	0	0	0	0	0	0	ENSMUSG00000022579	Gpihbp1	0	0	0	0	0	3	3	0	0	0	0	0	0	0	0
MGI:1096367	ENSG00000092010	PSME1	8	8	0	0	0	1	1	0	0	0	1	1	0	0	0	ENSMUSG00000022216	Psme1	8	8	0	0	0	1	1	0	0	0	1	1	0	0	0
MGI:1338038	ENSG00000139154	AEBP2	3	0	0	3	0	1	0	1	0	0	4	3	0	1	0	ENSMUSG00000030232	Aebp2	3	3	0	0	0	1	1	0	0	0	4	2	1	1	0
MGI:2444585	ENSG00000168538	TRAPPC11	13	13	0	0	0	8	8	0	0	0	7	6	1	0	0	ENSMUSG00000038102	Trappc11	13	13	0	0	0	8	8	0	0	0	7	7	0	0	0
MGI:103080	ENSG00000162896	PIGR	1	1	0	0	0	7	7	0	0	0	1	1	0	0	0	ENSMUSG00000026417	Pigr	1	1	0	0	0	7	6	1	0	0	1	1	0	0	0
MGI:101771	ENSG00000168807	SNTB2	2	1	1	0	0	2	0	0	1	1	2	0	0	2	0	ENSMUSG00000041308	Sntb2	2	1	1	0	0	2	0	1	1	0	2	1	0	1	0
MGI:1914838	ENSG00000181852	RNF41	2	2	0	0	0	0	0	0	0	0	2	2	0	0	0	ENSMUSG00000025373	Rnf41	2	1	1	0	0	0	0	0	0	0	2	2	0	0	0
MGI:1913904	ENSG00000150783	TEX12	1	1	0	0	0	1	1	0	0	0	1	1	0	0	0	ENSMUSG00000032065	Tex12	1	1	0	0	0	1	1	0	0	0	1	1	0	0	0
MGI:1919434	ENSG00000149243	KLHL35	3	3	0	0	0	1	1	0	0	0	1	1	0	0	0	ENSMUSG00000035298	Klhl35	3	3	0	0	0	1	1	0	0	0	1	1	0	0	0
MGI:1914855	ENSG00000204673	AKT1S1	1	1	0	0	0	2	2	0	0	0	1	1	0	0	0	ENSMUSG00000011096	Akt1s1	1	1	0	0	0	2	2	0	0	0	1	1	0	0	0
MGI:1914451	ENSG00000167699	GLOD4	6	5	1	0	0	2	2	0	0	0	1	1	0	0	0	ENSMUSG00000017286	Glod4	6	5	0	1	0	1	1	0	0	0	1	1	0	0	0
MGI:1923820	ENSG00000166220	TBATA	2	2	0	0	0	4	4	0	0	0	2	2	0	0	0	ENSMUSG00000020096	Tbata	0	0	0	0	0	2	2	0	0	0	1	1	0	0	0
MGI:1919303	ENSG00000168591	TMUB2	0	0	0	0	0	0	0	0	0	0	1	1	0	0	0	ENSMUSG00000034757	Tmub2	0	0	0	0	0	0	0	0	0	0	2	2	0	0	0
MGI:2443235	ENSG00000060709	RIMBP2	10	6	3	1	0	5	3	2	0	0	1	1	0	0	0	ENSMUSG00000029420	Rimbp2	11	8	3	0	0	5	3	2	0	0	1	1	0	0	0
MGI:88558	ENSG00000141086	CTRL	3	3	0	0	0	2	2	0	0	0	1	1	0	0	0	ENSMUSG00000031896	Ctrl	3	3	0	0	0	2	2	0	0	0	1	1	0	0	0
MGI:1914661	ENSG00000101940	WDR13	2	2	0	0	0	3	3	0	0	0	3	3	0	0	0	ENSMUSG00000031166	Wdr13	2	2	0	0	0	3	3	0	0	0	3	3	0	0	0
MGI:97890	ENSG00000051180	RAD51	4	3	1	0	0	1	1	0	0	0	3	2	1	0	0	ENSMUSG00000027323	Rad51	4	4	0	0	0	1	1	0	0	0	3	3	0	0	0
MGI:1202864	ENSG00000034971	MYOC	0	0	0	0	0	2	1	0	1	0	0	0	0	0	0	ENSMUSG00000026697	Myoc	0	0	0	0	0	2	1	1	0	0	0	0	0	0	0
MGI:1889023	ENSG00000172530	BANP	5	4	0	1	0	4	0	3	1	0	1	0	0	1	0	ENSMUSG00000025316	Banp	6	5	0	1	0	4	3	1	0	0	2	1	0	1	0
MGI:1346526	ENSG00000240065	PSMB9	2	2	0	0	0	1	1	0	0	0	2	2	0	0	0	ENSMUSG00000096727	Psmb9	2	2	0	0	0	1	1	0	0	0	2	2	0	0	0
MGI:95843	ENSG00000180613	GSX2	0	0	0	0	0	1	1	0	0	0	0	0	0	0	0	ENSMUSG00000035946	Gsx2	0	0	0	0	0	1	1	0	0	0	0	0	0	0	0
MGI:1341265	ENSG00000145349	CAMK2D	6	4	1	1	0	7	2	1	2	2	4	2	1	0	1	ENSMUSG00000053819	Camk2d	7	6	1	0	0	7	3	0	3	1	5	4	0	1	0
MGI:2661416	ENSG00000071189	SNX13	14	9	2	3	0	7	6	1	0	0	4	3	0	1	0	ENSMUSG00000020590	Snx13	14	11	2	1	0	7	6	1	0	0	4	4	0	0	0
MGI:97370	ENSG00000197594	ENPP1	9	8	0	1	0	10	10	0	0	0	5	5	0	0	0	ENSMUSG00000037370	Enpp1	9	8	0	1	0	10	10	0	0	0	5	5	0	0	0
MGI:1277956	ENSG00000143811	PYCR2	4	4	0	0	0	1	1	0	0	0	1	1	0	0	0	ENSMUSG00000026520	Pycr2	4	4	0	0	0	1	1	0	0	0	1	1	0	0	0
MGI:1195345	ENSG00000198081	ZBTB14	1	1	0	0	0	0	0	0	0	0	0	0	0	0	0	ENSMUSG00000049672	Zbtb14	1	1	0	0	0	0	0	0	0	0	0	0	0	0	0
MGI:1201789	ENSG00000241343	RPL36A	3	3	0	0	0	1	1	0	0	0	0	0	0	0	0	ENSMUSG00000079435	Rpl36a	3	3	0	0	0	1	1	0	0	0	0	0	0	0	0
MGI:1349480	ENSG00000085365	SCAMP1	4	1	0	3	0	2	2	0	0	0	2	0	1	1	0	ENSMUSG00000021687	Scamp1	4	2	0	2	0	2	2	0	0	0	2	1	0	1	0
MGI:3779666	ENSG00000203933	CXorf66	0	0	0	0	0	1	0	1	0	0	1	1	0	0	0	ENSMUSG00000079583	CAAA01000182.1	0	0	0	0	0	0	0	0	0	0	1	1	0	0	0
MGI:1261783	ENSG00000197872	FAM49A	5	5	0	0	0	2	1	0	1	0	2	2	0	0	0	ENSMUSG00000020589	Fam49a	5	4	1	0	0	2	1	0	1	0	2	2	0	0	0
MGI:2444671	ENSG00000172548	NIPAL4	0	0	0	0	0	4	4	0	0	0	1	1	0	0	0	ENSMUSG00000020411	Nipal4	0	0	0	0	0	4	3	1	0	0	1	1	0	0	0
MGI:1196403	ENSG00000105499	PLA2G4C	3	2	1	0	0	9	5	4	0	0	3	3	0	0	0	ENSMUSG00000033847	Pla2g4c	3	3	0	0	0	8	7	1	0	0	3	2	1	0	0
MGI:1196345	ENSG00000155189	AGPAT5	3	1	1	1	0	3	0	3	0	0	1	1	0	0	0	ENSMUSG00000031467	Agpat5	3	1	1	1	0	3	2	1	0	0	1	1	0	0	0
MGI:2148742	ENSG00000113946	CLDN16	1	0	0	1	0	3	3	0	0	0	0	0	0	0	0	ENSMUSG00000038148	Cldn16	1	0	0	1	0	3	3	0	0	0	0	0	0	0	0
MGI:1889583	ENSG00000147010	SH3KBP1	8	3	0	4	1	7	2	0	4	1	2	1	0	1	0	ENSMUSG00000040990	Sh3kbp1	8	3	0	4	1	7	2	0	4	1	2	0	1	1	0
MGI:2685266	ENSG00000159527	PGLYRP3	0	0	0	0	0	4	4	0	0	0	2	2	0	0	0	ENSMUSG00000042244	Pglyrp3	0	0	0	0	0	4	3	1	0	0	2	2	0	0	0
MGI:2385884	ENSG00000124228	DDX27	9	9	0	0	0	7	7	0	0	0	4	4	0	0	0	ENSMUSG00000017999	Ddx27	9	9	0	0	0	7	7	0	0	0	4	4	0	0	0
MGI:1922814	ENSG00000172426	RSPH9	1	0	1	0	0	2	1	0	1	0	1	0	1	0	0	ENSMUSG00000023966	Rsph9	1	1	0	0	0	2	1	1	0	0	1	1	0	0	0
MGI:1917060	ENSG00000198178	CLEC4C	1	0	1	0	0	3	3	0	0	0	1	1	0	0	0	ENSMUSG00000030147	Clec4b1	1	1	0	0	0	3	2	0	1	0	1	1	0	0	0
MGI:102467	ENSG00000152104	PTPN14	10	6	3	1	0	3	3	0	0	0	4	3	0	1	0	ENSMUSG00000026604	Ptpn14	10	8	1	1	0	3	3	0	0	0	4	3	0	1	0
MGI:1353586	ENSG00000136153	LMO7	12	9	1	1	1	8	8	0	0	0	9	6	1	2	0	ENSMUSG00000033060	Lmo7	12	9	1	1	1	7	7	0	0	0	11	8	1	2	0
MGI:1923839	ENSG00000124602	UNC5CL	1	1	0	0	0	3	3	0	0	0	3	3	0	0	0	ENSMUSG00000043592	Unc5cl	1	1	0	0	0	3	3	0	0	0	3	3	0	0	0
MGI:2684983	ENSG00000165264	NDUFB6	3	2	0	1	0	0	0	0	0	0	0	0	0	0	0	ENSMUSG00000071014	Ndufb6	3	3	0	0	0	0	0	0	0	0	0	0	0	0	0
MGI:1913129	ENSG00000265241	RBM8A	1	1	0	0	0	3	3	0	0	0	1	1	0	0	0	ENSMUSG00000038374	Rbm8a	1	1	0	0	0	3	3	0	0	0	1	1	0	0	0
MGI:1347060	ENSG00000041357	PSMA4	2	2	0	0	0	3	3	0	0	0	2	2	0	0	0	ENSMUSG00000032301	Psma4	2	2	0	0	0	3	3	0	0	0	2	2	0	0	0
MGI:98790	ENSG00000131747	TOP2A	21	21	0	0	0	10	10	0	0	0	3	3	0	0	0	ENSMUSG00000020914	Top2a	21	21	0	0	0	10	10	0	0	0	3	3	0	0	0
MGI:2140151	ENSG00000165271	NOL6	16	16	0	0	0	5	5	0	0	0	4	4	0	0	0	ENSMUSG00000028430	Nol6	16	16	0	0	0	5	5	0	0	0	4	4	0	0	0
MGI:107612	ENSG00000125744	RTN2	2	2	0	0	0	6	6	0	0	0	2	2	0	0	0	ENSMUSG00000030401	Rtn2	2	2	0	0	0	5	4	1	0	0	2	2	0	0	0
MGI:1913529	ENSG00000150433	TMEM218	1	1	0	0	0	0	0	0	0	0	1	1	0	0	0	ENSMUSG00000032121	Tmem218	1	1	0	0	0	0	0	0	0	0	1	1	0	0	0
MGI:1352508	ENSG00000040341	STAU2	7	2	2	2	1	2	0	0	2	0	2	1	0	0	1	ENSMUSG00000025920	Stau2	7	4	0	2	1	2	0	0	2	0	2	1	0	1	0
MGI:1333802	ENSG00000122254	HS3ST2	0	0	0	0	0	0	0	0	0	0	1	0	0	0	1	ENSMUSG00000046321	Hs3st2	0	0	0	0	0	0	0	0	0	0	2	2	0	0	0
MGI:3588209	ENSG00000189182	KRT77	5	5	0	0	0	1	1	0	0	0	2	2	0	0	0	ENSMUSG00000067594	Krt77	5	5	0	0	0	1	1	0	0	0	2	2	0	0	0
MGI:2442757	ENSG00000198046	ZNF667	1	1	0	0	0	2	1	0	1	0	0	0	0	0	0	ENSMUSG00000054893	Zfp667	1	1	0	0	0	2	1	0	1	0	0	0	0	0	0
MGI:1861305	ENSG00000257365	FNTB	4	2	1	1	0	1	0	1	0	0	6	3	2	1	0	ENSMUSG00000033373	Fntb	4	3	0	1	0	1	1	0	0	0	6	2	2	2	0
MGI:109522	ENSG00000174607	UGT8	1	0	0	1	0	1	1	0	0	0	2	1	1	0	0	ENSMUSG00000032854	Ugt8a	1	0	0	1	0	1	1	0	0	0	2	2	0	0	0
MGI:1926233	ENSG00000172500	FIBP	3	3	0	0	0	2	2	0	0	0	4	4	0	0	0	ENSMUSG00000024911	Fibp	3	3	0	0	0	2	2	0	0	0	4	4	0	0	0
MGI:1352498	ENSG00000165795	NDRG2	8	8	0	0	0	2	2	0	0	0	4	4	0	0	0	ENSMUSG00000004558	Ndrg2	8	8	0	0	0	2	2	0	0	0	4	4	0	0	0
MGI:1918708	ENSG00000183337	BCOR	5	5	0	0	0	5	4	1	0	0	3	3	0	0	0	ENSMUSG00000040363	Bcor	5	4	1	0	0	5	4	1	0	0	3	3	0	0	0
MGI:2656825	ENSG00000182362	YBEY	3	3	0	0	0	0	0	0	0	0	0	0	0	0	0	ENSMUSG00000033126	Ybey	3	3	0	0	0	0	0	0	0	0	0	0	0	0	0
MGI:88473	ENSG00000131143	COX4I1	0	0	0	0	0	3	3	0	0	0	0	0	0	0	0	ENSMUSG00000031818	Cox4i1	0	0	0	0	0	3	3	0	0	0	0	0	0	0	0
MGI:2180699	ENSG00000108389	MTMR4	8	8	0	0	0	3	3	0	0	0	6	5	1	0	0	ENSMUSG00000018401	Mtmr4	8	8	0	0	0	3	3	0	0	0	6	5	1	0	0
MGI:1914139	ENSG00000133135	RNF128	3	2	0	1	0	2	1	0	1	0	1	1	0	0	0	ENSMUSG00000031438	Rnf128	3	2	0	1	0	2	0	1	1	0	1	1	0	0	0
MGI:99666	ENSG00000143858	SYT2	5	5	0	0	0	2	2	0	0	0	0	0	0	0	0	ENSMUSG00000026452	Syt2	5	5	0	0	0	2	2	0	0	0	0	0	0	0	0
MGI:2442401	ENSG00000158528	PPP1R9A	10	6	1	2	1	3	1	1	1	0	5	2	1	2	0	ENSMUSG00000032827	Ppp1r9a	9	5	0	3	1	2	0	0	2	0	3	1	1	1	0
MGI:1338888	ENSG00000115607	IL18RAP	1	0	0	1	0	6	6	0	0	0	2	2	0	0	0	ENSMUSG00000026068	Il18rap	1	0	1	0	0	6	5	1	0	0	2	2	0	0	0
MGI:103169	ENSG00000196876	SCN8A	16	10	2	4	0	5	2	1	2	0	4	4	0	0	0	ENSMUSG00000023033	Scn8a	6	3	1	2	0	3	1	2	0	0	4	4	0	0	0
MGI:88498	ENSG00000120088	CRHR1	6	4	1	1	0	3	2	1	0	0	4	4	0	0	0	ENSMUSG00000018634	Crhr1	6	4	1	1	0	3	2	1	0	0	3	3	0	0	0
MGI:1918144	ENSG00000172421	EFCAB3	2	1	1	0	0	4	4	0	0	0	2	1	0	1	0	ENSMUSG00000020690	Efcab3	0	0	0	0	0	12	12	0	0	0	1	1	0	0	0
MGI:106672	ENSG00000129910	CDH15	8	7	1	0	0	4	4	0	0	0	1	1	0	0	0	ENSMUSG00000031962	Cdh15	8	7	1	0	0	4	4	0	0	0	1	1	0	0	0
MGI:2135610	ENSG00000144635	DYNC1LI1	4	4	0	0	0	6	5	0	1	0	2	2	0	0	0	ENSMUSG00000032435	Dync1li1	4	4	0	0	0	6	5	0	1	0	2	2	0	0	0
MGI:3026924	ENSG00000168672	FAM84B	0	0	0	0	0	0	0	0	0	0	0	0	0	0	0	ENSMUSG00000072568	Fam84b	0	0	0	0	0	0	0	0	0	0	0	0	0	0	0
MGI:1919093	ENSG00000104679	R3HCC1	1	1	0	0	0	2	2	0	0	0	4	4	0	0	0	ENSMUSG00000034194	R3hcc1	1	1	0	0	0	2	2	0	0	0	3	3	0	0	0
MGI:2142062	ENSG00000179119	SPTY2D1	1	0	0	1	0	2	2	0	0	0	2	2	0	0	0	ENSMUSG00000049516	Spty2d1	1	0	1	0	0	2	2	0	0	0	2	2	0	0	0
MGI:109373	ENSG00000103415	HMOX2	2	2	0	0	0	1	1	0	0	0	1	1	0	0	0	ENSMUSG00000004070	Hmox2	2	2	0	0	0	1	1	0	0	0	1	1	0	0	0
MGI:1923392	ENSG00000198729	PPP1R14C	3	1	0	1	1	0	0	0	0	0	0	0	0	0	0	ENSMUSG00000040653	Ppp1r14c	3	1	0	1	1	0	0	0	0	0	0	0	0	0	0
MGI:1858732	ENSG00000079999	KEAP1	1	0	1	0	0	2	2	0	0	0	1	1	0	0	0	ENSMUSG00000003308	Keap1	1	1	0	0	0	2	2	0	0	0	1	1	0	0	0
MGI:2386681	ENSG00000082126	MPP4	8	8	0	0	0	10	9	1	0	0	2	1	1	0	0	ENSMUSG00000079550	Mpp4	8	7	1	0	0	10	10	0	0	0	2	2	0	0	0
MGI:1917810	ENSG00000116874	WARS2	3	1	0	1	1	1	1	0	0	0	1	0	1	0	0	ENSMUSG00000004233	Wars2	3	1	0	2	0	1	1	0	0	0	1	0	1	0	0
MGI:1924025	ENSG00000120519	SLC10A7	6	1	1	2	2	3	2	0	1	0	2	0	2	0	0	ENSMUSG00000031684	Slc10a7	6	1	1	3	1	3	1	1	1	0	2	0	2	0	0
MGI:2683547	ENSG00000114805	PLCH1	9	5	1	3	0	10	8	0	1	1	3	2	1	0	0	ENSMUSG00000036834	Plch1	10	6	3	1	0	10	8	1	0	1	3	2	1	0	0
MGI:1914853	ENSG00000139318	DUSP6	0	0	0	0	0	2	2	0	0	0	0	0	0	0	0	ENSMUSG00000019960	Dusp6	0	0	0	0	0	2	2	0	0	0	0	0	0	0	0
MGI:1923751	ENSG00000110442	COMMD9	3	2	1	0	0	1	1	0	0	0	1	1	0	0	0	ENSMUSG00000027163	Commd9	3	2	1	0	0	1	1	0	0	0	1	1	0	0	0
MGI:1913440	ENSG00000078124	ACER3	4	2	1	1	0	2	0	0	1	1	4	2	1	1	0	ENSMUSG00000030760	Acer3	4	2	2	0	0	2	1	0	1	0	4	2	1	1	0
MGI:1916289	ENSG00000186480	INSIG1	2	1	1	0	0	1	1	0	0	0	1	1	0	0	0	ENSMUSG00000045294	Insig1	2	2	0	0	0	1	1	0	0	0	1	1	0	0	0
MGI:2442264	ENSG00000067064	IDI1	1	1	0	0	0	2	2	0	0	0	1	1	0	0	0	ENSMUSG00000058258	Idi1	1	1	0	0	0	2	2	0	0	0	1	1	0	0	0
MGI:1916832	ENSG00000116786	PLEKHM2	8	7	0	1	0	4	4	0	0	0	7	7	0	0	0	ENSMUSG00000028917	Plekhm2	8	7	0	1	0	3	2	1	0	0	7	7	0	0	0
MGI:2148050	ENSG00000050030	NEXMIF	0	0	0	0	0	1	1	0	0	0	1	1	0	0	0	ENSMUSG00000046449	RP23-35L3.1	0	0	0	0	0	1	1	0	0	0	0	0	0	0	0
MGI:1277172	ENSG00000136271	DDX56	6	6	0	0	0	2	2	0	0	0	5	5	0	0	0	ENSMUSG00000004393	Ddx56	6	6	0	0	0	2	2	0	0	0	5	5	0	0	0
MGI:1918066	ENSG00000166133	RPUSD2	2	2	0	0	0	0	0	0	0	0	0	0	0	0	0	ENSMUSG00000027324	Rpusd2	2	2	0	0	0	0	0	0	0	0	0	0	0	0	0
MGI:1347477	ENSG00000170608	FOXA3	1	0	1	0	0	0	0	0	0	0	0	0	0	0	0	ENSMUSG00000040891	Foxa3	1	0	1	0	0	0	0	0	0	0	0	0	0	0	0
MGI:106478	ENSG00000106263	EIF3B	7	7	0	0	0	4	3	1	0	0	6	6	0	0	0	ENSMUSG00000056076	Eif3b	7	7	0	0	0	4	3	1	0	0	6	6	0	0	0
MGI:1925112	ENSG00000151500	THYN1	4	4	0	0	0	2	2	0	0	0	0	0	0	0	0	ENSMUSG00000035443	Thyn1	4	4	0	0	0	2	2	0	0	0	0	0	0	0	0
MGI:1098533	ENSG00000104299	INTS9	10	6	2	2	0	2	2	0	0	0	4	1	2	1	0	ENSMUSG00000021975	Ints9	10	8	1	1	0	2	2	0	0	0	4	1	2	1	0
MGI:98389	ENSG00000118785	SPP1	5	5	0	0	0	0	0	0	0	0	0	0	0	0	0	ENSMUSG00000029304	Spp1	5	5	0	0	0	0	0	0	0	0	0	0	0	0	0
MGI:88594	ENSG00000135929	CYP27A1	4	3	0	1	0	2	2	0	0	0	2	2	0	0	0	ENSMUSG00000026170	Cyp27a1	4	3	0	1	0	2	2	0	0	0	2	2	0	0	0
MGI:108062	ENSG00000181788	SIAH2	1	0	0	1	0	0	0	0	0	0	0	0	0	0	0	ENSMUSG00000036432	Siah2	1	0	0	1	0	0	0	0	0	0	0	0	0	0	0
MGI:1915047	ENSG00000168566	SNRNP48	3	3	0	0	0	3	2	1	0	0	2	2	0	0	0	ENSMUSG00000021431	Snrnp48	3	3	0	0	0	3	2	1	0	0	2	1	1	0	0
MGI:1923691	ENSG00000146122	DAAM2	13	13	0	0	0	3	2	1	0	0	7	7	0	0	0	ENSMUSG00000040260	Daam2	14	14	0	0	0	3	3	0	0	0	7	7	0	0	0
MGI:1921439	ENSG00000087495	PHACTR3	2	2	0	0	0	7	2	2	2	1	3	2	0	1	0	ENSMUSG00000027525	Phactr3	2	2	0	0	0	7	3	2	1	1	3	2	0	1	0
MGI:1924568	ENSG00000164512	ANKRD55	0	0	0	0	0	2	1	1	0	0	1	1	0	0	0	ENSMUSG00000049985	Ankrd55	3	1	1	1	0	4	2	0	2	0	3	1	2	0	0
MGI:95836	ENSG00000126010	GRPR	1	1	0	0	0	0	0	0	0	0	1	0	0	1	0	ENSMUSG00000031364	Grpr	1	1	0	0	0	0	0	0	0	0	1	0	0	1	0
MGI:1333816	ENSG00000182154	MRPL41	0	0	0	0	0	0	0	0	0	0	0	0	0	0	0	ENSMUSG00000036850	Mrpl41	0	0	0	0	0	0	0	0	0	0	0	0	0	0	0
MGI:1913303	ENSG00000100027	YPEL1	2	1	1	0	0	0	0	0	0	0	1	1	0	0	0	ENSMUSG00000022773	Ypel1	2	2	0	0	0	0	0	0	0	0	1	1	0	0	0
MGI:95496	ENSG00000158869	FCER1G	3	3	0	0	0	1	1	0	0	0	0	0	0	0	0	ENSMUSG00000058715	Fcer1g	3	3	0	0	0	1	1	0	0	0	0	0	0	0	0
MGI:1925505	ENSG00000116191	RALGPS2	9	4	2	3	0	5	4	0	1	0	4	4	0	0	0	ENSMUSG00000026594	Ralgps2	9	6	1	2	0	5	4	0	1	0	4	4	0	0	0
MGI:1915594	ENSG00000164325	TMEM174	0	0	0	0	0	0	0	0	0	0	1	1	0	0	0	ENSMUSG00000046082	Tmem174	0	0	0	0	0	0	0	0	0	0	1	1	0	0	0
MGI:1097696	ENSG00000088320	REM1	1	1	0	0	0	2	2	0	0	0	0	0	0	0	0	ENSMUSG00000000359	Rem1	1	1	0	0	0	2	2	0	0	0	0	0	0	0	0
MGI:96692	ENSG00000111057	KRT18	4	4	0	0	0	0	0	0	0	0	2	2	0	0	0	ENSMUSG00000023043	Krt18	4	4	0	0	0	0	0	0	0	0	2	2	0	0	0
MGI:104749	ENSG00000099985	OSM	1	1	0	0	0	1	1	0	0	0	0	0	0	0	0	ENSMUSG00000058755	Osm	1	1	0	0	0	1	1	0	0	0	0	0	0	0	0
MGI:1920211	ENSG00000104888	SLC17A7	5	5	0	0	0	4	4	0	0	0	2	2	0	0	0	ENSMUSG00000070570	Slc17a7	5	5	0	0	0	4	4	0	0	0	2	2	0	0	0
MGI:97999	ENSG00000047936	ROS1	15	12	3	0	0	17	12	4	1	0	10	8	1	1	0	ENSMUSG00000019893	Ros1	16	13	1	2	0	17	15	1	1	0	10	8	1	1	0
MGI:1353635	ENSG00000071282	LMCD1	4	1	0	3	0	0	0	0	0	0	1	1	0	0	0	ENSMUSG00000057604	Lmcd1	4	2	0	2	0	0	0	0	0	0	1	0	1	0	0
MGI:96614	ENSG00000082781	ITGB5	7	3	1	3	0	5	2	0	3	0	2	1	1	0	0	ENSMUSG00000022817	Itgb5	7	3	2	2	0	5	2	0	3	0	2	1	1	0	0
MGI:2443431	ENSG00000137571	SLCO5A1	1	1	0	0	0	4	1	0	2	1	3	1	1	1	0	ENSMUSG00000025938	Slco5a1	0	0	0	0	0	3	0	0	3	0	2	1	0	1	0
MGI:97763	ENSG00000113494	PRLR	2	2	0	0	0	4	3	0	1	0	2	2	0	0	0	ENSMUSG00000005268	Prlr	2	1	0	1	0	3	3	0	0	0	2	2	0	0	0
MGI:3644166	ENSG00000214216	IQCJ	2	1	0	0	1	0	0	0	0	0	2	0	2	0	0	ENSMUSG00000051777	Iqcj	1	0	0	0	1	0	0	0	0	0	2	0	2	0	0
MGI:97268	ENSG00000160808	MYL3	1	1	0	0	0	4	4	0	0	0	0	0	0	0	0	ENSMUSG00000059741	Myl3	1	1	0	0	0	4	4	0	0	0	0	0	0	0	0
MGI:1929237	ENSG00000177192	PUS1	3	2	1	0	0	1	1	0	0	0	1	1	0	0	0	ENSMUSG00000029507	Pus1	4	4	0	0	0	1	1	0	0	0	1	1	0	0	0
MGI:95789	ENSG00000147437	GNRH1	2	2	0	0	0	0	0	0	0	0	0	0	0	0	0	ENSMUSG00000015812	Gnrh1	2	2	0	0	0	0	0	0	0	0	0	0	0	0	0
MGI:1890357	ENSG00000159217	IGF2BP1	7	7	0	0	0	2	1	1	0	0	5	3	1	1	0	ENSMUSG00000013415	Igf2bp1	7	7	0	0	0	2	2	0	0	0	5	4	0	1	0
MGI:98970	ENSG00000100219	XBP1	2	2	0	0	0	0	0	0	0	0	2	2	0	0	0	ENSMUSG00000020484	Xbp1	2	2	0	0	0	0	0	0	0	0	2	2	0	0	0
MGI:1916603	ENSG00000143578	CREB3L4	4	4	0	0	0	2	2	0	0	0	2	2	0	0	0	ENSMUSG00000027938	Creb3l4	4	4	0	0	0	2	2	0	0	0	2	2	0	0	0
MGI:1925114	ENSG00000175155	YPEL2	2	0	1	1	0	0	0	0	0	0	1	1	0	0	0	ENSMUSG00000018427	Ypel2	2	1	0	1	0	0	0	0	0	0	1	1	0	0	0
MGI:2149248	ENSG00000161850	KRT82	5	5	0	0	0	1	1	0	0	0	2	2	0	0	0	ENSMUSG00000049548	Krt82	5	5	0	0	0	1	1	0	0	0	2	2	0	0	0
MGI:1315201	ENSG00000111678	C12orf57	0	0	0	0	0	2	2	0	0	0	0	0	0	0	0	ENSMUSG00000072772	Grcc10	0	0	0	0	0	2	2	0	0	0	0	0	0	0	0
MGI:1913296	ENSG00000136521	NDUFB5	2	2	0	0	0	2	1	0	1	0	1	0	1	0	0	ENSMUSG00000027673	Ndufb5	2	2	0	0	0	2	1	1	0	0	1	1	0	0	0
MGI:1920260	ENSG00000172209	GPR22	0	0	0	0	0	0	0	0	0	0	0	0	0	0	0	ENSMUSG00000044067	Gpr22	0	0	0	0	0	0	0	0	0	0	1	1	0	0	0
MGI:1913891	ENSG00000052723	SIKE1	3	3	0	0	0	1	1	0	0	0	0	0	0	0	0	ENSMUSG00000027854	Sike1	3	3	0	0	0	1	1	0	0	0	0	0	0	0	0
MGI:1925037	ENSG00000023171	GRAMD1B	8	6	2	0	0	5	5	0	0	0	6	5	0	0	1	ENSMUSG00000040111	Gramd1b	8	6	2	0	0	5	5	0	0	0	6	4	0	1	1
MGI:1277234	ENSG00000092607	TBX15	2	1	1	0	0	1	0	0	1	0	3	1	1	1	0	ENSMUSG00000027868	Tbx15	2	1	0	1	0	2	0	0	1	1	3	2	0	1	0
MGI:98388	ENSG00000115306	SPTBN1	19	17	1	1	0	4	3	0	0	1	11	11	0	0	0	ENSMUSG00000020315	Sptbn1	17	17	0	0	0	4	3	0	1	0	9	8	1	0	0
MGI:1929772	ENSG00000157851	DPYSL5	7	6	0	1	0	2	2	0	0	0	2	1	1	0	0	ENSMUSG00000029168	Dpysl5	7	6	0	1	0	2	2	0	0	0	2	2	0	0	0
MGI:1354948	ENSG00000169926	KLF13	0	0	0	0	0	1	0	0	1	0	0	0	0	0	0	ENSMUSG00000052040	Klf13	1	0	0	1	0	0	0	0	0	0	0	0	0	0	0
MGI:1352507	ENSG00000152061	RABGAP1L	5	2	1	1	1	3	1	1	0	1	4	1	0	3	0	ENSMUSG00000026721	Rabgap1l	12	3	2	4	3	3	2	0	1	0	4	2	0	2	0
MGI:1913662	ENSG00000140450	ARRDC4	3	3	0	0	0	3	3	0	0	0	1	1	0	0	0	ENSMUSG00000042659	Arrdc4	3	3	0	0	0	3	3	0	0	0	1	1	0	0	0
MGI:108046	ENSG00000162511	LAPTM5	6	5	0	1	0	1	1	0	0	0	0	0	0	0	0	ENSMUSG00000028581	Laptm5	6	5	0	1	0	1	1	0	0	0	0	0	0	0	0
MGI:2142624	ENSG00000240849	TMEM189	1	1	0	0	0	4	2	1	1	0	0	0	0	0	0	ENSMUSG00000090213	Tmem189	1	1	0	0	0	4	2	2	0	0	0	0	0	0	0
MGI:1923692	ENSG00000162723	SLAMF9	0	0	0	0	0	3	3	0	0	0	0	0	0	0	0	ENSMUSG00000026548	Slamf9	0	0	0	0	0	3	3	0	0	0	0	0	0	0	0
MGI:104752	ENSG00000104825	NFKBIB	3	3	0	0	0	1	1	0	0	0	1	1	0	0	0	ENSMUSG00000030595	Nfkbib	3	3	0	0	0	1	1	0	0	0	1	1	0	0	0
MGI:1923356	ENSG00000120733	KDM3B	12	11	0	1	0	9	8	0	1	0	2	2	0	0	0	ENSMUSG00000038773	Kdm3b	12	11	0	1	0	9	8	1	0	0	2	2	0	0	0
MGI:88175	ENSG00000109323	MANBA	12	6	3	3	0	2	1	0	1	0	2	2	0	0	0	ENSMUSG00000028164	Manba	12	8	2	2	0	2	2	0	0	0	2	2	0	0	0
MGI:99150	ENSG00000100811	YY1	2	2	0	0	0	1	0	0	1	0	1	0	0	1	0	ENSMUSG00000021264	Yy1	2	2	0	0	0	1	0	0	1	0	1	0	1	0	0
MGI:1916167	ENSG00000137133	HINT2	3	3	0	0	0	1	1	0	0	0	0	0	0	0	0	ENSMUSG00000028470	Hint2	3	3	0	0	0	1	1	0	0	0	0	0	0	0	0
MGI:1917585	ENSG00000115255	REEP6	1	1	0	0	0	2	2	0	0	0	1	1	0	0	0	ENSMUSG00000035504	Reep6	1	1	0	0	0	3	3	0	0	0	1	1	0	0	0
MGI:2673679	ENSG00000128886	ELL3	6	6	0	0	0	1	1	0	0	0	3	3	0	0	0	ENSMUSG00000027246	Ell3	6	6	0	0	0	1	1	0	0	0	3	3	0	0	0
MGI:2681836	ENSG00000148606	POLR3A	19	18	1	0	0	7	7	0	0	0	4	4	0	0	0	ENSMUSG00000025280	Polr3a	19	19	0	0	0	7	7	0	0	0	4	4	0	0	0
MGI:108402	ENSG00000163950	SLBP	1	1	0	0	0	0	0	0	0	0	6	5	1	0	0	ENSMUSG00000004642	Slbp	1	1	0	0	0	0	0	0	0	0	6	6	0	0	0
MGI:1333874	ENSG00000158796	DEDD	0	0	0	0	0	3	3	0	0	0	0	0	0	0	0	ENSMUSG00000013973	Dedd	0	0	0	0	0	3	3	0	0	0	0	0	0	0	0
MGI:1861601	ENSG00000165934	CPSF2	6	5	0	1	0	2	2	0	0	0	5	5	0	0	0	ENSMUSG00000041781	Cpsf2	6	5	1	0	0	2	2	0	0	0	5	5	0	0	0
MGI:1919156	ENSG00000214655	ZSWIM8	10	10	0	0	0	11	11	0	0	0	4	4	0	0	0	ENSMUSG00000021819	Zswim8	10	10	0	0	0	11	11	0	0	0	4	4	0	0	0
MGI:1890646	ENSG00000160602	NEK8	4	4	0	0	0	7	7	0	0	0	3	2	1	0	0	ENSMUSG00000017405	Nek8	4	4	0	0	0	7	7	0	0	0	3	3	0	0	0
MGI:1313291	ENSG00000136451	VEZF1	2	2	0	0	0	2	2	0	0	0	1	1	0	0	0	ENSMUSG00000018377	Vezf1	2	2	0	0	0	2	2	0	0	0	1	1	0	0	0
MGI:1919715	ENSG00000172262	ZNF131	1	1	0	0	0	2	1	0	1	0	1	0	0	1	0	ENSMUSG00000094870	Zfp131	2	2	0	0	0	3	1	2	0	0	1	0	1	0	0
MGI:1917673	ENSG00000099282	TSPAN15	7	4	1	2	0	0	0	0	0	0	0	0	0	0	0	ENSMUSG00000037031	Tspan15	7	5	1	1	0	0	0	0	0	0	0	0	0	0	0
MGI:99908	ENSG00000120949	TNFRSF8	2	1	0	1	0	10	5	4	1	0	2	2	0	0	0	ENSMUSG00000028602	Tnfrsf8	2	1	0	1	0	8	6	2	0	0	2	2	0	0	0
MGI:2147598	ENSG00000175573	C11orf68	0	0	0	0	0	0	0	0	0	0	1	1	0	0	0	ENSMUSG00000047423	RP23-140G16.1	0	0	0	0	0	0	0	0	0	0	1	1	0	0	0
MGI:3645495	ENSG00000196711	FAM150A	0	0	0	0	0	3	2	0	1	0	0	0	0	0	0	ENSMUSG00000087247	Fam150a	0	0	0	0	0	3	2	0	1	0	0	0	0	0	0
MGI:88516	ENSG00000109846	CRYAB	2	2	0	0	0	0	0	0	0	0	0	0	0	0	0	ENSMUSG00000032060	Cryab	2	2	0	0	0	0	0	0	0	0	0	0	0	0	0
MGI:2153568	ENSG00000170374	SP7	1	0	1	0	0	0	0	0	0	0	0	0	0	0	0	ENSMUSG00000060284	Sp7	1	0	1	0	0	0	0	0	0	0	0	0	0	0	0
MGI:1306805	ENSG00000160181	TFF2	0	0	0	0	0	3	3	0	0	0	0	0	0	0	0	ENSMUSG00000024028	Tff2	0	0	0	0	0	3	3	0	0	0	0	0	0	0	0
MGI:1932697	ENSG00000116586	LAMTOR2	2	2	0	0	0	0	0	0	0	0	1	1	0	0	0	ENSMUSG00000028062	Lamtor2	2	2	0	0	0	0	0	0	0	0	1	1	0	0	0
MGI:1915467	ENSG00000204469	PRRC2A	14	14	0	0	0	8	8	0	0	0	7	7	0	0	0	ENSMUSG00000024393	Prrc2a	14	14	0	0	0	8	8	0	0	0	7	7	0	0	0
MGI:1916884	ENSG00000125246	CLYBL	4	2	0	1	1	2	2	0	0	0	1	0	0	0	1	ENSMUSG00000025545	Clybl	4	2	0	1	1	2	2	0	0	0	1	0	0	0	1
MGI:1277151	ENSG00000145335	SNCA	2	1	0	0	1	2	0	2	0	0	0	0	0	0	0	ENSMUSG00000025889	Snca	2	1	0	0	1	2	1	1	0	0	0	0	0	0	0
MGI:2448561	ENSG00000047188	YTHDC2	13	11	2	0	0	8	6	1	1	0	7	6	1	0	0	ENSMUSG00000034653	Ythdc2	13	12	1	0	0	8	7	1	0	0	7	7	0	0	0
MGI:2687035	ENSG00000064763	FAR2	4	2	0	2	0	1	1	0	0	0	5	4	0	1	0	ENSMUSG00000030303	Far2	5	3	2	0	0	1	0	1	0	0	5	3	2	0	0
MGI:2446630	ENSG00000092847	AGO1	8	7	1	0	0	4	3	1	0	0	6	6	0	0	0	ENSMUSG00000041530	Ago1	8	8	0	0	0	4	3	1	0	0	6	6	0	0	0
MGI:87867	ENSG00000117054	ACADM	8	6	1	1	0	3	3	0	0	0	1	0	1	0	0	ENSMUSG00000062908	Acadm	8	8	0	0	0	2	2	0	0	0	1	1	0	0	0
MGI:1928376	ENSG00000169410	PTPN9	7	4	1	1	1	2	1	1	0	0	3	1	1	1	0	ENSMUSG00000032290	Ptpn9	7	5	1	1	0	2	1	1	0	0	3	2	1	0	0
MGI:109124	ENSG00000150630	VEGFC	2	0	0	1	1	2	2	0	0	0	2	1	0	1	0	ENSMUSG00000031520	Vegfc	2	0	1	0	1	2	2	0	0	0	2	1	0	1	0
MGI:1918576	ENSG00000161911	TREML1	1	1	0	0	0	3	3	0	0	0	1	1	0	0	0	ENSMUSG00000023993	Treml1	1	1	0	0	0	3	3	0	0	0	1	1	0	0	0
MGI:102738	ENSG00000197273	GUCA2A	1	1	0	0	0	1	1	0	0	0	0	0	0	0	0	ENSMUSG00000023247	Guca2a	1	1	0	0	0	1	1	0	0	0	0	0	0	0	0
MGI:1914428	ENSG00000100319	ZMAT5	0	0	0	0	0	3	2	1	0	0	1	0	1	0	0	ENSMUSG00000009076	Zmat5	0	0	0	0	0	3	2	1	0	0	1	0	1	0	0
MGI:1289288	ENSG00000185803	SLC52A2	1	1	0	0	0	1	1	0	0	0	1	1	0	0	0	ENSMUSG00000022560	Slc52a2	1	1	0	0	0	1	1	0	0	0	1	1	0	0	0
MGI:99240	ENSG00000198563	DDX39B	5	5	0	0	0	3	3	0	0	0	1	1	0	0	0	ENSMUSG00000019432	Ddx39b	5	5	0	0	0	3	3	0	0	0	1	1	0	0	0
MGI:1927144	ENSG00000151748	SAV1	0	0	0	0	0	1	0	0	1	0	3	2	1	0	0	ENSMUSG00000021067	Sav1	0	0	0	0	0	2	1	1	0	0	2	1	1	0	0
MGI:1858494	ENSG00000176720	BOK	1	1	0	0	0	2	1	1	0	0	0	0	0	0	0	ENSMUSG00000026278	Bok	1	1	0	0	0	2	2	0	0	0	0	0	0	0	0
MGI:1917135	ENSG00000127423	AUNIP	1	0	0	1	0	1	1	0	0	0	0	0	0	0	0	ENSMUSG00000078521	Aunip	1	0	0	1	0	1	1	0	0	0	0	0	0	0	0
MGI:2146663	ENSG00000090530	P3H2	8	5	2	0	1	4	2	2	0	0	2	2	0	0	0	ENSMUSG00000038168	P3h2	8	6	1	0	1	4	2	2	0	0	2	2	0	0	0
MGI:1890444	ENSG00000204348	DXO	1	1	0	0	0	1	1	0	0	0	3	3	0	0	0	ENSMUSG00000040482	Dxo	1	1	0	0	0	1	1	0	0	0	3	3	0	0	0
MGI:1914989	ENSG00000211584	SLC48A1	0	0	0	0	0	2	1	1	0	0	0	0	0	0	0	ENSMUSG00000081534	Slc48a1	0	0	0	0	0	2	1	1	0	0	0	0	0	0	0
MGI:96549	ENSG00000134460	IL2RA	0	0	0	0	0	6	5	0	1	0	1	0	1	0	0	ENSMUSG00000026770	Il2ra	0	0	0	0	0	6	5	0	1	0	1	0	1	0	0
MGI:2663998	ENSG00000189129	PLAC9	1	1	0	0	0	2	1	1	0	0	0	0	0	0	0	ENSMUSG00000095304	Plac9a	1	1	0	0	0	2	1	0	1	0	0	0	0	0	0
MGI:1918659	ENSG00000157827	FMNL2	16	12	1	2	1	4	2	2	0	0	5	3	1	1	0	ENSMUSG00000036053	Fmnl2	16	12	1	2	1	4	3	1	0	0	5	3	1	1	0
MGI:104596	ENSG00000101000	PROCR	0	0	0	0	0	3	3	0	0	0	0	0	0	0	0	ENSMUSG00000027611	Procr	0	0	0	0	0	3	3	0	0	0	0	0	0	0	0
MGI:1336185	ENSG00000131791	PRKAB2	4	4	0	0	0	1	1	0	0	0	1	1	0	0	0	ENSMUSG00000038205	Prkab2	4	4	0	0	0	1	1	0	0	0	1	1	0	0	0
MGI:1315195	ENSG00000126749	EMG1	4	4	0	0	0	1	1	0	0	0	0	0	0	0	0	ENSMUSG00000004268	Emg1	4	3	1	0	0	1	1	0	0	0	0	0	0	0	0
MGI:1351658	ENSG00000204574	ABCF1	13	13	0	0	0	8	7	1	0	0	3	3	0	0	0	ENSMUSG00000038762	Abcf1	12	12	0	0	0	8	8	0	0	0	2	2	0	0	0
MGI:1919315	ENSG00000123728	RAP2C	1	1	0	0	0	0	0	0	0	0	0	0	0	0	0	ENSMUSG00000050029	Rap2c	1	1	0	0	0	0	0	0	0	0	0	0	0	0	0
MGI:2447427	ENSG00000135966	TGFBRAP1	5	4	0	1	0	3	2	1	0	0	2	2	0	0	0	ENSMUSG00000070939	Tgfbrap1	5	5	0	0	0	3	3	0	0	0	2	2	0	0	0
MGI:3042847	ENSG00000206531	CD200R1L	0	0	0	0	0	4	2	1	1	0	1	1	0	0	0	ENSMUSG00000090176	Cd200r2	0	0	0	0	0	3	2	0	1	0	1	1	0	0	0
MGI:1917861	ENSG00000165355	FBXO33	0	0	0	0	0	1	1	0	0	0	2	1	0	1	0	ENSMUSG00000035329	Fbxo33	0	0	0	0	0	1	1	0	0	0	2	1	0	1	0
MGI:97567	ENSG00000082175	PGR	1	1	0	0	0	4	0	1	3	0	2	2	0	0	0	ENSMUSG00000031870	Pgr	1	1	0	0	0	4	1	1	2	0	2	2	0	0	0
MGI:97369	ENSG00000163273	NPPC	1	1	0	0	0	0	0	0	0	0	0	0	0	0	0	ENSMUSG00000026241	Nppc	1	1	0	0	0	0	0	0	0	0	0	0	0	0	0
MGI:1917979	ENSG00000198929	NOS1AP	6	1	1	2	2	2	1	0	1	0	1	0	0	1	0	ENSMUSG00000038473	Nos1ap	5	1	0	2	2	1	0	1	0	0	1	0	0	1	0
MGI:88394	ENSG00000100604	CHGA	2	2	0	0	0	5	5	0	0	0	0	0	0	0	0	ENSMUSG00000021194	Chga	2	2	0	0	0	5	5	0	0	0	0	0	0	0	0
MGI:2136853	ENSG00000177706	FAM20C	0	0	0	0	0	3	1	1	1	0	6	5	0	1	0	ENSMUSG00000025854	Fam20c	0	0	0	0	0	3	1	1	1	0	6	5	0	1	0
MGI:2444741	ENSG00000185585	OLFML2A	4	2	2	0	0	3	3	0	0	0	0	0	0	0	0	ENSMUSG00000046618	Olfml2a	4	2	2	0	0	3	3	0	0	0	0	0	0	0	0
MGI:1315196	ENSG00000132286	TIMM10B	2	2	0	0	0	0	0	0	0	0	0	0	0	0	0	ENSMUSG00000089847	Timm10b	2	2	0	0	0	0	0	0	0	0	0	0	0	0	0
MGI:102703	ENSG00000168243	GNG4	1	0	0	1	0	0	0	0	0	0	0	0	0	0	0	ENSMUSG00000021303	Gng4	1	0	0	1	0	0	0	0	0	0	0	0	0	0	0
MGI:107532	ENSG00000108424	KPNB1	15	15	0	0	0	3	3	0	0	0	2	2	0	0	0	ENSMUSG00000001440	Kpnb1	15	15	0	0	0	3	3	0	0	0	2	2	0	0	0
MGI:1917447	ENSG00000167881	SRP68	7	6	1	0	0	3	3	0	0	0	5	5	0	0	0	ENSMUSG00000020780	Srp68	7	6	1	0	0	3	3	0	0	0	5	5	0	0	0
MGI:1914738	ENSG00000012822	CALCOCO1	9	9	0	0	0	2	2	0	0	0	2	2	0	0	0	ENSMUSG00000023055	Calcoco1	9	9	0	0	0	2	2	0	0	0	2	2	0	0	0
MGI:1920908	ENSG00000169682	SPNS1	6	6	0	0	0	3	3	0	0	0	3	3	0	0	0	ENSMUSG00000030741	Spns1	5	5	0	0	0	3	3	0	0	0	3	3	0	0	0
MGI:1919022	ENSG00000151176	PLBD2	4	4	0	0	0	1	0	1	0	0	6	5	0	1	0	ENSMUSG00000029598	Plbd2	4	4	0	0	0	1	1	0	0	0	6	6	0	0	0
MGI:98158	ENSG00000129824	RPS4Y1	4	3	1	0	0	2	1	0	1	0	0	0	0	0	0	ENSMUSG00000031320	Rps4x	4	4	0	0	0	2	2	0	0	0	0	0	0	0	0
MGI:1100508	ENSG00000121361	KCNJ8	0	0	0	0	0	0	0	0	0	0	1	0	1	0	0	ENSMUSG00000030247	Kcnj8	0	0	0	0	0	0	0	0	0	0	1	1	0	0	0
MGI:99674	ENSG00000129467	ADCY4	16	16	0	0	0	1	1	0	0	0	7	7	0	0	0	ENSMUSG00000022220	Adcy4	16	16	0	0	0	1	1	0	0	0	7	7	0	0	0
MGI:1096389	ENSG00000021645	NRXN3	3	0	0	0	3	10	1	3	2	4	1	1	0	0	0	ENSMUSG00000066392	Nrxn3	3	0	0	0	3	12	2	4	3	3	1	1	0	0	0
MGI:105870	ENSG00000100139	MICALL1	4	4	0	0	0	6	5	1	0	0	5	4	1	0	0	ENSMUSG00000033039	Micall1	4	4	0	0	0	6	6	0	0	0	5	4	1	0	0
MGI:107384	ENSG00000106976	DNM1	10	8	2	0	0	4	4	0	0	0	7	6	0	1	0	ENSMUSG00000026825	Dnm1	10	9	1	0	0	4	4	0	0	0	7	6	0	1	0
MGI:1861774	ENSG00000153250	RBMS1	7	5	1	0	1	2	1	0	1	0	3	2	0	1	0	ENSMUSG00000026970	Rbms1	7	6	0	1	0	2	1	0	1	0	3	2	0	1	0
MGI:3045368	ENSG00000125788	DEFB126	0	0	0	0	0	1	1	0	0	0	0	0	0	0	0	ENSMUSG00000027468	Defb22	0	0	0	0	0	1	1	0	0	0	0	0	0	0	0
MGI:2146616	ENSG00000145088	EAF2	1	0	0	1	0	3	0	1	2	0	1	1	0	0	0	ENSMUSG00000022838	Eaf2	1	0	0	1	0	3	1	2	0	0	1	1	0	0	0
MGI:98107	ENSG00000164587	RPS14	0	0	0	0	0	1	1	0	0	0	2	2	0	0	0	ENSMUSG00000024608	Rps14	0	0	0	0	0	1	1	0	0	0	2	2	0	0	0
MGI:1891701	ENSG00000101417	PXMP4	1	1	0	0	0	0	0	0	0	0	2	1	1	0	0	ENSMUSG00000000876	Pxmp4	1	1	0	0	0	0	0	0	0	0	2	1	1	0	0
MGI:2443113	ENSG00000092051	JPH4	1	1	0	0	0	2	2	0	0	0	1	1	0	0	0	ENSMUSG00000022208	Jph4	1	1	0	0	0	2	2	0	0	0	1	1	0	0	0
MGI:88262	ENSG00000131236	CAP1	7	7	0	0	0	3	3	0	0	0	1	1	0	0	0	ENSMUSG00000028656	Cap1	7	7	0	0	0	3	3	0	0	0	1	1	0	0	0
MGI:99638	ENSG00000072518	MARK2	8	8	0	0	0	4	4	0	0	0	5	5	0	0	0	ENSMUSG00000024969	Mark2	9	8	0	0	1	4	4	0	0	0	4	4	0	0	0
MGI:1328360	ENSG00000116017	ARID3A	1	0	0	1	0	4	4	0	0	0	2	2	0	0	0	ENSMUSG00000019564	Arid3a	1	0	0	1	0	4	4	0	0	0	2	2	0	0	0
MGI:1321119	ENSG00000105146	AURKC	2	2	0	0	0	1	1	0	0	0	3	3	0	0	0	ENSMUSG00000070837	Aurkc	2	2	0	0	0	1	1	0	0	0	3	3	0	0	0
MGI:1913499	ENSG00000115946	PNO1	3	3	0	0	0	2	2	0	0	0	1	0	0	1	0	ENSMUSG00000020116	Pno1	3	3	0	0	0	2	2	0	0	0	1	1	0	0	0
MGI:1100526	ENSG00000112333	NR2E1	3	3	0	0	0	4	4	0	0	0	1	0	1	0	0	ENSMUSG00000019803	Nr2e1	3	3	0	0	0	4	4	0	0	0	1	1	0	0	0
MGI:1355310	ENSG00000132330	SCLY	5	5	0	0	0	3	2	0	1	0	3	2	1	0	0	ENSMUSG00000026307	Scly	5	5	0	0	0	3	3	0	0	0	3	2	1	0	0
MGI:1919161	ENSG00000161267	BDH1	2	1	1	0	0	2	1	1	0	0	1	0	0	1	0	ENSMUSG00000046598	Bdh1	2	2	0	0	0	2	1	1	0	0	1	0	1	0	0
MGI:1196314	ENSG00000157379	DHRS1	4	4	0	0	0	2	2	0	0	0	1	1	0	0	0	ENSMUSG00000002332	Dhrs1	4	4	0	0	0	2	2	0	0	0	1	1	0	0	0
MGI:88108	ENSG00000143153	ATP1B1	2	2	0	0	0	3	2	0	1	0	0	0	0	0	0	ENSMUSG00000026576	Atp1b1	2	2	0	0	0	3	2	0	1	0	0	0	0	0	0
MGI:2385276	ENSG00000153885	KCTD15	3	3	0	0	0	0	0	0	0	0	1	0	1	0	0	ENSMUSG00000030499	Kctd15	3	3	0	0	0	0	0	0	0	0	1	1	0	0	0
MGI:97849	ENSG00000175097	RAG2	0	0	0	0	0	0	0	0	0	0	0	0	0	0	0	ENSMUSG00000032864	Rag2	0	0	0	0	0	0	0	0	0	0	0	0	0	0	0
MGI:1919220	ENSG00000236287	ZBED5	0	0	0	0	0	0	0	0	0	0	0	0	0	0	0	ENSMUSG00000034173	Zbed5	1	1	0	0	0	1	1	0	0	0	1	1	0	0	0
MGI:1336197	ENSG00000182379	NXPH4	1	0	1	0	0	0	0	0	0	0	0	0	0	0	0	ENSMUSG00000040258	Nxph4	1	0	1	0	0	0	0	0	0	0	0	0	0	0	0
MGI:2686324	ENSG00000163218	PGLYRP4	0	0	0	0	0	5	4	1	0	0	2	2	0	0	0	ENSMUSG00000042250	Pglyrp4	0	0	0	0	0	5	5	0	0	0	2	2	0	0	0
MGI:1347474	ENSG00000129654	FOXJ1	1	1	0	0	0	0	0	0	0	0	0	0	0	0	0	ENSMUSG00000034227	Foxj1	1	1	0	0	0	0	0	0	0	0	0	0	0	0	0
MGI:88071	ENSG00000143437	ARNT	7	7	0	0	0	5	4	0	1	0	9	6	3	0	0	ENSMUSG00000015522	Arnt	7	7	0	0	0	5	4	0	1	0	9	7	2	0	0
MGI:1914325	ENSG00000102158	MAGT1	5	3	0	2	0	2	0	0	2	0	2	2	0	0	0	ENSMUSG00000031232	Magt1	5	4	0	1	0	2	1	1	0	0	2	2	0	0	0
MGI:2442496	ENSG00000059691	GATB	5	2	1	2	0	3	2	1	0	0	4	3	1	0	0	ENSMUSG00000028085	Gatb	5	2	1	2	0	3	2	1	0	0	4	3	1	0	0
MGI:1915743	ENSG00000123545	NDUFAF4	1	0	1	0	0	1	1	0	0	0	0	0	0	0	0	ENSMUSG00000028261	Ndufaf4	1	1	0	0	0	1	1	0	0	0	0	0	0	0	0
MGI:1098272	ENSG00000135828	RNASEL	2	2	0	0	0	1	1	0	0	0	2	2	0	0	0	ENSMUSG00000066800	Rnasel	2	2	0	0	0	1	1	0	0	0	1	1	0	0	0
MGI:1095408	ENSG00000152086	TUBA3E	3	3	0	0	0	1	1	0	0	0	0	0	0	0	0	ENSMUSG00000067338	Tuba3b	3	3	0	0	0	1	1	0	0	0	0	0	0	0	0
MGI:1915512	ENSG00000026652	AGPAT4	3	1	1	1	0	3	2	0	0	1	1	1	0	0	0	ENSMUSG00000023827	Agpat4	3	2	0	1	0	3	2	0	1	0	1	1	0	0	0
MGI:1914860	ENSG00000159579	RSPRY1	4	3	1	0	0	5	5	0	0	0	4	4	0	0	0	ENSMUSG00000050079	Rspry1	4	3	1	0	0	5	5	0	0	0	4	3	1	0	0
MGI:1915453	ENSG00000165023	DIRAS2	0	0	0	0	0	0	0	0	0	0	0	0	0	0	0	ENSMUSG00000047842	Diras2	0	0	0	0	0	0	0	0	0	0	0	0	0	0	0
MGI:1924306	ENSG00000162542	TMCO4	3	2	0	1	0	7	5	0	2	0	3	0	3	0	0	ENSMUSG00000041143	Tmco4	3	2	1	0	0	6	4	0	2	0	3	1	2	0	0
MGI:1341092	ENSG00000183386	FHL3	2	2	0	0	0	2	2	0	0	0	0	0	0	0	0	ENSMUSG00000032643	Fhl3	2	2	0	0	0	2	2	0	0	0	0	0	0	0	0
MGI:1919307	ENSG00000130024	PHF10	5	5	0	0	0	4	4	0	0	0	2	2	0	0	0	ENSMUSG00000023883	Phf10	5	5	0	0	0	4	4	0	0	0	2	2	0	0	0
MGI:103225	ENSG00000142973	CYP4B1	4	3	0	1	0	4	4	0	0	0	3	3	0	0	0	ENSMUSG00000028713	Cyp4b1	4	2	2	0	0	4	4	0	0	0	3	3	0	0	0
MGI:1915932	ENSG00000129353	SLC44A2	5	5	0	0	0	8	8	0	0	0	8	8	0	0	0	ENSMUSG00000057193	Slc44a2	5	5	0	0	0	8	8	0	0	0	8	8	0	0	0
MGI:1195267	ENSG00000166333	ILK	5	5	0	0	0	4	4	0	0	0	2	2	0	0	0	ENSMUSG00000030890	Ilk	5	5	0	0	0	4	4	0	0	0	2	2	0	0	0
MGI:87966	ENSG00000180772	AGTR2	0	0	0	0	0	0	0	0	0	0	0	0	0	0	0	ENSMUSG00000068122	Agtr2	0	0	0	0	0	0	0	0	0	0	0	0	0	0	0
MGI:1097159	ENSG00000067141	NEO1	5	5	0	0	0	19	13	3	1	2	3	0	3	0	0	ENSMUSG00000032340	Neo1	5	5	0	0	0	20	16	1	3	0	3	2	1	0	0
MGI:1917608	ENSG00000164647	STEAP1	3	3	0	0	0	0	0	0	0	0	0	0	0	0	0	ENSMUSG00000015652	Steap1	3	3	0	0	0	0	0	0	0	0	0	0	0	0	0
MGI:97577	ENSG00000044446	PHKA2	21	20	0	1	0	8	7	1	0	0	3	3	0	0	0	ENSMUSG00000031295	Phka2	21	18	2	1	0	8	7	0	1	0	3	3	0	0	0
MGI:1933533	ENSG00000105697	HAMP	2	2	0	0	0	0	0	0	0	0	0	0	0	0	0	ENSMUSG00000050440	Hamp	2	2	0	0	0	0	0	0	0	0	0	0	0	0	0
MGI:1276121	ENSG00000103507	BCKDK	6	6	0	0	0	0	0	0	0	0	4	4	0	0	0	ENSMUSG00000030802	Bckdk	6	6	0	0	0	0	0	0	0	0	4	4	0	0	0
MGI:1925144	ENSG00000163637	PRICKLE2	4	3	0	1	0	2	0	1	1	0	0	0	0	0	0	ENSMUSG00000030020	Prickle2	5	4	0	1	0	2	0	1	1	0	1	0	0	0	1
MGI:1098673	ENSG00000053900	ANAPC4	11	11	0	0	0	4	4	0	0	0	12	10	2	0	0	ENSMUSG00000029176	Anapc4	11	11	0	0	0	4	4	0	0	0	12	12	0	0	0
MGI:1097712	ENSG00000141458	NPC1	10	9	0	1	0	7	6	1	0	0	7	7	0	0	0	ENSMUSG00000024413	Npc1	10	9	0	1	0	7	7	0	0	0	7	7	0	0	0
MGI:96396	ENSG00000125968	ID1	1	1	0	0	0	0	0	0	0	0	0	0	0	0	0	ENSMUSG00000042745	Id1	1	1	0	0	0	0	0	0	0	0	0	0	0	0	0
MGI:1918769	ENSG00000155016	CYP2U1	0	0	0	0	0	4	3	0	1	0	0	0	0	0	0	ENSMUSG00000027983	Cyp2u1	0	0	0	0	0	4	4	0	0	0	0	0	0	0	0
MGI:107418	ENSG00000155093	PTPRN2	9	2	2	4	1	8	1	0	3	4	5	1	1	3	0	ENSMUSG00000056553	Ptprn2	9	2	2	4	1	8	1	0	3	4	5	2	0	3	0
MGI:95561	ENSG00000037280	FLT4	9	9	0	0	0	14	13	0	1	0	6	5	1	0	0	ENSMUSG00000020357	Flt4	9	9	0	0	0	14	13	0	1	0	6	6	0	0	0
MGI:2429603	ENSG00000134070	IRAK2	6	5	1	0	0	4	1	1	2	0	2	2	0	0	0	ENSMUSG00000060477	Irak2	6	6	0	0	0	4	2	1	1	0	2	2	0	0	0
MGI:1918983	ENSG00000099994	SUSD2	1	1	0	0	0	9	9	0	0	0	4	4	0	0	0	ENSMUSG00000006342	Susd2	1	1	0	0	0	9	9	0	0	0	4	4	0	0	0
MGI:1196463	ENSG00000102531	FNDC3A	12	7	3	1	1	7	6	0	1	0	5	4	0	1	0	ENSMUSG00000033487	Fndc3a	12	8	2	2	0	7	6	0	0	1	5	5	0	0	0
MGI:2138605	ENSG00000183155	RABIF	1	0	1	0	0	0	0	0	0	0	0	0	0	0	0	ENSMUSG00000042229	Rabif	1	0	0	1	0	0	0	0	0	0	0	0	0	0	0
MGI:1098270	ENSG00000184916	JAG2	7	6	1	0	0	16	16	0	0	0	2	2	0	0	0	ENSMUSG00000002799	Jag2	7	6	1	0	0	16	16	0	0	0	2	2	0	0	0
MGI:2684881	ENSG00000204614	TRIM40	3	2	1	0	0	0	0	0	0	0	1	1	0	0	0	ENSMUSG00000073399	Trim40	3	3	0	0	0	0	0	0	0	0	1	1	0	0	0
MGI:2385126	ENSG00000006607	FARP2	13	8	3	2	0	5	3	1	1	0	7	7	0	0	0	ENSMUSG00000034066	Farp2	13	12	0	1	0	5	4	0	1	0	7	7	0	0	0
MGI:1914222	ENSG00000125648	SLC25A23	6	5	1	0	0	2	2	0	0	0	1	1	0	0	0	ENSMUSG00000046329	Slc25a23	6	5	1	0	0	2	2	0	0	0	1	1	0	0	0
MGI:1922082	ENSG00000158715	SLC45A3	1	1	0	0	0	2	2	0	0	0	0	0	0	0	0	ENSMUSG00000026435	Slc45a3	1	1	0	0	0	2	2	0	0	0	0	0	0	0	0
MGI:88024	ENSG00000029534	ANK1	29	24	3	1	1	8	7	0	1	0	5	5	0	0	0	ENSMUSG00000031543	Ank1	29	26	2	1	0	9	8	1	0	0	5	5	0	0	0
MGI:103572	ENSG00000092067	CEBPE	1	1	0	0	0	0	0	0	0	0	0	0	0	0	0	ENSMUSG00000052435	Cebpe	1	1	0	0	0	0	0	0	0	0	0	0	0	0	0
MGI:1861742	ENSG00000170296	GABARAP	2	2	0	0	0	1	1	0	0	0	0	0	0	0	0	ENSMUSG00000018567	Gabarap	2	2	0	0	0	1	1	0	0	0	0	0	0	0	0
MGI:95481	ENSG00000169398	PTK2	16	6	3	7	0	7	4	2	1	0	6	3	0	3	0	ENSMUSG00000022607	Ptk2	16	8	7	1	0	7	6	0	1	0	6	3	1	2	0
MGI:2142593	ENSG00000124074	ENKD1	2	2	0	0	0	3	3	0	0	0	1	1	0	0	0	ENSMUSG00000013155	Enkd1	2	2	0	0	0	3	3	0	0	0	1	1	0	0	0
MGI:1933179	ENSG00000277363	SRCIN1	8	6	0	2	0	5	4	0	1	0	5	4	1	0	0	ENSMUSG00000038453	Srcin1	9	6	3	0	0	5	4	0	1	0	5	5	0	0	0
MGI:106913	ENSG00000138443	ABI2	4	1	1	2	0	4	1	1	2	0	2	2	0	0	0	ENSMUSG00000026782	Abi2	4	2	1	1	0	5	3	1	1	0	2	2	0	0	0
MGI:2140260	ENSG00000169174	PCSK9	6	6	0	0	0	5	4	1	0	0	0	0	0	0	0	ENSMUSG00000044254	Pcsk9	6	6	0	0	0	5	5	0	0	0	0	0	0	0	0
MGI:1929915	ENSG00000198646	NCOA6	0	0	0	0	0	10	6	3	1	0	2	1	1	0	0	ENSMUSG00000038369	Ncoa6	0	0	0	0	0	7	6	1	0	0	1	1	0	0	0
MGI:2684988	ENSG00000157911	PEX10	2	2	0	0	0	2	2	0	0	0	1	1	0	0	0	ENSMUSG00000029047	Pex10	2	2	0	0	0	2	2	0	0	0	1	1	0	0	0
MGI:1920180	ENSG00000156475	PPP2R2B	3	1	1	1	0	4	0	1	2	1	2	1	0	0	1	ENSMUSG00000024500	Ppp2r2b	3	1	0	2	0	4	0	1	2	1	1	1	0	0	0
MGI:3652039	ENSG00000244588	RAD21L1	5	4	1	0	0	6	6	0	0	0	1	1	0	0	0	ENSMUSG00000074704	Rad21l	5	5	0	0	0	6	6	0	0	0	1	1	0	0	0
MGI:2655562	ENSG00000162618	ADGRL4	7	5	1	1	0	5	2	2	0	1	2	2	0	0	0	ENSMUSG00000039167	Adgrl4	7	5	1	1	0	6	3	2	0	1	2	2	0	0	0
MGI:4936999	ENSG00000236027	PATE3	0	0	0	0	0	2	2	0	0	0	0	0	0	0	0	ENSMUSG00000094995	Pate3	0	0	0	0	0	2	2	0	0	0	0	0	0	0	0
MGI:1888519	ENSG00000162761	LMX1A	2	2	0	0	0	4	3	0	1	0	1	0	0	0	1	ENSMUSG00000026686	Lmx1a	2	1	1	0	0	4	3	0	1	0	1	0	0	0	1
MGI:108100	ENSG00000161202	DVL3	3	3	0	0	0	7	7	0	0	0	4	3	1	0	0	ENSMUSG00000003233	Dvl3	3	3	0	0	0	8	8	0	0	0	4	4	0	0	0
MGI:107492	ENSG00000122584	NXPH1	1	0	0	0	1	0	0	0	0	0	0	0	0	0	0	ENSMUSG00000046178	Nxph1	1	0	0	0	1	0	0	0	0	0	0	0	0	0	0
MGI:2685593	ENSG00000184208	C22orf46	1	1	0	0	0	0	0	0	0	0	0	0	0	0	0	ENSMUSG00000075524	RP23-480E14.7	1	1	0	0	0	0	0	0	0	0	0	0	0	0	0
MGI:1922066	ENSG00000047410	TPR	28	28	0	0	0	15	15	0	0	0	7	7	0	0	0	ENSMUSG00000006005	Tpr	28	28	0	0	0	16	16	0	0	0	7	7	0	0	0
MGI:1924192	ENSG00000159871	LYPD5	0	0	0	0	0	4	4	0	0	0	0	0	0	0	0	ENSMUSG00000030484	Lypd5	0	0	0	0	0	4	4	0	0	0	0	0	0	0	0
MGI:2443455	ENSG00000111817	DSE	0	0	0	0	0	2	2	0	0	0	2	1	0	1	0	ENSMUSG00000039497	Dse	0	0	0	0	0	2	2	0	0	0	2	1	0	1	0
MGI:95628	ENSG00000111181	SLC6A12	6	6	0	0	0	5	4	1	0	0	2	2	0	0	0	ENSMUSG00000030109	Slc6a12	6	6	0	0	0	5	5	0	0	0	3	3	0	0	0
MGI:2151055	ENSG00000168763	CNNM3	2	2	0	0	0	5	4	1	0	0	0	0	0	0	0	ENSMUSG00000001138	Cnnm3	2	2	0	0	0	5	4	1	0	0	0	0	0	0	0
MGI:2384950	ENSG00000068137	PLEKHH3	6	6	0	0	0	3	3	0	0	0	3	3	0	0	0	ENSMUSG00000035172	Plekhh3	6	6	0	0	0	3	3	0	0	0	3	3	0	0	0
MGI:99500	ENSG00000120915	EPHX2	11	10	0	1	0	3	3	0	0	0	4	3	1	0	0	ENSMUSG00000022040	Ephx2	11	10	1	0	0	3	3	0	0	0	4	3	1	0	0
MGI:2442492	ENSG00000198746	GPATCH3	2	2	0	0	0	3	3	0	0	0	1	1	0	0	0	ENSMUSG00000028850	Gpatch3	2	2	0	0	0	3	3	0	0	0	1	1	0	0	0
MGI:104606	ENSG00000109113	RAB34	2	2	0	0	0	3	3	0	0	0	4	4	0	0	0	ENSMUSG00000002059	Rab34	2	2	0	0	0	3	3	0	0	0	4	4	0	0	0
MGI:1913298	ENSG00000127774	TMEM93	0	0	0	0	0	0	0	0	0	0	0	0	0	0	0	ENSMUSG00000047260	Emc6	0	0	0	0	0	0	0	0	0	0	0	0	0	0	0
MGI:104982	ENSG00000153879	CEBPG	0	0	0	0	0	0	0	0	0	0	0	0	0	0	0	ENSMUSG00000056216	Cebpg	0	0	0	0	0	0	0	0	0	0	0	0	0	0	0
MGI:1201402	ENSG00000179934	CCR8	0	0	0	0	0	1	1	0	0	0	0	0	0	0	0	ENSMUSG00000042262	Ccr8	0	0	0	0	0	0	0	0	0	0	0	0	0	0	0
MGI:103038	ENSG00000168610	STAT3	9	8	1	0	0	5	4	1	0	0	8	8	0	0	0	ENSMUSG00000004040	Stat3	9	9	0	0	0	5	5	0	0	0	8	8	0	0	0
MGI:1917678	ENSG00000013503	POLR3B	11	7	1	3	0	6	4	1	1	0	10	7	3	0	0	ENSMUSG00000034453	Polr3b	11	6	4	1	0	6	4	1	1	0	10	9	1	0	0
MGI:2385115	ENSG00000143353	LYPLAL1	1	1	0	0	0	2	0	1	1	0	1	0	0	1	0	ENSMUSG00000039246	Lyplal1	1	1	0	0	0	2	1	0	1	0	1	0	0	1	0
MGI:88586	ENSG00000148795	CYP17A1	4	4	0	0	0	2	2	0	0	0	1	1	0	0	0	ENSMUSG00000003555	Cyp17a1	4	4	0	0	0	2	2	0	0	0	1	1	0	0	0
MGI:3644030	ENSG00000120440	TTLL2	1	1	0	0	0	0	0	0	0	0	1	0	0	1	0	ENSMUSG00000079722	Ttll2	1	1	0	0	0	0	0	0	0	0	0	0	0	0	0
MGI:1915748	ENSG00000110900	TSPAN11	6	3	2	1	0	0	0	0	0	0	0	0	0	0	0	ENSMUSG00000030351	Tspan11	6	3	1	2	0	0	0	0	0	0	0	0	0	0	0
MGI:1925490	ENSG00000125831	CST11	2	2	0	0	0	0	0	0	0	0	0	0	0	0	0	ENSMUSG00000036958	Cst11	2	2	0	0	0	0	0	0	0	0	0	0	0	0	0
MGI:2444159	ENSG00000074706	IPCEF1	4	0	1	3	0	3	2	0	1	0	2	1	1	0	0	ENSMUSG00000064065	Ipcef1	3	0	1	2	0	2	1	0	1	0	2	1	0	1	0
MGI:1919205	ENSG00000182149	IST1	6	6	0	0	0	1	1	0	0	0	1	1	0	0	0	ENSMUSG00000031729	Ist1	5	5	0	0	0	2	2	0	0	0	1	1	0	0	0
MGI:1338758	ENSG00000101126	ADNP	2	1	1	0	0	0	0	0	0	0	0	0	0	0	0	ENSMUSG00000051149	Adnp	2	2	0	0	0	0	0	0	0	0	0	0	0	0	0
MGI:99951	ENSG00000198517	MAFK	1	1	0	0	0	0	0	0	0	0	0	0	0	0	0	ENSMUSG00000018143	Mafk	1	1	0	0	0	0	0	0	0	0	0	0	0	0	0
MGI:1346329	ENSG00000049247	UTS2	1	1	0	0	0	2	2	0	0	0	1	1	0	0	0	ENSMUSG00000028963	Uts2	1	1	0	0	0	2	2	0	0	0	0	0	0	0	0
MGI:2443241	ENSG00000023228	NDUFS1	7	6	1	0	0	3	3	0	0	0	7	7	0	0	0	ENSMUSG00000025968	Ndufs1	7	7	0	0	0	3	3	0	0	0	7	7	0	0	0
MGI:1917128	ENSG00000139343	SNRPF	2	2	0	0	0	0	0	0	0	0	1	1	0	0	0	ENSMUSG00000020018	Snrpf	2	2	0	0	0	0	0	0	0	0	1	1	0	0	0
MGI:1919095	ENSG00000178965	ERICH3	2	1	0	1	0	3	0	3	0	0	1	0	1	0	0	ENSMUSG00000078161	Erich3	2	1	1	0	0	3	0	3	0	0	1	0	1	0	0
MGI:1330284	ENSG00000118596	SLC16A7	0	0	0	0	0	3	2	0	0	1	0	0	0	0	0	ENSMUSG00000020102	Slc16a7	0	0	0	0	0	3	2	0	0	1	0	0	0	0	0
MGI:2680221	ENSG00000110318	CEP126	3	3	0	0	0	4	2	1	1	0	3	0	1	2	0	ENSMUSG00000040729	Cep126	3	3	0	0	0	4	2	2	0	0	3	1	2	0	0
MGI:96282	ENSG00000166736	HTR3A	3	3	0	0	0	4	4	0	0	0	1	1	0	0	0	ENSMUSG00000032269	Htr3a	3	3	0	0	0	4	4	0	0	0	1	1	0	0	0
MGI:2176229	ENSG00000171606	ZNF274	2	2	0	0	0	4	3	0	1	0	0	0	0	0	0	ENSMUSG00000021514	Zfp369	2	2	0	0	0	5	3	2	0	0	0	0	0	0	0
MGI:2385152	ENSG00000144063	MALL	3	2	0	1	0	0	0	0	0	0	0	0	0	0	0	ENSMUSG00000027377	Mall	3	2	0	1	0	0	0	0	0	0	0	0	0	0	0
MGI:2443349	ENSG00000169116	PARM1	0	0	0	0	0	2	0	0	1	1	1	0	0	1	0	ENSMUSG00000034981	Parm1	0	0	0	0	0	2	0	0	1	1	1	0	1	0	0
MGI:1929274	ENSG00000110696	C11orf58	3	2	1	0	0	1	1	0	0	0	0	0	0	0	0	ENSMUSG00000030663	AC160535.1	3	2	1	0	0	1	1	0	0	0	0	0	0	0	0
MGI:107899	ENSG00000135218	CD36	5	4	1	0	0	2	2	0	0	0	4	4	0	0	0	ENSMUSG00000002944	Cd36	5	3	2	0	0	2	1	0	1	0	4	3	1	0	0
MGI:108278	ENSG00000130725	UBE2M	3	3	0	0	0	1	1	0	0	0	1	1	0	0	0	ENSMUSG00000005575	Ube2m	3	3	0	0	0	1	1	0	0	0	1	1	0	0	0
MGI:103254	ENSG00000153574	RPIA	4	1	2	1	0	2	1	0	1	0	2	2	0	0	0	ENSMUSG00000053604	Rpia	4	2	2	0	0	2	2	0	0	0	2	2	0	0	0
MGI:1352450	ENSG00000169245	CXCL10	0	0	0	0	0	1	1	0	0	0	2	2	0	0	0	ENSMUSG00000034855	Cxcl10	0	0	0	0	0	1	1	0	0	0	2	2	0	0	0
MGI:1276116	ENSG00000100393	EP300	13	12	1	0	0	8	6	1	1	0	9	9	0	0	0	ENSMUSG00000055024	Ep300	13	12	1	0	0	8	7	0	1	0	9	9	0	0	0
MGI:104738	ENSG00000147889	CDKN2A	1	1	0	0	0	1	1	0	0	0	0	0	0	0	0	ENSMUSG00000044303	Cdkn2a	1	0	1	0	0	0	0	0	0	0	1	1	0	0	0
MGI:1349658	ENSG00000055130	CUL1	14	12	1	1	0	3	3	0	0	0	3	2	0	1	0	ENSMUSG00000029686	Cul1	14	12	2	0	0	3	3	0	0	0	3	2	0	1	0
MGI:1929706	ENSG00000204764	RANBP17	14	9	1	3	1	6	1	0	5	0	7	3	2	2	0	ENSMUSG00000040594	Ranbp17	14	10	2	1	1	6	1	1	4	0	7	3	3	1	0
MGI:1347093	ENSG00000140718	FTO	5	0	2	2	1	2	0	0	2	0	1	0	0	0	1	ENSMUSG00000055932	Fto	5	0	2	2	1	2	0	0	2	0	1	0	0	0	1
MGI:1891835	ENSG00000061273	HDAC7	11	11	0	0	0	10	9	0	1	0	4	4	0	0	0	ENSMUSG00000022475	Hdac7	11	11	0	0	0	9	8	0	1	0	4	4	0	0	0
MGI:2442760	ENSG00000047578	KIAA0556	12	7	0	5	0	10	6	2	2	0	5	4	0	1	0	ENSMUSG00000032743	AC127333.1	12	7	2	3	0	10	6	2	2	0	5	4	1	0	0
MGI:1916513	ENSG00000133119	RFC3	4	4	0	0	0	1	1	0	0	0	3	3	0	0	0	ENSMUSG00000033970	Rfc3	4	4	0	0	0	1	1	0	0	0	3	3	0	0	0
MGI:1914604	ENSG00000138709	LARP1B	4	2	2	0	0	4	2	2	0	0	1	0	1	0	0	ENSMUSG00000025762	Larp1b	2	2	0	0	0	4	4	0	0	0	1	1	0	0	0
MGI:1861630	ENSG00000187017	ESPN	7	6	1	0	0	2	2	0	0	0	3	2	0	1	0	ENSMUSG00000028943	Espn	9	9	0	0	0	3	3	0	0	0	3	2	1	0	0
MGI:1196256	ENSG00000004487	KDM1A	11	9	1	1	0	7	5	1	1	0	2	2	0	0	0	ENSMUSG00000036940	Kdm1a	10	8	2	0	0	6	5	0	1	0	2	2	0	0	0
MGI:2685456	ENSG00000172139	SLC9C1	15	10	1	4	0	7	5	1	1	0	4	2	1	1	0	ENSMUSG00000033210	Slc9c1	15	12	2	1	0	7	7	0	0	0	4	4	0	0	0
MGI:98353	ENSG00000159140	SON	6	5	1	0	0	4	4	0	0	0	1	1	0	0	0	ENSMUSG00000022961	Son	6	5	1	0	0	4	4	0	0	0	1	1	0	0	0
MGI:87963	ENSG00000135744	AGT	1	1	0	0	0	1	1	0	0	0	1	1	0	0	0	ENSMUSG00000031980	Agt	1	1	0	0	0	1	1	0	0	0	1	1	0	0	0
MGI:97464	ENSG00000185624	P4HB	7	6	1	0	0	3	3	0	0	0	0	0	0	0	0	ENSMUSG00000025130	P4hb	7	7	0	0	0	3	3	0	0	0	0	0	0	0	0
MGI:1330809	ENSG00000206190	ATP10A	11	9	1	1	0	6	4	2	0	0	3	1	1	0	1	ENSMUSG00000025324	Atp10a	11	9	1	1	0	6	5	1	0	0	3	1	0	1	1
MGI:2444580	ENSG00000139173	TMEM117	2	0	0	0	2	2	0	0	1	1	2	0	0	0	2	ENSMUSG00000063296	Tmem117	2	0	0	0	2	2	0	0	1	1	2	0	0	0	2
MGI:1347360	ENSG00000036257	CUL3	11	7	0	4	0	2	2	0	0	0	2	2	0	0	0	ENSMUSG00000004364	Cul3	11	8	0	3	0	2	2	0	0	0	2	2	0	0	0
MGI:96897	ENSG00000090382	LYZ	0	0	0	0	0	2	2	0	0	0	1	1	0	0	0	ENSMUSG00000069516	Lyz2	0	0	0	0	0	2	2	0	0	0	1	1	0	0	0
MGI:1927225	ENSG00000204634	TBC1D8	9	8	1	0	0	8	5	0	2	1	2	1	0	1	0	ENSMUSG00000003134	Tbc1d8	9	9	0	0	0	8	6	0	1	1	2	1	1	0	0
MGI:1919364	ENSG00000132846	ZBED3	0	0	0	0	0	0	0	0	0	0	0	0	0	0	0	ENSMUSG00000041995	Zbed3	0	0	0	0	0	0	0	0	0	0	0	0	0	0	0
MGI:96243	ENSG00000126803	HSPA2	0	0	0	0	0	0	0	0	0	0	0	0	0	0	0	ENSMUSG00000059970	Hspa2	0	0	0	0	0	0	0	0	0	0	0	0	0	0	0
MGI:104819	ENSG00000122566	HNRNPA2B1	4	4	0	0	0	6	6	0	0	0	0	0	0	0	0	ENSMUSG00000004980	Hnrnpa2b1	3	3	0	0	0	6	6	0	0	0	0	0	0	0	0
MGI:103223	ENSG00000134086	VHL	0	0	0	0	0	2	2	0	0	0	0	0	0	0	0	ENSMUSG00000033933	Vhl	0	0	0	0	0	2	2	0	0	0	0	0	0	0	0
MGI:106671	ENSG00000166589	CDH16	7	7	0	0	0	8	8	0	0	0	1	1	0	0	0	ENSMUSG00000031881	Cdh16	7	7	0	0	0	8	7	0	1	0	1	1	0	0	0
MGI:1913696	ENSG00000075914	EXOSC7	5	4	0	1	0	0	0	0	0	0	2	1	1	0	0	ENSMUSG00000025785	Exosc7	5	4	1	0	0	0	0	0	0	0	2	1	1	0	0
MGI:1098566	ENSG00000136732	GYPC	0	0	0	0	0	3	2	0	1	0	0	0	0	0	0	ENSMUSG00000090523	Gypc	0	0	0	0	0	2	1	0	1	0	0	0	0	0	0
MGI:1928377	ENSG00000102034	ELF4	1	0	1	0	0	4	4	0	0	0	2	2	0	0	0	ENSMUSG00000031103	Elf4	1	1	0	0	0	4	4	0	0	0	2	2	0	0	0
MGI:1914707	ENSG00000126391	FRMD8	3	3	0	0	0	4	3	1	0	0	2	2	0	0	0	ENSMUSG00000024816	Frmd8	3	2	1	0	0	4	4	0	0	0	2	2	0	0	0
MGI:2139135	ENSG00000176248	ANAPC2	5	5	0	0	0	4	4	0	0	0	3	3	0	0	0	ENSMUSG00000026965	Anapc2	5	5	0	0	0	4	4	0	0	0	3	3	0	0	0
MGI:95309	ENSG00000100664	EIF5	7	7	0	0	0	2	2	0	0	0	0	0	0	0	0	ENSMUSG00000021282	Eif5	7	7	0	0	0	2	2	0	0	0	0	0	0	0	0
MGI:1915062	ENSG00000144224	UBXN4	5	5	0	0	0	3	1	2	0	0	4	2	2	0	0	ENSMUSG00000026353	Ubxn4	5	5	0	0	0	3	2	1	0	0	4	4	0	0	0
MGI:107423	ENSG00000133961	NUMB	5	1	2	2	0	4	4	0	0	0	0	0	0	0	0	ENSMUSG00000021224	Numb	5	2	1	2	0	4	4	0	0	0	0	0	0	0	0
MGI:2444959	ENSG00000055609	KMT2C	22	17	3	2	0	23	19	2	2	0	13	11	0	1	1	ENSMUSG00000038056	Kmt2c	2	0	2	0	0	6	4	1	1	0	5	3	1	0	1
MGI:104805	ENSG00000125870	SNRPB2	3	3	0	0	0	1	1	0	0	0	1	1	0	0	0	ENSMUSG00000008333	Snrpb2	3	3	0	0	0	1	1	0	0	0	1	1	0	0	0
MGI:1914225	ENSG00000113597	TRAPPC13	6	5	1	0	0	2	1	0	1	0	4	4	0	0	0	ENSMUSG00000021711	Trappc13	6	5	1	0	0	2	1	1	0	0	4	3	1	0	0
MGI:1917564	ENSG00000177548	RABEP2	8	7	1	0	0	4	4	0	0	0	0	0	0	0	0	ENSMUSG00000030727	Rabep2	8	8	0	0	0	4	3	1	0	0	0	0	0	0	0
MGI:3045722	ENSG00000125355	TMEM255A	7	4	2	1	0	1	0	1	0	0	1	0	1	0	0	ENSMUSG00000036502	Tmem255a	7	3	4	0	0	1	0	1	0	0	1	0	1	0	0
MGI:1353428	ENSG00000108176	DNAJC12	2	0	1	1	0	2	0	1	1	0	0	0	0	0	0	ENSMUSG00000036764	Dnajc12	2	0	2	0	0	2	2	0	0	0	0	0	0	0	0
MGI:107823	ENSG00000143387	CTSK	4	4	0	0	0	1	1	0	0	0	1	1	0	0	0	ENSMUSG00000028111	Ctsk	4	4	0	0	0	1	1	0	0	0	1	1	0	0	0
MGI:1349406	ENSG00000067048	DDX3Y	6	6	0	0	0	6	6	0	0	0	4	4	0	0	0	ENSMUSG00000069045	Ddx3y	6	5	1	0	0	6	6	0	0	0	4	4	0	0	0
MGI:1098535	ENSG00000134072	CAMK1	2	2	0	0	0	3	3	0	0	0	5	5	0	0	0	ENSMUSG00000030272	Camk1	2	2	0	0	0	3	3	0	0	0	5	5	0	0	0
MGI:105065	ENSG00000169228	RAB24	3	3	0	0	0	4	4	0	0	0	0	0	0	0	0	ENSMUSG00000034789	Rab24	3	3	0	0	0	4	4	0	0	0	0	0	0	0	0
MGI:1933331	ENSG00000118402	ELOVL4	3	3	0	0	0	2	1	0	1	0	0	0	0	0	0	ENSMUSG00000032262	Elovl4	3	3	0	0	0	2	1	0	1	0	0	0	0	0	0
MGI:2442060	ENSG00000101265	RASSF2	4	4	0	0	0	2	2	0	0	0	3	3	0	0	0	ENSMUSG00000027339	Rassf2	4	4	0	0	0	2	2	0	0	0	3	3	0	0	0
MGI:1913266	ENSG00000166548	TK2	6	4	2	0	0	2	2	0	0	0	1	0	0	1	0	ENSMUSG00000035824	Tk2	6	6	0	0	0	2	2	0	0	0	1	0	1	0	0
MGI:3039583	ENSG00000153237	CCDC148	8	5	0	2	1	2	1	0	0	1	3	1	0	2	0	ENSMUSG00000036641	Ccdc148	7	5	0	2	0	1	1	0	0	0	3	0	1	1	1
MGI:2384860	ENSG00000143036	SLC44A3	7	6	0	1	0	4	3	0	1	0	3	1	2	0	0	ENSMUSG00000039865	Slc44a3	7	6	0	1	0	4	3	0	1	0	3	1	1	1	0
MGI:107929	ENSG00000143398	PIP5K1A	7	7	0	0	0	3	2	0	1	0	4	4	0	0	0	ENSMUSG00000028126	Pip5k1a	6	6	0	0	0	3	2	0	1	0	4	4	0	0	0
MGI:2147191	ENSG00000145779	TNFAIP8	0	0	0	0	0	1	0	0	1	0	0	0	0	0	0	ENSMUSG00000062210	Tnfaip8	1	1	0	0	0	1	0	0	0	1	0	0	0	0	0
MGI:2442238	ENSG00000148426	PROSER2	1	0	0	1	0	1	1	0	0	0	0	0	0	0	0	ENSMUSG00000045319	Proser2	1	0	0	1	0	1	1	0	0	0	0	0	0	0	0
MGI:1923447	ENSG00000188580	NKAIN2	3	0	0	0	3	0	0	0	0	0	0	0	0	0	0	ENSMUSG00000069670	Nkain2	4	0	0	0	4	1	0	0	0	1	1	1	0	0	0
MGI:1913495	ENSG00000133265	HSPBP1	2	2	0	0	0	3	2	1	0	0	1	1	0	0	0	ENSMUSG00000063802	Hspbp1	2	2	0	0	0	3	2	0	1	0	1	1	0	0	0
MGI:1100496	ENSG00000007933	FMO3	3	2	0	1	0	2	2	0	0	0	2	2	0	0	0	ENSMUSG00000026691	Fmo3	3	2	0	1	0	2	2	0	0	0	2	1	1	0	0
MGI:1201787	ENSG00000120833	SOCS2	0	0	0	0	0	1	1	0	0	0	0	0	0	0	0	ENSMUSG00000020027	Socs2	0	0	0	0	0	1	1	0	0	0	0	0	0	0	0
MGI:1919972	ENSG00000119812	FAM98A	4	4	0	0	0	2	2	0	0	0	1	1	0	0	0	ENSMUSG00000002017	Fam98a	4	4	0	0	0	2	2	0	0	0	1	1	0	0	0
MGI:2663721	ENSG00000014164	ZC3H3	2	1	0	1	0	4	2	1	1	0	5	4	0	1	0	ENSMUSG00000075600	Zc3h3	2	1	0	1	0	4	2	1	1	0	5	4	0	1	0
MGI:97347	ENSG00000125820	NKX2-2	0	0	0	0	0	1	1	0	0	0	0	0	0	0	0	ENSMUSG00000027434	Nkx2-2	0	0	0	0	0	2	1	1	0	0	0	0	0	0	0
MGI:104698	ENSG00000105370	LIM2	0	0	0	0	0	3	3	0	0	0	0	0	0	0	0	ENSMUSG00000093639	Lim2	0	0	0	0	0	3	3	0	0	0	0	0	0	0	0
MGI:1344412	ENSG00000122367	LDB3	4	1	2	1	0	3	1	2	0	0	5	4	0	1	0	ENSMUSG00000021798	Ldb3	4	1	3	0	0	3	1	2	0	0	7	6	0	1	0
MGI:2385213	ENSG00000175087	PDIK1L	1	0	1	0	0	0	0	0	0	0	0	0	0	0	0	ENSMUSG00000050890	Pdik1l	1	0	1	0	0	0	0	0	0	0	0	0	0	0	0
MGI:1891372	ENSG00000129151	BBOX1	2	2	0	0	0	2	1	0	1	0	2	0	1	1	0	ENSMUSG00000041660	Bbox1	2	1	1	0	0	2	1	0	1	0	2	1	0	1	0
MGI:1336171	ENSG00000172380	GNG12	1	1	0	0	0	0	0	0	0	0	0	0	0	0	0	ENSMUSG00000036402	Gng12	1	1	0	0	0	0	0	0	0	0	0	0	0	0	0
MGI:1913661	ENSG00000105254	TBCB	2	2	0	0	0	2	2	0	0	0	1	1	0	0	0	ENSMUSG00000006095	Tbcb	2	2	0	0	0	2	2	0	0	0	1	1	0	0	0
MGI:1919950	ENSG00000157657	ZNF618	1	0	0	0	1	12	8	2	2	0	1	0	0	1	0	ENSMUSG00000028358	Zfp618	0	0	0	0	0	8	5	2	1	0	0	0	0	0	0
MGI:1919296	ENSG00000106608	URGCP	0	0	0	0	0	3	2	1	0	0	2	1	0	1	0	ENSMUSG00000049680	Urgcp	0	0	0	0	0	3	3	0	0	0	2	1	0	1	0
MGI:1316742	ENSG00000205076	LGALS7	2	2	0	0	0	0	0	0	0	0	1	1	0	0	0	ENSMUSG00000053522	Lgals7	2	2	0	0	0	0	0	0	0	0	1	1	0	0	0
MGI:1920416	ENSG00000149809	TM7SF2	3	3	0	0	0	6	6	0	0	0	0	0	0	0	0	ENSMUSG00000024799	Tm7sf2	3	3	0	0	0	6	6	0	0	0	0	0	0	0	0
MGI:1931086	ENSG00000114383	TUSC2	1	1	0	0	0	0	0	0	0	0	1	1	0	0	0	ENSMUSG00000010054	Tusc2	1	1	0	0	0	0	0	0	0	0	1	1	0	0	0
MGI:2140500	ENSG00000158246	FAM46B	1	0	1	0	0	0	0	0	0	0	0	0	0	0	0	ENSMUSG00000046694	Fam46b	1	0	1	0	0	0	0	0	0	0	0	0	0	0	0
MGI:1341908	ENSG00000152332	UHMK1	3	3	0	0	0	3	2	1	0	0	1	0	1	0	0	ENSMUSG00000026667	Uhmk1	3	2	1	0	0	3	3	0	0	0	1	1	0	0	0
MGI:88067	ENSG00000198576	ARC	0	0	0	0	0	0	0	0	0	0	0	0	0	0	0	ENSMUSG00000022602	Arc	0	0	0	0	0	0	0	0	0	0	0	0	0	0	0
MGI:1339468	ENSG00000197747	S100A10	1	1	0	0	0	0	0	0	0	0	0	0	0	0	0	ENSMUSG00000041959	S100a10	1	1	0	0	0	0	0	0	0	0	0	0	0	0	0
MGI:1338012	ENSG00000099904	ZDHHC8	4	4	0	0	0	2	2	0	0	0	4	3	1	0	0	ENSMUSG00000060166	Zdhhc8	4	4	0	0	0	2	2	0	0	0	4	3	1	0	0
MGI:1859616	ENSG00000068400	GRIPAP1	19	19	0	0	0	4	4	0	0	0	2	2	0	0	0	ENSMUSG00000031153	Gripap1	19	18	1	0	0	4	4	0	0	0	2	2	0	0	0
MGI:2144284	ENSG00000196388	INCA1	2	2	0	0	0	0	0	0	0	0	3	3	0	0	0	ENSMUSG00000057054	Inca1	2	2	0	0	0	0	0	0	0	0	3	2	1	0	0
MGI:1338755	ENSG00000108830	RND2	3	3	0	0	0	1	1	0	0	0	0	0	0	0	0	ENSMUSG00000001313	Rnd2	3	3	0	0	0	1	1	0	0	0	0	0	0	0	0
MGI:1098434	ENSG00000143248	RGS5	1	0	1	0	0	1	0	1	0	0	2	0	1	1	0	ENSMUSG00000026678	Rgs5	1	1	0	0	0	1	0	1	0	0	2	0	1	1	0
MGI:1321390	ENSG00000136960	ENPP2	10	8	2	0	0	10	7	2	1	0	5	4	1	0	0	ENSMUSG00000022425	Enpp2	10	9	0	1	0	10	6	4	0	0	5	5	0	0	0
MGI:95653	ENSG00000105679	GAPDHS	4	4	0	0	0	1	1	0	0	0	5	5	0	0	0	ENSMUSG00000061099	Gapdhs	4	4	0	0	0	1	0	1	0	0	5	5	0	0	0
MGI:2685363	ENSG00000183578	TNFAIP8L3	0	0	0	0	0	2	0	0	2	0	0	0	0	0	0	ENSMUSG00000074345	Tnfaip8l3	0	0	0	0	0	1	0	0	1	0	0	0	0	0	0
MGI:2686922	ENSG00000172578	KLHL6	3	1	1	1	0	2	1	1	0	0	1	0	0	1	0	ENSMUSG00000043008	Klhl6	3	2	1	0	0	2	2	0	0	0	1	0	0	1	0
MGI:1922853	ENSG00000160813	PPP1R35	2	2	0	0	0	1	1	0	0	0	0	0	0	0	0	ENSMUSG00000029725	Ppp1r35	2	2	0	0	0	1	1	0	0	0	0	0	0	0	0
MGI:1914916	ENSG00000140511	HAPLN3	0	0	0	0	0	3	2	1	0	0	0	0	0	0	0	ENSMUSG00000030606	Hapln3	0	0	0	0	0	3	3	0	0	0	0	0	0	0	0
MGI:1916366	ENSG00000127481	UBR4	54	54	0	0	0	25	25	0	0	0	26	24	2	0	0	ENSMUSG00000066036	Ubr4	21	21	0	0	0	9	9	0	0	0	10	10	0	0	0
MGI:2146110	ENSG00000164961	WASHC5	17	17	0	0	0	4	3	1	0	0	6	6	0	0	0	ENSMUSG00000022350	Washc5	17	17	0	0	0	4	4	0	0	0	6	6	0	0	0
MGI:1924122	ENSG00000161180	CCDC116	3	3	0	0	0	0	0	0	0	0	0	0	0	0	0	ENSMUSG00000022768	Ccdc116	2	2	0	0	0	0	0	0	0	0	0	0	0	0	0
MGI:2443301	ENSG00000181830	SLC35C1	0	0	0	0	0	1	1	0	0	0	0	0	0	0	0	ENSMUSG00000049922	Slc35c1	0	0	0	0	0	1	1	0	0	0	0	0	0	0	0
MGI:2443362	ENSG00000122188	LAX1	1	1	0	0	0	2	2	0	0	0	1	0	1	0	0	ENSMUSG00000051998	Lax1	1	1	0	0	0	2	2	0	0	0	1	1	0	0	0
MGI:1891883	ENSG00000157617	C2CD2	7	5	0	2	0	5	4	1	0	0	1	1	0	0	0	ENSMUSG00000045975	C2cd2	7	5	1	1	0	5	4	1	0	0	1	1	0	0	0
MGI:1921968	ENSG00000104497	SNX16	3	0	1	2	0	0	0	0	0	0	3	2	1	0	0	ENSMUSG00000027534	Snx16	3	2	1	0	0	0	0	0	0	0	3	2	1	0	0
MGI:1333831	ENSG00000158764	ITLN2	4	4	0	0	0	3	3	0	0	0	0	0	0	0	0	ENSMUSG00000038209	Itln1	3	2	0	1	0	3	3	0	0	0	0	0	0	0	0
MGI:1355312	ENSG00000182326	C1S	3	3	0	0	0	6	6	0	0	0	1	1	0	0	0	ENSMUSG00000038521	C1s1	3	3	0	0	0	6	6	0	0	0	1	1	0	0	0
MGI:1344402	ENSG00000185187	SIGIRR	1	1	0	0	0	5	5	0	0	0	2	2	0	0	0	ENSMUSG00000025494	Sigirr	1	1	0	0	0	5	5	0	0	0	2	2	0	0	0
MGI:1333879	ENSG00000132842	AP3B1	14	4	3	6	1	6	3	2	1	0	6	3	0	3	0	ENSMUSG00000021686	Ap3b1	14	7	4	3	0	6	5	1	0	0	6	3	0	3	0
MGI:1335087	ENSG00000169018	FEM1B	0	0	0	0	0	0	0	0	0	0	1	0	0	1	0	ENSMUSG00000032244	Fem1b	0	0	0	0	0	0	0	0	0	0	1	0	0	1	0
MGI:1202709	ENSG00000164362	TERT	6	5	1	0	0	3	2	0	1	0	6	6	0	0	0	ENSMUSG00000021611	Tert	6	6	0	0	0	3	2	1	0	0	6	6	0	0	0
MGI:1349462	ENSG00000182179	UBA7	16	16	0	0	0	3	3	0	0	0	4	4	0	0	0	ENSMUSG00000032596	Uba7	16	16	0	0	0	3	3	0	0	0	4	4	0	0	0
MGI:1316658	ENSG00000051523	CYBA	1	1	0	0	0	1	1	0	0	0	3	3	0	0	0	ENSMUSG00000006519	Cyba	1	1	0	0	0	1	0	1	0	0	3	3	0	0	0
MGI:1915777	ENSG00000165623	UCMA	0	0	0	0	0	4	3	1	0	0	0	0	0	0	0	ENSMUSG00000026668	Ucma	0	0	0	0	0	4	4	0	0	0	0	0	0	0	0
MGI:1924116	ENSG00000116151	MORN1	1	0	0	1	0	7	6	0	1	0	2	2	0	0	0	ENSMUSG00000029049	Morn1	2	1	1	0	0	8	6	1	1	0	3	2	0	1	0
MGI:1914715	ENSG00000099995	SF3A1	10	10	0	0	0	4	4	0	0	0	1	0	1	0	0	ENSMUSG00000002129	Sf3a1	10	10	0	0	0	4	4	0	0	0	1	0	1	0	0
MGI:2145814	ENSG00000108179	PPIF	2	2	0	0	0	2	2	0	0	0	1	1	0	0	0	ENSMUSG00000021868	Ppif	2	2	0	0	0	2	2	0	0	0	1	1	0	0	0
MGI:3039565	ENSG00000204296	C6orf10	1	1	0	0	0	24	17	5	2	0	0	0	0	0	0	ENSMUSG00000057246	RP23-24A13.2	1	1	0	0	0	20	18	1	1	0	0	0	0	0	0
MGI:105124	ENSG00000134910	STT3A	8	8	0	0	0	7	7	0	0	0	1	0	1	0	0	ENSMUSG00000032116	Stt3a	8	8	0	0	0	7	6	1	0	0	1	1	0	0	0
MGI:1916259	ENSG00000184436	THAP7	0	0	0	0	0	0	0	0	0	0	3	3	0	0	0	ENSMUSG00000022760	Thap7	0	0	0	0	0	0	0	0	0	0	3	3	0	0	0
MGI:105943	ENSG00000147403	RPL10	1	1	0	0	0	2	2	0	0	0	2	2	0	0	0	ENSMUSG00000008682	Rpl10	1	1	0	0	0	2	2	0	0	0	2	2	0	0	0
MGI:109531	ENSG00000105401	CDC37	6	5	1	0	0	1	1	0	0	0	0	0	0	0	0	ENSMUSG00000019471	Cdc37	6	5	1	0	0	1	1	0	0	0	0	0	0	0	0
MGI:104967	ENSG00000090863	GLG1	19	14	3	1	1	3	3	0	0	0	4	4	0	0	0	ENSMUSG00000003316	Glg1	19	17	1	0	1	3	3	0	0	0	3	3	0	0	0
MGI:1916906	ENSG00000087842	PIR	5	1	1	3	0	3	0	2	1	0	0	0	0	0	0	ENSMUSG00000031379	Pir	5	1	1	3	0	3	1	0	2	0	0	0	0	0	0
MGI:1277193	ENSG00000152254	G6PC2	0	0	0	0	0	2	2	0	0	0	2	2	0	0	0	ENSMUSG00000005232	G6pc2	0	0	0	0	0	2	2	0	0	0	2	2	0	0	0
MGI:109569	ENSG00000161791	FMNL3	16	15	0	1	0	4	4	0	0	0	5	5	0	0	0	ENSMUSG00000023008	Fmnl3	16	15	0	1	0	4	4	0	0	0	5	5	0	0	0
MGI:107671	ENSG00000150625	GPM6A	3	1	1	1	0	2	0	0	1	1	1	0	0	1	0	ENSMUSG00000031517	Gpm6a	3	3	0	0	0	2	1	0	0	1	1	0	1	0	0
MGI:3711222	ENSG00000189129	PLAC9	1	1	0	0	0	2	1	1	0	0	0	0	0	0	0	ENSMUSG00000072674	Plac9b	1	1	0	0	0	2	1	0	1	0	0	0	0	0	0
MGI:3644269	ENSG00000182326	C1S	3	3	0	0	0	6	6	0	0	0	1	1	0	0	0	ENSMUSG00000079343	C1s2	3	3	0	0	0	6	6	0	0	0	1	1	0	0	0
MGI:104750	ENSG00000091129	NRCAM	2	2	0	0	0	22	18	4	0	0	5	3	1	1	0	ENSMUSG00000020598	Nrcam	2	2	0	0	0	20	17	3	0	0	5	4	1	0	0
MGI:1858622	ENSG00000168899	VAMP5	2	1	1	0	0	0	0	0	0	0	0	0	0	0	0	ENSMUSG00000073002	Vamp5	2	1	0	1	0	0	0	0	0	0	0	0	0	0	0
MGI:1913370	ENSG00000134285	FKBP11	2	2	0	0	0	2	2	0	0	0	1	1	0	0	0	ENSMUSG00000003355	Fkbp11	2	2	0	0	0	2	2	0	0	0	1	1	0	0	0
MGI:2651573	ENSG00000166402	TUB	5	5	0	0	0	4	4	0	0	0	3	2	0	1	0	ENSMUSG00000031028	Tub	5	5	0	0	0	4	4	0	0	0	2	1	1	0	0
MGI:2156841	ENSG00000108469	RECQL5	9	8	1	0	0	4	4	0	0	0	5	4	0	1	0	ENSMUSG00000020752	Recql5	9	8	1	0	0	4	4	0	0	0	5	4	0	1	0
MGI:1914045	ENSG00000152348	ATG10	3	0	0	0	3	1	0	0	1	0	1	1	0	0	0	ENSMUSG00000021619	Atg10	3	0	0	0	3	1	0	0	1	0	1	1	0	0	0
MGI:1351635	ENSG00000213231	TCL1B	2	2	0	0	0	0	0	0	0	0	0	0	0	0	0	ENSMUSG00000000701	Tclb5	2	2	0	0	0	0	0	0	0	0	0	0	0	0	0
MGI:1933786	ENSG00000103423	DNAJA3	6	6	0	0	0	3	1	2	0	0	1	1	0	0	0	ENSMUSG00000004069	Dnaja3	6	6	0	0	0	3	3	0	0	0	1	1	0	0	0
MGI:1921559	ENSG00000184792	OSBP2	6	5	0	1	0	4	3	0	0	1	3	1	0	2	0	ENSMUSG00000020435	Osbp2	5	5	0	0	0	2	2	0	0	0	2	1	1	0	0
MGI:107540	ENSG00000111796	KLRB1	1	1	0	0	0	3	2	1	0	0	1	1	0	0	0	ENSMUSG00000030361	Klrb1a	1	1	0	0	0	3	3	0	0	0	1	0	1	0	0
MGI:2179432	ENSG00000005810	MYCBP2	44	37	5	2	0	24	18	5	1	0	14	11	2	1	0	ENSMUSG00000033004	Mycbp2	45	41	4	0	0	25	21	3	1	0	14	11	2	1	0
MGI:87964	ENSG00000144891	AGTR1	0	0	0	0	0	0	0	0	0	0	0	0	0	0	0	ENSMUSG00000049115	Agtr1a	0	0	0	0	0	0	0	0	0	0	0	0	0	0	0
MGI:1202400	ENSG00000196235	SUPT5H	14	13	1	0	0	7	7	0	0	0	7	7	0	0	0	ENSMUSG00000003435	Supt5	14	13	1	0	0	7	7	0	0	0	7	7	0	0	0
MGI:1922806	ENSG00000156206	CFAP161	4	3	1	0	0	0	0	0	0	0	2	2	0	0	0	ENSMUSG00000011154	Cfap161	4	3	0	1	0	0	0	0	0	0	2	2	0	0	0
MGI:105393	ENSG00000100206	DMC1	4	4	0	0	0	4	4	0	0	0	4	1	1	2	0	ENSMUSG00000022429	Dmc1	4	4	0	0	0	4	4	0	0	0	4	2	1	1	0
MGI:2146055	ENSG00000145626	UGT3A1	1	0	1	0	0	3	2	0	1	0	2	2	0	0	0	ENSMUSG00000072664	Ugt3a1	1	1	0	0	0	3	2	1	0	0	2	1	0	1	0
MGI:1921642	ENSG00000100014	SPECC1L	7	4	1	2	0	5	3	1	1	0	2	2	0	0	0	ENSMUSG00000033444	Specc1l	7	5	0	2	0	5	3	2	0	0	2	2	0	0	0
MGI:1915288	ENSG00000177830	CHID1	4	4	0	0	0	2	2	0	0	0	5	2	2	1	0	ENSMUSG00000025512	Chid1	4	4	0	0	0	2	2	0	0	0	5	3	1	1	0
MGI:2135962	ENSG00000115806	GORASP2	5	4	0	1	0	3	2	1	0	0	1	1	0	0	0	ENSMUSG00000014959	Gorasp2	5	4	0	1	0	3	3	0	0	0	1	1	0	0	0
MGI:2157899	ENSG00000171227	TMEM37	1	1	0	0	0	0	0	0	0	0	0	0	0	0	0	ENSMUSG00000050777	Tmem37	1	0	1	0	0	0	0	0	0	0	0	0	0	0	0
MGI:3588270	ENSG00000183695	MRGPRX2	0	0	0	0	0	0	0	0	0	0	0	0	0	0	0	ENSMUSG00000074109	Mrgprx2	0	0	0	0	0	1	1	0	0	0	0	0	0	0	0
MGI:102949	ENSG00000109101	FOXN1	4	4	0	0	0	2	2	0	0	0	1	1	0	0	0	ENSMUSG00000002057	Foxn1	4	4	0	0	0	2	2	0	0	0	1	1	0	0	0
MGI:1915789	ENSG00000110108	TMEM109	1	1	0	0	0	1	1	0	0	0	0	0	0	0	0	ENSMUSG00000034659	Tmem109	1	1	0	0	0	1	1	0	0	0	0	0	0	0	0
MGI:95494	ENSG00000179639	FCER1A	0	0	0	0	0	4	4	0	0	0	0	0	0	0	0	ENSMUSG00000005339	Fcer1a	0	0	0	0	0	4	4	0	0	0	0	0	0	0	0
MGI:1097716	ENSG00000004848	ARX	1	1	0	0	0	1	1	0	0	0	2	2	0	0	0	ENSMUSG00000035277	Arx	1	1	0	0	0	1	1	0	0	0	2	2	0	0	0
MGI:98475	ENSG00000115353	TACR1	1	1	0	0	0	0	0	0	0	0	3	1	0	0	2	ENSMUSG00000030043	Tacr1	1	1	0	0	0	0	0	0	0	0	3	1	0	0	2
MGI:1919599	ENSG00000108861	DUSP3	0	0	0	0	0	1	1	0	0	0	1	1	0	0	0	ENSMUSG00000003518	Dusp3	0	0	0	0	0	1	0	1	0	0	1	1	0	0	0
MGI:1915230	ENSG00000163281	GNPDA2	1	1	0	0	0	4	3	1	0	0	0	0	0	0	0	ENSMUSG00000029209	Gnpda2	1	1	0	0	0	4	3	1	0	0	0	0	0	0	0
MGI:97316	ENSG00000001167	NFYA	7	6	1	0	0	1	1	0	0	0	0	0	0	0	0	ENSMUSG00000023994	Nfya	7	7	0	0	0	1	1	0	0	0	0	0	0	0	0
MGI:2387430	ENSG00000176979	TRIM60	0	0	0	0	0	0	0	0	0	0	0	0	0	0	0	ENSMUSG00000053490	Trim60	0	0	0	0	0	0	0	0	0	0	0	0	0	0	0
MGI:2446117	ENSG00000139531	SUOX	1	1	0	0	0	0	0	0	0	0	1	1	0	0	0	ENSMUSG00000049858	Suox	1	1	0	0	0	0	0	0	0	0	1	1	0	0	0
MGI:99918	ENSG00000169057	MECP2	0	0	0	0	0	0	0	0	0	0	2	1	0	0	1	ENSMUSG00000031393	Mecp2	0	0	0	0	0	0	0	0	0	0	2	1	0	1	0
MGI:1921593	ENSG00000160741	CRTC2	6	6	0	0	0	4	4	0	0	0	3	3	0	0	0	ENSMUSG00000027936	Crtc2	6	6	0	0	0	4	4	0	0	0	3	3	0	0	0
MGI:1347470	ENSG00000103241	FOXF1	0	0	0	0	0	1	1	0	0	0	0	0	0	0	0	ENSMUSG00000042812	Foxf1	0	0	0	0	0	1	1	0	0	0	0	0	0	0	0
MGI:1919010	ENSG00000164089	ETNPPL	4	4	0	0	0	2	2	0	0	0	6	6	0	0	0	ENSMUSG00000019232	Etnppl	4	4	0	0	0	2	2	0	0	0	6	6	0	0	0
MGI:1913975	ENSG00000188906	LRRK2	16	12	3	1	0	23	19	4	0	0	11	10	1	0	0	ENSMUSG00000036273	Lrrk2	16	13	2	1	0	23	20	3	0	0	11	10	1	0	0
MGI:2147834	ENSG00000130821	SLC6A8	6	6	0	0	0	4	4	0	0	0	2	2	0	0	0	ENSMUSG00000019558	Slc6a8	6	6	0	0	0	4	4	0	0	0	2	2	0	0	0
MGI:1100878	ENSG00000178980	SEPW1	3	3	0	0	0	0	0	0	0	0	1	1	0	0	0	ENSMUSG00000041571	Sepw1	3	3	0	0	0	0	0	0	0	0	1	1	0	0	0
MGI:2178801	ENSG00000115935	WIPF1	1	1	0	0	0	5	4	1	0	0	1	1	0	0	0	ENSMUSG00000075284	Wipf1	1	1	0	0	0	5	5	0	0	0	0	0	0	0	0
MGI:2447072	ENSG00000066735	KIF26A	6	5	1	0	0	4	4	0	0	0	2	1	1	0	0	ENSMUSG00000021294	Kif26a	9	7	1	1	0	4	4	0	0	0	2	1	1	0	0
MGI:2135756	ENSG00000152137	HSPB8	0	0	0	0	0	1	0	1	0	0	1	0	1	0	0	ENSMUSG00000041548	Hspb8	0	0	0	0	0	1	0	1	0	0	1	0	1	0	0
MGI:1913660	ENSG00000156469	MTERF3	3	3	0	0	0	2	1	1	0	0	1	1	0	0	0	ENSMUSG00000021519	Mterf3	3	3	0	0	0	2	1	1	0	0	1	0	1	0	0
MGI:894668	ENSG00000170542	SERPINB9	4	4	0	0	0	1	1	0	0	0	0	0	0	0	0	ENSMUSG00000021403	Serpinb9b	4	4	0	0	0	1	1	0	0	0	0	0	0	0	0
MGI:1914065	ENSG00000005059	CCDC109B	4	3	0	0	1	3	2	0	1	0	0	0	0	0	0	ENSMUSG00000027994	Mcub	4	3	0	1	0	3	1	2	0	0	0	0	0	0	0
MGI:1917170	ENSG00000105258	POLR2I	2	2	0	0	0	0	0	0	0	0	3	3	0	0	0	ENSMUSG00000019738	Polr2i	2	2	0	0	0	0	0	0	0	0	3	3	0	0	0
MGI:1336209	ENSG00000160218	TRAPPC10	9	7	0	2	0	8	7	0	1	0	5	4	1	0	0	ENSMUSG00000000374	Trappc10	9	8	1	0	0	8	7	0	1	0	5	5	0	0	0
MGI:1919787	ENSG00000184661	CDCA2	6	5	0	1	0	7	6	1	0	0	0	0	0	0	0	ENSMUSG00000048922	Cdca2	6	4	1	1	0	7	7	0	0	0	0	0	0	0	0
MGI:3652048	ENSG00000270765	GAS2L2	2	2	0	0	0	2	2	0	0	0	1	1	0	0	0	ENSMUSG00000020686	Gas2l2	2	2	0	0	0	2	2	0	0	0	1	1	0	0	0
MGI:98931	ENSG00000092820	EZR	7	5	1	1	0	1	1	0	0	0	4	3	1	0	0	ENSMUSG00000052397	Ezr	7	6	0	1	0	1	1	0	0	0	4	3	1	0	0
MGI:97548	ENSG00000152556	PFKM	12	12	0	0	0	3	2	1	0	0	6	6	0	0	0	ENSMUSG00000033065	Pfkm	12	12	0	0	0	3	2	1	0	0	6	6	0	0	0
MGI:1914063	ENSG00000121380	BCL2L14	2	2	0	0	0	2	1	1	0	0	0	0	0	0	0	ENSMUSG00000030200	Bcl2l14	2	1	1	0	0	2	2	0	0	0	0	0	0	0	0
MGI:2685450	ENSG00000175077	RTP1	0	0	0	0	0	0	0	0	0	0	1	1	0	0	0	ENSMUSG00000033383	Rtp1	0	0	0	0	0	0	0	0	0	0	1	1	0	0	0
MGI:2673874	ENSG00000171631	P2RY6	0	0	0	0	0	0	0	0	0	0	0	0	0	0	0	ENSMUSG00000048779	P2ry6	0	0	0	0	0	0	0	0	0	0	0	0	0	0	0
MGI:1920198	ENSG00000171368	TPPP	1	1	0	0	0	0	0	0	0	0	1	0	0	1	0	ENSMUSG00000021573	Tppp	1	1	0	0	0	0	0	0	0	0	1	0	1	0	0
MGI:2446977	ENSG00000121621	KIF18A	8	6	2	0	0	3	2	0	1	0	4	2	1	1	0	ENSMUSG00000027115	Kif18a	8	8	0	0	0	3	2	0	1	0	4	3	1	0	0
MGI:109571	ENSG00000112041	TULP1	6	6	0	0	0	6	6	0	0	0	2	2	0	0	0	ENSMUSG00000037446	Tulp1	6	6	0	0	0	6	6	0	0	0	2	2	0	0	0
MGI:1101779	ENSG00000113296	THBS4	11	11	0	0	0	8	7	0	1	0	2	2	0	0	0	ENSMUSG00000021702	Thbs4	11	11	0	0	0	8	7	0	1	0	2	2	0	0	0
MGI:1913634	ENSG00000153037	SRP19	2	2	0	0	0	1	1	0	0	0	1	1	0	0	0	ENSMUSG00000014504	Srp19	2	2	0	0	0	1	1	0	0	0	1	1	0	0	0
MGI:3781595	ENSG00000184786	TCTE3	3	2	1	0	0	0	0	0	0	0	0	0	0	0	0	ENSMUSG00000116780	RP23-464D14.8	3	2	1	0	0	0	0	0	0	0	0	0	0	0	0
MGI:2388633	ENSG00000141367	CLTC	25	24	0	1	0	4	4	0	0	0	2	2	0	0	0	ENSMUSG00000047126	Cltc	25	23	1	1	0	4	4	0	0	0	2	2	0	0	0
MGI:1915024	ENSG00000165714	BORCS5	1	0	0	1	0	2	1	0	0	1	0	0	0	0	0	ENSMUSG00000042992	Borcs5	1	0	0	1	0	2	1	0	1	0	0	0	0	0	0
MGI:1336885	ENSG00000066294	CD84	2	2	0	0	0	5	3	0	2	0	0	0	0	0	0	ENSMUSG00000038147	Cd84	2	2	0	0	0	4	1	0	3	0	0	0	0	0	0
MGI:99687	ENSG00000162244	RPL29	1	1	0	0	0	1	1	0	0	0	0	0	0	0	0	ENSMUSG00000048758	Rpl29	1	1	0	0	0	1	1	0	0	0	0	0	0	0	0
MGI:95623	ENSG00000113327	GABRG2	3	3	0	0	0	5	3	1	1	0	2	1	0	1	0	ENSMUSG00000020436	Gabrg2	3	3	0	0	0	4	3	0	1	0	2	1	0	1	0
MGI:87871	ENSG00000120437	ACAT2	3	3	0	0	0	5	4	1	0	0	0	0	0	0	0	ENSMUSG00000023832	Acat2	3	3	0	0	0	5	5	0	0	0	0	0	0	0	0
MGI:1913423	ENSG00000159884	CCDC107	1	1	0	0	0	2	2	0	0	0	1	1	0	0	0	ENSMUSG00000028461	Ccdc107	1	1	0	0	0	3	3	0	0	0	1	1	0	0	0
MGI:1274789	ENSG00000177156	TALDO1	1	1	0	0	0	3	2	1	0	0	3	3	0	0	0	ENSMUSG00000025503	Taldo1	1	1	0	0	0	3	3	0	0	0	3	3	0	0	0
MGI:2150152	ENSG00000160803	UBQLN4	6	6	0	0	0	2	2	0	0	0	2	2	0	0	0	ENSMUSG00000008604	Ubqln4	6	6	0	0	0	2	2	0	0	0	2	2	0	0	0
MGI:1889844	ENSG00000144455	SUMF1	6	1	1	4	0	0	0	0	0	0	2	2	0	0	0	ENSMUSG00000030101	Sumf1	6	1	2	3	0	0	0	0	0	0	2	2	0	0	0
MGI:1913552	ENSG00000176623	RMDN1	5	5	0	0	0	2	1	0	1	0	2	2	0	0	0	ENSMUSG00000028229	Rmdn1	5	3	2	0	0	2	1	1	0	0	2	2	0	0	0
MGI:1920635	ENSG00000151327	FAM177A1	3	1	1	1	0	1	1	0	0	0	0	0	0	0	0	ENSMUSG00000095595	Fam177a	3	2	1	0	0	1	1	0	0	0	0	0	0	0	0
MGI:1921302	ENSG00000168026	TTC21A	17	17	0	0	0	7	7	0	0	0	4	4	0	0	0	ENSMUSG00000032514	Ttc21a	17	17	0	0	0	7	7	0	0	0	4	4	0	0	0
MGI:1342287	ENSG00000136826	KLF4	1	1	0	0	0	2	2	0	0	0	1	1	0	0	0	ENSMUSG00000003032	Klf4	1	1	0	0	0	2	2	0	0	0	1	1	0	0	0
MGI:1340029	ENSG00000132749	MTL5	5	5	0	0	0	1	1	0	0	0	2	1	0	1	0	ENSMUSG00000024905	Mtl5	5	5	0	0	0	1	1	0	0	0	2	1	1	0	0
MGI:2685538	ENSG00000171695	LKAAEAR1	1	1	0	0	0	0	0	0	0	0	0	0	0	0	0	ENSMUSG00000045794	Lkaaear1	2	2	0	0	0	0	0	0	0	0	0	0	0	0	0
MGI:1196908	ENSG00000204219	TCEA3	5	3	2	0	0	3	3	0	0	0	2	0	1	1	0	ENSMUSG00000001604	Tcea3	5	4	1	0	0	3	3	0	0	0	2	1	1	0	0
MGI:1923164	ENSG00000144036	EXOC6B	13	4	1	5	3	2	1	0	1	0	6	4	0	1	1	ENSMUSG00000033769	Exoc6b	13	6	2	3	2	2	1	0	1	0	6	4	0	1	1
MGI:1333803	ENSG00000100038	TOP3B	6	6	0	0	0	9	9	0	0	0	1	1	0	0	0	ENSMUSG00000022779	Top3b	6	6	0	0	0	9	9	0	0	0	1	1	0	0	0
MGI:1913392	ENSG00000131174	COX7B	1	1	0	0	0	1	1	0	0	0	0	0	0	0	0	ENSMUSG00000031231	Cox7b	1	1	0	0	0	1	1	0	0	0	0	0	0	0	0
MGI:1923428	ENSG00000183513	COA5	2	2	0	0	0	0	0	0	0	0	0	0	0	0	0	ENSMUSG00000026112	Coa5	2	1	1	0	0	0	0	0	0	0	0	0	0	0	0
MGI:1298230	ENSG00000198791	CNOT7	3	3	0	0	0	0	0	0	0	0	2	1	1	0	0	ENSMUSG00000031601	Cnot7	3	3	0	0	0	0	0	0	0	0	2	1	1	0	0
MGI:104723	ENSG00000102678	FGF9	1	0	0	1	0	1	0	1	0	0	0	0	0	0	0	ENSMUSG00000021974	Fgf9	1	0	0	1	0	1	0	1	0	0	0	0	0	0	0
MGI:1916776	ENSG00000094963	FMO2	3	2	1	0	0	2	2	0	0	0	2	2	0	0	0	ENSMUSG00000040170	Fmo2	3	2	1	0	0	2	2	0	0	0	2	2	0	0	0
MGI:1351595	ENSG00000120210	INSL6	0	0	0	0	0	1	0	0	1	0	0	0	0	0	0	ENSMUSG00000050957	Insl6	0	0	0	0	0	1	1	0	0	0	0	0	0	0	0
MGI:1891433	ENSG00000157837	SPPL3	2	2	0	0	0	4	2	1	1	0	4	2	0	1	1	ENSMUSG00000029550	Sppl3	2	2	0	0	0	4	3	1	0	0	4	1	1	2	0
MGI:88316	ENSG00000105173	CCNE1	7	7	0	0	0	1	1	0	0	0	2	2	0	0	0	ENSMUSG00000002068	Ccne1	7	7	0	0	0	1	1	0	0	0	2	2	0	0	0
MGI:1921428	ENSG00000196182	STK40	4	4	0	0	0	2	2	0	0	0	3	2	1	0	0	ENSMUSG00000042608	Stk40	4	4	0	0	0	2	2	0	0	0	3	2	1	0	0
MGI:2675256	ENSG00000128165	ADM2	0	0	0	0	0	0	0	0	0	0	1	1	0	0	0	ENSMUSG00000054136	Adm2	0	0	0	0	0	0	0	0	0	0	1	1	0	0	0
MGI:98849	ENSG00000165409	TSHR	0	0	0	0	0	0	0	0	0	0	8	4	1	2	1	ENSMUSG00000020963	Tshr	0	0	0	0	0	0	0	0	0	0	9	6	1	1	1
MGI:2443967	ENSG00000142002	DPP9	10	10	0	0	0	6	5	1	0	0	3	2	1	0	0	ENSMUSG00000001229	Dpp9	10	10	0	0	0	6	6	0	0	0	2	2	0	0	0
MGI:1099786	ENSG00000109606	DHX15	7	4	3	0	0	3	3	0	0	0	3	1	1	1	0	ENSMUSG00000029169	Dhx15	7	7	0	0	0	3	3	0	0	0	3	1	2	0	0
MGI:88540	ENSG00000126545	CSN1S1	13	13	0	0	0	0	0	0	0	0	0	0	0	0	0	ENSMUSG00000070702	Csn1s1	30	30	0	0	0	0	0	0	0	0	0	0	0	0	0
MGI:1315199	ENSG00000111671	SPSB2	0	0	0	0	0	1	1	0	0	0	0	0	0	0	0	ENSMUSG00000038451	Spsb2	0	0	0	0	0	1	1	0	0	0	0	0	0	0	0
MGI:96103	ENSG00000156515	HK1	7	6	0	1	0	4	3	0	1	0	6	5	1	0	0	ENSMUSG00000037012	Hk1	8	5	2	1	0	4	2	1	1	0	7	7	0	0	0
MGI:3584458	ENSG00000146776	ATXN7L1	4	4	0	0	0	4	2	0	0	2	3	0	1	2	0	ENSMUSG00000020564	Atxn7l1	3	3	0	0	0	1	1	0	0	0	3	1	0	2	0
MGI:1345180	ENSG00000180155	LYNX1	0	0	0	0	0	2	2	0	0	0	0	0	0	0	0	ENSMUSG00000022594	Lynx1	0	0	0	0	0	2	2	0	0	0	0	0	0	0	0
MGI:109419	ENSG00000185104	FAF1	11	1	1	5	4	3	2	0	1	0	4	1	0	3	0	ENSMUSG00000010517	Faf1	11	1	3	7	0	3	1	2	0	0	4	1	1	2	0
MGI:1352462	ENSG00000025434	NR1H3	3	3	0	0	0	5	4	1	0	0	0	0	0	0	0	ENSMUSG00000002108	Nr1h3	3	3	0	0	0	5	4	1	0	0	0	0	0	0	0
MGI:1338802	ENSG00000171241	SHCBP1	4	3	0	1	0	5	5	0	0	0	3	2	1	0	0	ENSMUSG00000022322	Shcbp1	4	4	0	0	0	5	4	0	1	0	3	2	0	1	0
MGI:88251	ENSG00000198668	CALM1	2	2	0	0	0	3	3	0	0	0	0	0	0	0	0	ENSMUSG00000001175	Calm1	2	2	0	0	0	3	3	0	0	0	0	0	0	0	0
MGI:2144117	ENSG00000070366	SMG6	9	5	1	2	1	5	4	0	1	0	4	2	1	1	0	ENSMUSG00000038290	Smg6	9	5	0	3	1	5	4	0	1	0	4	2	1	1	0
MGI:1351901	ENSG00000142185	TRPM2	16	15	1	0	0	7	5	2	0	0	9	7	2	0	0	ENSMUSG00000009292	Trpm2	16	15	0	1	0	7	7	0	0	0	8	7	1	0	0
MGI:1333801	ENSG00000159111	MRPL10	2	2	0	0	0	2	2	0	0	0	0	0	0	0	0	ENSMUSG00000001445	Mrpl10	2	2	0	0	0	2	2	0	0	0	0	0	0	0	0
MGI:97806	ENSG00000175354	PTPN2	7	3	2	2	0	1	0	0	1	0	2	0	2	0	0	ENSMUSG00000024539	Ptpn2	6	3	2	1	0	1	0	0	1	0	2	1	1	0	0
MGI:1333812	ENSG00000071655	MBD3	2	2	0	0	0	1	1	0	0	0	2	1	1	0	0	ENSMUSG00000035478	Mbd3	2	2	0	0	0	1	1	0	0	0	2	2	0	0	0
MGI:1928271	ENSG00000204740	MALRD1	13	6	2	4	1	22	7	4	11	0	4	1	0	2	1	ENSMUSG00000075520	Malrd1	13	5	2	6	0	21	5	4	11	1	4	1	0	2	1
MGI:2446159	ENSG00000100605	ITPK1	4	1	1	1	1	4	1	2	1	0	1	0	0	1	0	ENSMUSG00000057963	Itpk1	4	1	1	1	1	4	2	1	1	0	1	0	0	1	0
MGI:105305	ENSG00000105281	SLC1A5	2	2	0	0	0	0	0	0	0	0	5	5	0	0	0	ENSMUSG00000001918	Slc1a5	3	3	0	0	0	0	0	0	0	0	5	5	0	0	0
MGI:2142989	ENSG00000151503	NCAPD3	14	13	1	0	0	12	10	2	0	0	8	6	2	0	0	ENSMUSG00000035024	Ncapd3	14	14	0	0	0	12	10	2	0	0	8	6	2	0	0
MGI:1338024	ENSG00000185386	MAPK11	5	5	0	0	0	4	4	0	0	0	2	2	0	0	0	ENSMUSG00000053137	Mapk11	5	5	0	0	0	4	4	0	0	0	2	2	0	0	0
MGI:2158663	ENSG00000185133	INPP5J	7	7	0	0	0	0	0	0	0	0	4	4	0	0	0	ENSMUSG00000034570	Inpp5j	8	8	0	0	0	0	0	0	0	0	4	4	0	0	0
MGI:96558	ENSG00000091181	IL5RA	3	3	0	0	0	4	3	0	1	0	2	2	0	0	0	ENSMUSG00000005364	Il5ra	3	3	0	0	0	4	3	0	1	0	2	2	0	0	0
MGI:1920497	ENSG00000101189	MRGBP	1	1	0	0	0	3	3	0	0	0	0	0	0	0	0	ENSMUSG00000027569	Mrgbp	1	1	0	0	0	3	3	0	0	0	0	0	0	0	0
MGI:98483	ENSG00000168394	TAP1	6	6	0	0	0	3	3	0	0	0	1	1	0	0	0	ENSMUSG00000037321	Tap1	7	7	0	0	0	3	3	0	0	0	1	1	0	0	0
MGI:1921727	ENSG00000198920	KIAA0753	8	7	1	0	0	3	2	1	0	0	6	4	2	0	0	ENSMUSG00000020807	RP23-207N15.3	8	8	0	0	0	3	1	2	0	0	6	5	1	0	0
MGI:2142501	ENSG00000176209	SMIM19	0	0	0	0	0	1	1	0	0	0	1	1	0	0	0	ENSMUSG00000031534	Smim19	0	0	0	0	0	2	1	1	0	0	1	1	0	0	0
MGI:1921622	ENSG00000168038	ULK4	6	4	1	1	0	6	5	0	1	0	4	3	0	1	0	ENSMUSG00000040936	Ulk4	15	8	3	4	0	10	9	0	1	0	7	5	1	1	0
MGI:1100882	ENSG00000109132	PHOX2B	1	1	0	0	0	1	1	0	0	0	0	0	0	0	0	ENSMUSG00000012520	Phox2b	1	1	0	0	0	1	1	0	0	0	0	0	0	0	0
MGI:94866	ENSG00000105516	DBP	1	1	0	0	0	2	2	0	0	0	0	0	0	0	0	ENSMUSG00000059824	Dbp	1	1	0	0	0	2	2	0	0	0	0	0	0	0	0
MGI:1328359	ENSG00000081277	PKP1	6	5	0	1	0	3	2	0	1	0	3	3	0	0	0	ENSMUSG00000026413	Pkp1	6	5	0	1	0	3	2	1	0	0	3	3	0	0	0
MGI:1194508	ENSG00000244038	DDOST	4	4	0	0	0	4	4	0	0	0	2	2	0	0	0	ENSMUSG00000028757	Ddost	4	4	0	0	0	4	4	0	0	0	2	2	0	0	0
MGI:1298397	ENSG00000173267	SNCG	2	2	0	0	0	2	2	0	0	0	0	0	0	0	0	ENSMUSG00000023064	Sncg	2	2	0	0	0	2	2	0	0	0	0	0	0	0	0
MGI:2384850	ENSG00000120913	PDLIM2	4	4	0	0	0	1	1	0	0	0	4	4	0	0	0	ENSMUSG00000022090	Pdlim2	3	3	0	0	0	1	1	0	0	0	4	4	0	0	0
MGI:1920037	ENSG00000058804	NDC1	7	5	1	1	0	7	6	1	0	0	3	3	0	0	0	ENSMUSG00000028614	Ndc1	7	5	1	1	0	7	7	0	0	0	3	3	0	0	0
MGI:1915435	ENSG00000181924	CHCHD8	0	0	0	0	0	0	0	0	0	0	0	0	0	0	0	ENSMUSG00000044881	Coa4	0	0	0	0	0	0	0	0	0	0	0	0	0	0	0
MGI:88232	ENSG00000197405	C5AR1	1	0	1	0	0	0	0	0	0	0	0	0	0	0	0	ENSMUSG00000049130	C5ar1	1	0	0	1	0	0	0	0	0	0	0	0	0	0	0
MGI:109519	ENSG00000113318	MSH3	10	6	2	2	0	4	2	2	0	0	9	3	2	4	0	ENSMUSG00000014850	Msh3	10	7	1	2	0	4	3	1	0	0	9	3	3	3	0
MGI:1098658	ENSG00000118007	STAG1	18	10	2	6	0	5	1	2	2	0	9	4	3	2	0	ENSMUSG00000037286	Stag1	18	9	2	7	0	5	2	1	2	0	9	5	2	2	0
MGI:2141920	ENSG00000142279	WTIP	4	4	0	0	0	2	1	1	0	0	1	1	0	0	0	ENSMUSG00000036459	Wtip	4	3	1	0	0	2	0	2	0	0	1	1	0	0	0
MGI:1914362	ENSG00000070388	FGF22	1	1	0	0	0	1	1	0	0	0	0	0	0	0	0	ENSMUSG00000020327	Fgf22	1	1	0	0	0	1	1	0	0	0	0	0	0	0	0
MGI:1859615	ENSG00000068308	OTUD5	4	2	1	1	0	4	3	1	0	0	0	0	0	0	0	ENSMUSG00000031154	Otud5	4	3	0	1	0	5	4	0	1	0	0	0	0	0	0
MGI:105082	ENSG00000124783	SSR1	3	2	1	0	0	3	2	1	0	0	1	1	0	0	0	ENSMUSG00000021427	Ssr1	3	3	0	0	0	3	3	0	0	0	1	1	0	0	0
MGI:2384996	ENSG00000179796	LRRC3B	0	0	0	0	0	0	0	0	0	0	0	0	0	0	0	ENSMUSG00000045201	Lrrc3b	0	0	0	0	0	0	0	0	0	0	0	0	0	0	0
MGI:88330	ENSG00000104894	CD37	6	6	0	0	0	1	1	0	0	0	0	0	0	0	0	ENSMUSG00000030798	Cd37	7	7	0	0	0	1	1	0	0	0	0	0	0	0	0
MGI:1916375	ENSG00000155508	CNOT8	3	3	0	0	0	0	0	0	0	0	2	1	1	0	0	ENSMUSG00000020515	Cnot8	3	3	0	0	0	0	0	0	0	0	2	2	0	0	0
MGI:96911	ENSG00000197063	MAFG	1	1	0	0	0	0	0	0	0	0	0	0	0	0	0	ENSMUSG00000051510	Mafg	1	1	0	0	0	0	0	0	0	0	0	0	0	0	0
MGI:105062	ENSG00000135409	AMHR2	4	4	0	0	0	6	6	0	0	0	0	0	0	0	0	ENSMUSG00000023047	Amhr2	4	4	0	0	0	6	6	0	0	0	0	0	0	0	0
MGI:109153	ENSG00000126777	KTN1	29	27	2	0	0	5	5	0	0	0	8	8	0	0	0	ENSMUSG00000021843	Ktn1	26	23	3	0	0	4	4	0	0	0	8	8	0	0	0
MGI:1100877	ENSG00000154144	TBRG1	3	3	0	0	0	2	2	0	0	0	3	3	0	0	0	ENSMUSG00000011114	Tbrg1	3	3	0	0	0	2	2	0	0	0	3	3	0	0	0
MGI:95764	ENSG00000204590	GNL1	3	3	0	0	0	7	7	0	0	0	1	1	0	0	0	ENSMUSG00000024429	Gnl1	3	3	0	0	0	7	7	0	0	0	1	1	0	0	0
MGI:97876	ENSG00000114115	RBP1	2	1	0	1	0	1	1	0	0	0	0	0	0	0	0	ENSMUSG00000046402	Rbp1	2	1	0	1	0	1	1	0	0	0	0	0	0	0	0
MGI:3033850	ENSG00000205884	DEFB136	0	0	0	0	0	1	1	0	0	0	0	0	0	0	0	ENSMUSG00000054763	Defb42	0	0	0	0	0	1	1	0	0	0	0	0	0	0	0
MGI:1920931	ENSG00000066651	TRMT11	6	4	1	1	0	3	2	1	0	0	3	2	1	0	0	ENSMUSG00000019792	Trmt11	6	5	0	1	0	3	1	1	1	0	3	2	0	1	0
MGI:98371	ENSG00000125398	SOX9	0	0	0	0	0	1	1	0	0	0	1	1	0	0	0	ENSMUSG00000000567	Sox9	0	0	0	0	0	1	1	0	0	0	1	1	0	0	0
MGI:2685371	ENSG00000214226	C17orf67	1	0	0	1	0	1	1	0	0	0	0	0	0	0	0	ENSMUSG00000072553	RP23-176J13.10	1	0	0	1	0	1	1	0	0	0	0	0	0	0	0
MGI:1921080	ENSG00000178982	EIF3K	2	1	1	0	0	3	3	0	0	0	2	2	0	0	0	ENSMUSG00000053565	Eif3k	2	2	0	0	0	3	3	0	0	0	2	2	0	0	0
MGI:3036255	ENSG00000139324	TMTC3	6	5	1	0	0	3	1	1	1	0	3	2	1	0	0	ENSMUSG00000036676	Tmtc3	6	6	0	0	0	3	2	1	0	0	3	2	1	0	0
MGI:1922747	ENSG00000197416	FABP12	2	2	0	0	0	1	1	0	0	0	0	0	0	0	0	ENSMUSG00000027530	Fabp12	2	2	0	0	0	1	1	0	0	0	0	0	0	0	0
MGI:1100846	ENSG00000125686	MED1	3	3	0	0	0	7	7	0	0	0	7	6	1	0	0	ENSMUSG00000018160	Med1	3	2	1	0	0	7	7	0	0	0	7	5	2	0	0
MGI:1927379	ENSG00000132677	RHBG	4	4	0	0	0	3	2	1	0	0	2	2	0	0	0	ENSMUSG00000104445	Rhbg	4	4	0	0	0	3	2	1	0	0	2	2	0	0	0
MGI:1922638	ENSG00000152430	BOLL	7	3	2	2	0	1	1	0	0	0	1	1	0	0	0	ENSMUSG00000025977	Boll	7	5	0	2	0	1	0	1	0	0	1	0	1	0	0
MGI:1914997	ENSG00000128408	RIBC2	3	3	0	0	0	2	2	0	0	0	1	1	0	0	0	ENSMUSG00000022431	Ribc2	3	3	0	0	0	2	2	0	0	0	1	1	0	0	0
MGI:2142346	ENSG00000090372	STRN4	3	2	1	0	0	8	8	0	0	0	5	5	0	0	0	ENSMUSG00000030374	Strn4	3	2	1	0	0	8	8	0	0	0	5	5	0	0	0
MGI:104554	ENSG00000187098	MITF	5	2	2	0	1	2	2	0	0	0	2	1	0	0	1	ENSMUSG00000035158	Mitf	5	3	1	0	1	2	2	0	0	0	2	1	0	0	1
MGI:1925752	ENSG00000011638	TMEM159	1	0	1	0	0	1	1	0	0	0	1	0	1	0	0	ENSMUSG00000030917	Tmem159	1	0	0	1	0	1	1	0	0	0	1	1	0	0	0
MGI:88556	ENSG00000163599	CTLA4	1	1	0	0	0	2	2	0	0	0	0	0	0	0	0	ENSMUSG00000026011	Ctla4	1	1	0	0	0	2	2	0	0	0	0	0	0	0	0
MGI:87912	ENSG00000114739	ACVR2B	5	5	0	0	0	3	2	0	1	0	2	2	0	0	0	ENSMUSG00000061393	Acvr2b	5	5	0	0	0	3	2	0	1	0	2	2	0	0	0
MGI:2684927	ENSG00000151849	CENPJ	7	6	1	0	0	5	5	0	0	0	3	3	0	0	0	ENSMUSG00000064128	Cenpj	7	6	1	0	0	5	4	1	0	0	3	2	1	0	0
MGI:2444855	ENSG00000076321	KLHL20	3	1	1	1	0	2	2	0	0	0	5	2	2	1	0	ENSMUSG00000026705	Klhl20	3	3	0	0	0	2	2	0	0	0	5	4	0	1	0
MGI:1309995	ENSG00000108759	KRT32	4	4	0	0	0	0	0	0	0	0	2	2	0	0	0	ENSMUSG00000046095	Krt32	4	4	0	0	0	0	0	0	0	0	2	2	0	0	0
MGI:1202063	ENSG00000145425	RPS3A	1	1	0	0	0	2	2	0	0	0	2	2	0	0	0	ENSMUSG00000028081	Rps3a1	1	1	0	0	0	2	2	0	0	0	2	2	0	0	0
MGI:2138939	ENSG00000135372	NAT10	16	16	0	0	0	3	3	0	0	0	8	8	0	0	0	ENSMUSG00000027185	Nat10	16	16	0	0	0	3	3	0	0	0	8	8	0	0	0
MGI:2444933	ENSG00000196458	ZNF605	1	0	0	1	0	1	0	1	0	0	0	0	0	0	0	ENSMUSG00000023284	Zfp605	1	0	0	1	0	2	2	0	0	0	0	0	0	0	0
MGI:99878	ENSG00000100614	PPM1A	2	2	0	0	0	1	1	0	0	0	1	1	0	0	0	ENSMUSG00000021096	Ppm1a	2	2	0	0	0	1	1	0	0	0	1	1	0	0	0
MGI:1916910	ENSG00000135926	TMBIM1	5	5	0	0	0	1	1	0	0	0	4	4	0	0	0	ENSMUSG00000006301	Tmbim1	5	5	0	0	0	1	1	0	0	0	4	4	0	0	0
MGI:96078	ENSG00000113924	HGD	8	6	1	1	0	3	2	1	0	0	2	2	0	0	0	ENSMUSG00000022821	Hgd	8	6	1	1	0	3	3	0	0	0	2	2	0	0	0
MGI:1922646	ENSG00000072080	SPP2	3	1	2	0	0	3	3	0	0	0	0	0	0	0	0	ENSMUSG00000026295	Spp2	3	3	0	0	0	3	3	0	0	0	0	0	0	0	0
MGI:1861457	ENSG00000088986	DYNLL1	1	1	0	0	0	0	0	0	0	0	0	0	0	0	0	ENSMUSG00000009013	Dynll1	1	1	0	0	0	0	0	0	0	0	0	0	0	0	0
MGI:105100	ENSG00000198561	CTNND1	8	8	0	0	0	7	7	0	0	0	3	3	0	0	0	ENSMUSG00000034101	Ctnnd1	7	7	0	0	0	7	7	0	0	0	3	3	0	0	0
MGI:2443696	ENSG00000127463	EMC1	13	13	0	0	0	5	5	0	0	0	4	3	1	0	0	ENSMUSG00000078517	Emc1	13	13	0	0	0	6	6	0	0	0	4	4	0	0	0
MGI:1915529	ENSG00000153898	MCOLN2	8	5	3	0	0	2	1	1	0	0	3	2	0	1	0	ENSMUSG00000011008	Mcoln2	8	6	2	0	0	2	2	0	0	0	3	2	0	1	0
MGI:1196326	ENSG00000104490	NCALD	1	0	0	1	0	1	1	0	0	0	0	0	0	0	0	ENSMUSG00000051359	Ncald	1	0	0	1	0	1	1	0	0	0	0	0	0	0	0
MGI:2444748	ENSG00000171316	CHD7	4	2	0	1	1	0	0	0	0	0	0	0	0	0	0	ENSMUSG00000041235	Chd7	1	0	0	1	0	0	0	0	0	0	0	0	0	0	0
MGI:2669796	ENSG00000186907	RTN4RL2	1	0	1	0	0	1	0	1	0	0	0	0	0	0	0	ENSMUSG00000050896	Rtn4rl2	1	0	1	0	0	1	0	1	0	0	0	0	0	0	0
MGI:1924356	ENSG00000146433	TMEM181	6	5	0	1	0	6	5	1	0	0	4	2	0	2	0	ENSMUSG00000038141	Tmem181a	6	6	0	0	0	6	5	1	0	0	4	3	0	1	0
MGI:88056	ENSG00000189058	APOD	1	0	1	0	0	1	1	0	0	0	1	1	0	0	0	ENSMUSG00000022548	Apod	1	0	1	0	0	1	1	0	0	0	1	1	0	0	0
MGI:1918629	ENSG00000125895	TMEM74B	0	0	0	0	0	1	1	0	0	0	0	0	0	0	0	ENSMUSG00000044364	Tmem74b	0	0	0	0	0	0	0	0	0	0	0	0	0	0	0
MGI:1916724	ENSG00000139722	VPS37B	2	1	0	1	0	1	1	0	0	0	0	0	0	0	0	ENSMUSG00000066278	Vps37b	2	1	0	1	0	1	1	0	0	0	0	0	0	0	0
MGI:108408	ENSG00000135824	RGS8	2	2	0	0	0	1	0	0	1	0	2	2	0	0	0	ENSMUSG00000042671	Rgs8	1	1	0	0	0	1	0	0	1	0	2	2	0	0	0
MGI:1914504	ENSG00000166780	C16orf45	0	0	0	0	0	3	1	0	1	1	2	1	0	0	1	ENSMUSG00000044117	RP23-231E23.4	0	0	0	0	0	3	2	0	0	1	2	1	0	1	0
MGI:1916990	ENSG00000117543	DPH5	2	1	0	1	0	2	1	1	0	0	2	1	1	0	0	ENSMUSG00000033554	Dph5	2	1	0	1	0	2	1	0	1	0	2	1	1	0	0
MGI:2442788	ENSG00000167528	ZNF641	1	1	0	0	0	3	3	0	0	0	1	1	0	0	0	ENSMUSG00000022987	Zfp641	1	1	0	0	0	3	3	0	0	0	0	0	0	0	0
MGI:1923658	ENSG00000108846	ABCC3	19	18	0	1	0	3	3	0	0	0	8	8	0	0	0	ENSMUSG00000020865	Abcc3	19	18	0	1	0	3	3	0	0	0	8	8	0	0	0
MGI:1918287	ENSG00000184647	PRSS55	1	0	1	0	0	2	2	0	0	0	1	1	0	0	0	ENSMUSG00000034623	Prss55	1	1	0	0	0	2	2	0	0	0	1	1	0	0	0
MGI:98737	ENSG00000137801	THBS1	9	9	0	0	0	10	10	0	0	0	1	1	0	0	0	ENSMUSG00000040152	Thbs1	9	9	0	0	0	10	10	0	0	0	1	1	0	0	0
MGI:104671	ENSG00000137203	TFAP2A	2	2	0	0	0	2	2	0	0	0	2	2	0	0	0	ENSMUSG00000021359	Tfap2a	2	2	0	0	0	2	2	0	0	0	2	2	0	0	0
MGI:98881	ENSG00000107165	TYRP1	1	1	0	0	0	5	5	0	0	0	0	0	0	0	0	ENSMUSG00000005994	Tyrp1	1	1	0	0	0	5	5	0	0	0	0	0	0	0	0
MGI:1929092	ENSG00000239306	RBM14	0	0	0	0	0	1	0	1	0	0	1	1	0	0	0	ENSMUSG00000006456	Rbm14	0	0	0	0	0	1	0	1	0	0	1	1	0	0	0
MGI:98812	ENSG00000137364	TPMT	1	1	0	0	0	2	2	0	0	0	4	3	1	0	0	ENSMUSG00000021376	Tpmt	1	1	0	0	0	2	2	0	0	0	4	4	0	0	0
MGI:1890498	ENSG00000090674	MCOLN1	8	8	0	0	0	3	3	0	0	0	2	2	0	0	0	ENSMUSG00000004567	Mcoln1	8	8	0	0	0	3	2	1	0	0	2	2	0	0	0
MGI:97600	ENSG00000027075	PRKCH	8	5	0	2	1	3	2	0	0	1	2	1	0	1	0	ENSMUSG00000021108	Prkch	8	5	0	2	1	3	2	0	1	0	2	1	0	1	0
MGI:1201406	ENSG00000125255	SLC10A2	1	1	0	0	0	2	1	1	0	0	2	1	1	0	0	ENSMUSG00000023073	Slc10a2	1	1	0	0	0	2	1	1	0	0	2	1	1	0	0
MGI:107585	ENSG00000198911	SREBF2	8	7	1	0	0	8	7	0	1	0	2	2	0	0	0	ENSMUSG00000022463	Srebf2	8	7	1	0	0	8	7	0	1	0	2	2	0	0	0
MGI:1354742	ENSG00000275066	SYNRG	10	7	3	0	0	8	5	2	1	0	3	1	2	0	0	ENSMUSG00000034940	Synrg	8	7	0	1	0	8	4	3	1	0	3	1	2	0	0
MGI:1890563	ENSG00000112290	WASF1	1	1	0	0	0	3	2	0	1	0	3	3	0	0	0	ENSMUSG00000019831	Wasf1	1	1	0	0	0	3	2	1	0	0	3	3	0	0	0
MGI:1201400	ENSG00000144681	STAC	6	3	1	1	1	3	1	0	2	0	1	0	0	1	0	ENSMUSG00000032502	Stac	6	4	1	0	1	3	1	1	1	0	1	0	0	1	0
MGI:1341070	ENSG00000105701	FKBP8	4	4	0	0	0	2	2	0	0	0	1	1	0	0	0	ENSMUSG00000019428	Fkbp8	4	4	0	0	0	2	2	0	0	0	1	1	0	0	0
MGI:3045326	ENSG00000189042	ZNF567	0	0	0	0	0	2	1	1	0	0	0	0	0	0	0	ENSMUSG00000031079	Zfp300	0	0	0	0	0	2	2	0	0	0	0	0	0	0	0
MGI:1921489	ENSG00000106012	IQCE	11	10	1	0	0	5	5	0	0	0	5	5	0	0	0	ENSMUSG00000036555	Iqce	11	11	0	0	0	6	6	0	0	0	5	5	0	0	0
MGI:1918957	ENSG00000120942	UBIAD1	0	0	0	0	0	1	0	0	1	0	0	0	0	0	0	ENSMUSG00000047719	Ubiad1	0	0	0	0	0	1	0	1	0	0	0	0	0	0	0
MGI:94924	ENSG00000149295	DRD2	3	2	1	0	0	2	2	0	0	0	1	1	0	0	0	ENSMUSG00000032259	Drd2	3	3	0	0	0	2	2	0	0	0	1	1	0	0	0
MGI:1340031	ENSG00000204498	NFKBIL1	1	1	0	0	0	2	1	1	0	0	0	0	0	0	0	ENSMUSG00000042419	Nfkbil1	1	1	0	0	0	2	1	0	1	0	0	0	0	0	0
MGI:2442978	ENSG00000087263	OGFOD1	5	4	1	0	0	5	5	0	0	0	2	2	0	0	0	ENSMUSG00000033009	Ogfod1	5	4	1	0	0	5	5	0	0	0	2	2	0	0	0
MGI:893587	ENSG00000115325	DOK1	3	3	0	0	0	1	1	0	0	0	0	0	0	0	0	ENSMUSG00000068335	Dok1	3	3	0	0	0	1	1	0	0	0	0	0	0	0	0
MGI:94885	ENSG00000175084	DES	5	5	0	0	0	1	1	0	0	0	2	2	0	0	0	ENSMUSG00000026208	Des	5	5	0	0	0	1	1	0	0	0	2	2	0	0	0
MGI:3045330	ENSG00000171790	SLFNL1	3	3	0	0	0	0	0	0	0	0	0	0	0	0	0	ENSMUSG00000047518	Slfnl1	3	3	0	0	0	0	0	0	0	0	0	0	0	0	0
MGI:3057108	ENSG00000156959	LHFPL4	0	0	0	0	0	2	1	0	1	0	0	0	0	0	0	ENSMUSG00000042873	Lhfpl4	0	0	0	0	0	2	1	0	1	0	0	0	0	0	0
MGI:1916952	ENSG00000137806	NDUFAF1	3	2	1	0	0	0	0	0	0	0	0	0	0	0	0	ENSMUSG00000027305	Ndufaf1	3	3	0	0	0	0	0	0	0	0	0	0	0	0	0
MGI:1919132	ENSG00000168528	SERINC2	3	2	0	1	0	3	3	0	0	0	3	3	0	0	0	ENSMUSG00000023232	Serinc2	3	2	0	1	0	3	3	0	0	0	3	3	0	0	0
MGI:108037	ENSG00000165197	FIGF	2	1	0	1	0	2	1	1	0	0	2	2	0	0	0	ENSMUSG00000031380	Figf	2	1	0	1	0	2	1	1	0	0	2	2	0	0	0
MGI:2182728	ENSG00000164393	ADGRF2	4	3	0	1	0	1	1	0	0	0	0	0	0	0	0	ENSMUSG00000057899	Adgrf2	3	3	0	0	0	1	1	0	0	0	0	0	0	0	0
MGI:1917160	ENSG00000085491	SLC25A24	6	4	2	0	0	2	2	0	0	0	1	0	0	1	0	ENSMUSG00000040322	Slc25a24	6	5	0	1	0	2	1	0	1	0	1	0	1	0	0
MGI:1913106	ENSG00000189108	IL1RAPL2	1	0	0	1	0	6	0	2	1	3	2	0	0	2	0	ENSMUSG00000059203	Il1rapl2	1	0	0	1	0	6	0	1	2	3	2	0	0	2	0
MGI:95832	ENSG00000030582	GRN	8	8	0	0	0	3	3	0	0	0	0	0	0	0	0	ENSMUSG00000034708	Grn	8	8	0	0	0	3	3	0	0	0	1	1	0	0	0
MGI:1917677	ENSG00000105556	MIER2	6	4	2	0	0	5	4	0	1	0	2	2	0	0	0	ENSMUSG00000042570	Mier2	6	6	0	0	0	5	5	0	0	0	2	2	0	0	0
MGI:1202388	ENSG00000007237	GAS7	8	4	1	2	1	3	0	1	2	0	2	1	1	0	0	ENSMUSG00000033066	Gas7	7	5	2	0	0	3	0	1	2	0	2	1	1	0	0
MGI:1338864	ENSG00000124214	STAU1	7	5	0	2	0	2	1	0	1	0	2	2	0	0	0	ENSMUSG00000039536	Stau1	7	7	0	0	0	1	1	0	0	0	2	2	0	0	0
MGI:1916862	ENSG00000139620	KANSL2	3	2	1	0	0	3	2	1	0	0	2	1	1	0	0	ENSMUSG00000022992	Kansl2	3	3	0	0	0	3	3	0	0	0	2	2	0	0	0
MGI:2142454	ENSG00000103005	USB1	2	2	0	0	0	1	0	1	0	0	3	3	0	0	0	ENSMUSG00000031792	Usb1	2	2	0	0	0	1	0	1	0	0	3	3	0	0	0
MGI:108407	ENSG00000143333	RGS16	1	1	0	0	0	1	1	0	0	0	2	2	0	0	0	ENSMUSG00000026475	Rgs16	1	1	0	0	0	1	1	0	0	0	2	2	0	0	0
MGI:1924378	ENSG00000164463	CREBRF	2	1	1	0	0	4	1	0	3	0	1	1	0	0	0	ENSMUSG00000048249	Crebrf	2	2	0	0	0	4	2	1	1	0	1	1	0	0	0
MGI:1921499	ENSG00000163827	LRRC2	2	1	1	0	0	2	1	1	0	0	3	1	2	0	0	ENSMUSG00000032495	Lrrc2	2	2	0	0	0	2	2	0	0	0	3	2	1	0	0
MGI:96763	ENSG00000111716	LDHB	2	1	1	0	0	3	3	0	0	0	1	1	0	0	0	ENSMUSG00000030246	Ldhb	2	2	0	0	0	3	3	0	0	0	1	1	0	0	0
MGI:1919792	ENSG00000247077	PGAM5	1	1	0	0	0	2	2	0	0	0	2	2	0	0	0	ENSMUSG00000029500	Pgam5	1	1	0	0	0	2	2	0	0	0	2	1	1	0	0
MGI:1915294	ENSG00000143942	CHAC2	2	2	0	0	0	0	0	0	0	0	0	0	0	0	0	ENSMUSG00000020309	Chac2	2	1	1	0	0	0	0	0	0	0	0	0	0	0	0
MGI:1098592	ENSG00000214160	ALG3	2	2	0	0	0	2	2	0	0	0	4	4	0	0	0	ENSMUSG00000033809	Alg3	2	2	0	0	0	2	2	0	0	0	4	4	0	0	0
MGI:97874	ENSG00000139687	RB1	11	9	0	1	1	5	4	0	1	0	10	9	1	0	0	ENSMUSG00000022105	Rb1	11	9	0	2	0	5	5	0	0	0	10	9	1	0	0
MGI:97075	ENSG00000178802	MPI	3	3	0	0	0	4	4	0	0	0	0	0	0	0	0	ENSMUSG00000032306	Mpi	3	3	0	0	0	4	4	0	0	0	0	0	0	0	0
MGI:1924696	ENSG00000173706	HEG1	1	1	0	0	0	3	1	1	1	0	2	2	0	0	0	ENSMUSG00000075254	Heg1	1	1	0	0	0	1	1	0	0	0	1	1	0	0	0
MGI:1925127	ENSG00000082213	C5orf22	4	3	1	0	0	0	0	0	0	0	4	4	0	0	0	ENSMUSG00000022195	RP23-354M9.1	4	4	0	0	0	0	0	0	0	0	4	4	0	0	0
MGI:1350926	ENSG00000117036	ETV3	0	0	0	0	0	2	1	1	0	0	1	1	0	0	0	ENSMUSG00000003382	Etv3	0	0	0	0	0	2	1	1	0	0	1	1	0	0	0
MGI:95706	ENSG00000100031	GGT1	3	3	0	0	0	5	4	1	0	0	3	3	0	0	0	ENSMUSG00000006345	Ggt1	3	3	0	0	0	5	5	0	0	0	3	3	0	0	0
MGI:1201606	ENSG00000002587	HS3ST1	0	0	0	0	0	0	0	0	0	0	0	0	0	0	0	ENSMUSG00000051022	Hs3st1	0	0	0	0	0	0	0	0	0	0	0	0	0	0	0
MGI:2442317	ENSG00000155545	MIER3	6	5	1	0	0	5	5	0	0	0	1	1	0	0	0	ENSMUSG00000032727	Mier3	6	5	0	1	0	5	5	0	0	0	1	1	0	0	0
MGI:1918537	ENSG00000106066	CPVL	8	3	1	4	0	2	1	1	0	0	1	0	1	0	0	ENSMUSG00000052955	Cpvl	8	4	0	4	0	2	1	1	0	0	1	1	0	0	0
MGI:1923582	ENSG00000135775	COG2	11	10	0	1	0	2	2	0	0	0	4	4	0	0	0	ENSMUSG00000031979	Cog2	11	11	0	0	0	2	2	0	0	0	4	4	0	0	0
MGI:1914365	ENSG00000188846	RPL14	4	4	0	0	0	0	0	0	0	0	1	1	0	0	0	ENSMUSG00000025794	Rpl14	4	4	0	0	0	0	0	0	0	0	1	1	0	0	0
MGI:107656	ENSG00000111537	IFNG	3	3	0	0	0	0	0	0	0	0	0	0	0	0	0	ENSMUSG00000055170	Ifng	3	3	0	0	0	0	0	0	0	0	0	0	0	0	0
MGI:894695	ENSG00000115339	GALNT3	5	5	0	0	0	2	2	0	0	0	2	1	1	0	0	ENSMUSG00000026994	Galnt3	5	4	1	0	0	2	2	0	0	0	2	2	0	0	0
MGI:2389572	ENSG00000185515	BRCC3	4	4	0	0	0	2	1	0	1	0	4	2	1	1	0	ENSMUSG00000031201	Brcc3	4	3	0	1	0	2	2	0	0	0	3	2	1	0	0
MGI:1306779	ENSG00000102962	CCL22	0	0	0	0	0	1	1	0	0	0	1	1	0	0	0	ENSMUSG00000031779	Ccl22	0	0	0	0	0	1	1	0	0	0	1	1	0	0	0
MGI:1932374	ENSG00000105605	CACNG7	1	1	0	0	0	3	2	0	1	0	0	0	0	0	0	ENSMUSG00000069806	Cacng7	1	1	0	0	0	3	2	0	1	0	0	0	0	0	0
MGI:101920	ENSG00000183020	AP2A2	10	9	1	0	0	5	3	0	2	0	6	6	0	0	0	ENSMUSG00000002957	Ap2a2	10	9	1	0	0	5	3	1	1	0	6	6	0	0	0
MGI:2385307	ENSG00000143674	RP5-862P8.2	1	0	1	0	0	6	4	1	1	0	2	1	1	0	0	ENSMUSG00000031853	Map3k21	1	0	1	0	0	6	5	0	1	0	2	2	0	0	0
MGI:1928948	ENSG00000198794	SCAMP5	1	1	0	0	0	2	2	0	0	0	2	2	0	0	0	ENSMUSG00000040722	Scamp5	1	1	0	0	0	2	2	0	0	0	2	2	0	0	0
MGI:95394	ENSG00000111674	ENO2	3	3	0	0	0	5	5	0	0	0	2	2	0	0	0	ENSMUSG00000004267	Eno2	3	3	0	0	0	5	5	0	0	0	2	2	0	0	0
MGI:3039586	ENSG00000175938	ORAI3	1	1	0	0	0	0	0	0	0	0	0	0	0	0	0	ENSMUSG00000043964	Orai3	1	1	0	0	0	1	1	0	0	0	0	0	0	0	0
MGI:1915090	ENSG00000173141	MRPL57	0	0	0	0	0	0	0	0	0	0	0	0	0	0	0	ENSMUSG00000021967	Mrpl57	0	0	0	0	0	0	0	0	0	0	0	0	0	0	0
MGI:1918084	ENSG00000008294	SPAG9	8	5	1	2	0	10	8	1	1	0	11	9	2	0	0	ENSMUSG00000020859	Spag9	8	5	1	2	0	10	7	2	1	0	10	10	0	0	0
MGI:1914951	ENSG00000101443	WFDC2	0	0	0	0	0	2	1	1	0	0	0	0	0	0	0	ENSMUSG00000017723	Wfdc2	0	0	0	0	0	3	3	0	0	0	0	0	0	0	0
MGI:2445092	ENSG00000253797	UTP14C	0	0	0	0	0	0	0	0	0	0	0	0	0	0	0	ENSMUSG00000079470	Utp14b	0	0	0	0	0	0	0	0	0	0	0	0	0	0	0
MGI:1916338	ENSG00000164975	SNAPC3	3	2	0	1	0	0	0	0	0	0	5	4	1	0	0	ENSMUSG00000028483	Snapc3	3	1	2	0	0	0	0	0	0	0	5	3	2	0	0
MGI:2144383	ENSG00000159873	CCDC117	0	0	0	0	0	0	0	0	0	0	4	3	1	0	0	ENSMUSG00000020482	Ccdc117	0	0	0	0	0	0	0	0	0	0	4	3	1	0	0
MGI:88218	ENSG00000148444	COMMD3	4	4	0	0	0	1	1	0	0	0	2	2	0	0	0	ENSMUSG00000051154	Commd3	4	4	0	0	0	1	1	0	0	0	2	2	0	0	0
MGI:109622	ENSG00000110711	AIP	4	4	0	0	0	1	1	0	0	0	0	0	0	0	0	ENSMUSG00000024847	Aip	4	4	0	0	0	1	1	0	0	0	0	0	0	0	0
MGI:1921663	ENSG00000165929	TC2N	5	4	1	0	0	5	4	1	0	0	0	0	0	0	0	ENSMUSG00000021187	Tc2n	5	2	0	3	0	5	4	0	1	0	0	0	0	0	0
MGI:108398	ENSG00000108788	MLX	3	3	0	0	0	3	3	0	0	0	1	1	0	0	0	ENSMUSG00000017801	Mlx	3	3	0	0	0	3	3	0	0	0	1	1	0	0	0
MGI:107628	ENSG00000116731	PRDM2	3	0	2	1	0	3	1	1	1	0	1	0	0	1	0	ENSMUSG00000057637	Prdm2	3	0	2	1	0	1	1	0	0	0	0	0	0	0	0
MGI:97775	ENSG00000147224	PRPS1	3	3	0	0	0	0	0	0	0	0	3	2	0	1	0	ENSMUSG00000031432	Prps1	3	3	0	0	0	0	0	0	0	0	3	2	1	0	0
MGI:2445141	ENSG00000162852	CNST	3	1	0	2	0	5	2	2	1	0	1	0	1	0	0	ENSMUSG00000038949	Cnst	3	1	1	1	0	5	4	0	1	0	1	1	0	0	0
MGI:1915113	ENSG00000108528	SLC25A11	2	2	0	0	0	1	1	0	0	0	4	4	0	0	0	ENSMUSG00000014606	Slc25a11	2	2	0	0	0	1	1	0	0	0	4	4	0	0	0
MGI:1924730	ENSG00000134313	KIDINS220	19	15	3	1	0	7	6	1	0	0	2	1	0	1	0	ENSMUSG00000036333	Kidins220	16	15	0	1	0	7	7	0	0	0	2	1	0	1	0
MGI:1917758	ENSG00000114439	BBX	6	1	2	3	0	6	4	1	1	0	2	2	0	0	0	ENSMUSG00000022641	Bbx	6	1	3	2	0	5	3	1	1	0	2	2	0	0	0
MGI:1891340	ENSG00000134324	LPIN1	7	7	0	0	0	2	2	0	0	0	9	6	3	0	0	ENSMUSG00000020593	Lpin1	7	7	0	0	0	2	2	0	0	0	10	10	0	0	0
MGI:1920973	ENSG00000142669	SH3BGRL3	2	2	0	0	0	0	0	0	0	0	0	0	0	0	0	ENSMUSG00000028843	Sh3bgrl3	2	2	0	0	0	0	0	0	0	0	0	0	0	0	0
MGI:107252	ENSG00000037474	NSUN2	7	7	0	0	0	3	3	0	0	0	8	7	1	0	0	ENSMUSG00000021595	Nsun2	7	7	0	0	0	3	3	0	0	0	8	8	0	0	0
MGI:2444608	ENSG00000197992	CLEC9A	1	1	0	0	0	3	2	1	0	0	1	1	0	0	0	ENSMUSG00000046080	Clec9a	1	1	0	0	0	4	4	0	0	0	1	1	0	0	0
MGI:1890358	ENSG00000073792	IGF2BP2	8	6	1	1	0	2	2	0	0	0	5	3	0	1	1	ENSMUSG00000033581	Igf2bp2	8	7	1	0	0	2	2	0	0	0	5	4	0	0	1
MGI:1197524	ENSG00000110697	PITPNM1	9	9	0	0	0	8	8	0	0	0	5	5	0	0	0	ENSMUSG00000024851	Pitpnm1	9	9	0	0	0	8	8	0	0	0	5	5	0	0	0
MGI:1924291	ENSG00000164291	ARSK	2	1	0	1	0	4	3	1	0	0	1	0	0	1	0	ENSMUSG00000021592	Arsk	2	2	0	0	0	4	3	1	0	0	1	0	0	1	0
MGI:1891421	ENSG00000117899	MESDC2	1	0	1	0	0	0	0	0	0	0	1	1	0	0	0	ENSMUSG00000038503	Mesdc2	1	1	0	0	0	0	0	0	0	0	1	1	0	0	0
MGI:1931001	ENSG00000186197	EDARADD	2	1	0	1	0	3	0	0	3	0	0	0	0	0	0	ENSMUSG00000095105	Edaradd	2	1	0	1	0	3	0	2	1	0	0	0	0	0	0
MGI:2147434	ENSG00000106733	NMRK1	1	1	0	0	0	3	1	2	0	0	3	2	1	0	0	ENSMUSG00000037847	Nmrk1	1	1	0	0	0	3	2	1	0	0	3	3	0	0	0
MGI:1306795	ENSG00000241978	AKAP2	3	0	2	0	1	1	0	0	1	0	0	0	0	0	0	ENSMUSG00000038729	Akap2	2	1	1	0	0	1	0	0	1	0	0	0	0	0	0
MGI:1926387	ENSG00000064309	CDON	3	3	0	0	0	14	13	1	0	0	1	0	0	1	0	ENSMUSG00000038119	Cdon	1	1	0	0	0	7	5	2	0	0	0	0	0	0	0
MGI:104979	ENSG00000130176	CNN1	5	5	0	0	0	0	0	0	0	0	1	0	1	0	0	ENSMUSG00000001349	Cnn1	5	5	0	0	0	0	0	0	0	0	1	1	0	0	0
MGI:1918765	ENSG00000197183	NOL4L	0	0	0	0	0	1	0	1	0	0	0	0	0	0	0	ENSMUSG00000061411	Nol4l	7	4	1	2	0	3	1	1	1	0	0	0	0	0	0
MGI:1096398	ENSG00000110651	CD81	6	5	0	1	0	1	1	0	0	0	0	0	0	0	0	ENSMUSG00000037706	Cd81	6	5	1	0	0	1	1	0	0	0	0	0	0	0	0
MGI:1927234	ENSG00000163541	SUCLG1	5	3	2	0	0	3	1	2	0	0	0	0	0	0	0	ENSMUSG00000052738	Suclg1	5	5	0	0	0	3	1	2	0	0	0	0	0	0	0
MGI:1933621	ENSG00000108604	SMARCD2	10	10	0	0	0	0	0	0	0	0	2	2	0	0	0	ENSMUSG00000078619	Smarcd2	10	10	0	0	0	0	0	0	0	0	2	2	0	0	0
MGI:104813	ENSG00000008083	JARID2	8	6	1	0	1	5	2	0	3	0	4	3	0	1	0	ENSMUSG00000038518	Jarid2	8	6	1	0	1	5	2	0	3	0	4	3	0	1	0
MGI:109149	ENSG00000168824	NSG1	3	1	1	1	0	0	0	0	0	0	0	0	0	0	0	ENSMUSG00000029126	Nsg1	3	1	1	1	0	0	0	0	0	0	0	0	0	0	0
MGI:1916141	ENSG00000204936	CD177	0	0	0	0	0	8	8	0	0	0	0	0	0	0	0	ENSMUSG00000052212	Cd177	0	0	0	0	0	16	16	0	0	0	0	0	0	0	0
MGI:107926	ENSG00000134318	ROCK2	16	12	1	2	1	9	9	0	0	0	7	5	2	0	0	ENSMUSG00000020580	Rock2	16	13	1	2	0	10	10	0	0	0	6	6	0	0	0
MGI:96748	ENSG00000005893	LAMP2	3	3	0	0	0	5	2	1	2	0	0	0	0	0	0	ENSMUSG00000016534	Lamp2	3	2	1	0	0	5	4	0	1	0	0	0	0	0	0
MGI:2385255	ENSG00000061794	MRPS35	4	2	0	2	0	2	2	0	0	0	1	1	0	0	0	ENSMUSG00000040112	Mrps35	4	3	1	0	0	2	1	1	0	0	1	1	0	0	0
MGI:1196294	ENSG00000162613	FUBP1	7	6	1	0	0	9	8	1	0	0	3	3	0	0	0	ENSMUSG00000028034	Fubp1	7	7	0	0	0	9	9	0	0	0	3	3	0	0	0
MGI:2675209	ENSG00000124249	KCNK15	0	0	0	0	0	1	1	0	0	0	0	0	0	0	0	ENSMUSG00000035238	Kcnk15	0	0	0	0	0	1	1	0	0	0	0	0	0	0	0
MGI:96764	ENSG00000166796	LDHC	2	2	0	0	0	3	2	0	1	0	1	0	1	0	0	ENSMUSG00000030851	Ldhc	2	2	0	0	0	3	3	0	0	0	1	1	0	0	0
MGI:98330	ENSG00000124216	SNAI1	0	0	0	0	0	2	2	0	0	0	0	0	0	0	0	ENSMUSG00000042821	Snai1	0	0	0	0	0	2	2	0	0	0	0	0	0	0	0
MGI:104518	ENSG00000184144	CNTN2	5	5	0	0	0	13	13	0	0	0	3	3	0	0	0	ENSMUSG00000053024	Cntn2	5	5	0	0	0	13	13	0	0	0	3	3	0	0	0
MGI:104535	ENSG00000133027	PEMT	2	0	0	1	1	1	1	0	0	0	3	2	1	0	0	ENSMUSG00000000301	Pemt	2	0	0	2	0	1	1	0	0	0	3	2	1	0	0
MGI:1931466	ENSG00000113811	RP11-884K10.5	0	0	0	0	0	1	1	0	0	0	3	3	0	0	0	ENSMUSG00000042682	Selk	0	0	0	0	0	1	1	0	0	0	3	3	0	0	0
MGI:107570	ENSG00000182533	CAV3	1	0	0	1	0	0	0	0	0	0	0	0	0	0	0	ENSMUSG00000062694	Cav3	1	0	0	1	0	0	0	0	0	0	0	0	0	0	0
MGI:1916729	ENSG00000205129	C4orf47	2	2	0	0	0	1	1	0	0	0	3	3	0	0	0	ENSMUSG00000071103	AC114558.6	2	0	2	0	0	1	1	0	0	0	3	3	0	0	0
MGI:88016	ENSG00000116337	AMPD2	9	9	0	0	0	2	1	1	0	0	6	6	0	0	0	ENSMUSG00000027889	Ampd2	9	9	0	0	0	2	1	1	0	0	6	6	0	0	0
MGI:2385088	ENSG00000198887	SMC5	19	15	2	2	0	1	1	0	0	0	4	2	2	0	0	ENSMUSG00000024943	Smc5	19	17	1	1	0	1	1	0	0	0	4	4	0	0	0
MGI:99523	ENSG00000117450	PRDX1	0	0	0	0	0	2	2	0	0	0	2	2	0	0	0	ENSMUSG00000028691	Prdx1	0	0	0	0	0	2	1	1	0	0	2	2	0	0	0
MGI:1914467	ENSG00000126790	L3HYPDH	3	3	0	0	0	1	1	0	0	0	0	0	0	0	0	ENSMUSG00000019718	L3hypdh	3	3	0	0	0	1	1	0	0	0	0	0	0	0	0
MGI:1925441	ENSG00000189325	C6orf222	4	4	0	0	0	6	6	0	0	0	0	0	0	0	0	ENSMUSG00000048905	RP24-318I24.1	4	4	0	0	0	6	6	0	0	0	1	0	1	0	0
MGI:894672	ENSG00000170542	SERPINB9	4	4	0	0	0	1	1	0	0	0	0	0	0	0	0	ENSMUSG00000062342	Serpinb9e	4	4	0	0	0	1	1	0	0	0	0	0	0	0	0
MGI:1922246	ENSG00000170242	USP47	17	13	2	2	0	6	5	1	0	0	4	3	1	0	0	ENSMUSG00000059263	Usp47	18	15	2	1	0	6	5	1	0	0	4	4	0	0	0
MGI:1916557	ENSG00000179165	PXT1	1	0	1	0	0	1	0	0	1	0	0	0	0	0	0	ENSMUSG00000045378	Pxt1	1	0	1	0	0	0	0	0	0	0	0	0	0	0	0
MGI:3588196	ENSG00000177354	C10orf71	0	0	0	0	0	0	0	0	0	0	0	0	0	0	0	ENSMUSG00000071540	RP23-56C21.4	0	0	0	0	0	0	0	0	0	0	0	0	0	0	0
MGI:1915155	ENSG00000164088	PPM1M	3	3	0	0	0	0	0	0	0	0	3	3	0	0	0	ENSMUSG00000020253	Ppm1m	5	5	0	0	0	0	0	0	0	0	4	4	0	0	0
MGI:1921414	ENSG00000086102	NFX1	5	5	0	0	0	9	6	3	0	0	9	8	1	0	0	ENSMUSG00000028423	Nfx1	5	4	1	0	0	9	7	2	0	0	9	9	0	0	0
MGI:95790	ENSG00000109163	GNRHR	1	0	1	0	0	1	1	0	0	0	0	0	0	0	0	ENSMUSG00000029255	Gnrhr	1	0	0	1	0	1	1	0	0	0	0	0	0	0	0
MGI:2685730	ENSG00000176681	LRRC37A	3	3	0	0	0	1	1	0	0	0	9	7	1	1	0	ENSMUSG00000034239	RP23-272P17.1	3	3	0	0	0	1	1	0	0	0	9	7	0	2	0
MGI:95520	ENSG00000111241	FGF6	1	0	1	0	0	1	1	0	0	0	0	0	0	0	0	ENSMUSG00000000183	Fgf6	1	0	1	0	0	1	1	0	0	0	0	0	0	0	0
MGI:1859212	ENSG00000185507	IRF7	3	3	0	0	0	5	5	0	0	0	1	1	0	0	0	ENSMUSG00000025498	Irf7	3	3	0	0	0	4	4	0	0	0	1	1	0	0	0
MGI:1923492	ENSG00000181031	RPH3AL	2	1	0	0	1	2	1	0	1	0	2	1	1	0	0	ENSMUSG00000020847	Rph3al	1	0	1	0	0	0	0	0	0	0	2	2	0	0	0
MGI:1914199	ENSG00000213186	TRIM59	0	0	0	0	0	0	0	0	0	0	0	0	0	0	0	ENSMUSG00000034317	Trim59	0	0	0	0	0	0	0	0	0	0	0	0	0	0	0
MGI:102850	ENSG00000167748	KLK1	1	1	0	0	0	2	2	0	0	0	1	1	0	0	0	ENSMUSG00000063903	Klk1	1	1	0	0	0	2	2	0	0	0	1	1	0	0	0
MGI:2146046	ENSG00000151388	ADAMTS12	12	4	2	5	1	6	0	3	2	1	5	3	2	0	0	ENSMUSG00000047497	Adamts12	12	6	2	3	1	6	0	5	0	1	5	3	1	1	0
MGI:109482	ENSG00000141837	CACNA1A	21	17	3	1	0	11	7	2	2	0	14	10	0	2	2	ENSMUSG00000034656	Cacna1a	21	18	2	1	0	11	9	1	1	0	14	9	3	1	1
MGI:95620	ENSG00000145864	GABRB2	3	1	0	1	1	4	3	0	0	1	2	1	0	1	0	ENSMUSG00000007653	Gabrb2	3	1	0	1	1	4	3	0	0	1	2	1	0	1	0
MGI:2443471	ENSG00000164651	SP8	1	1	0	0	0	0	0	0	0	0	0	0	0	0	0	ENSMUSG00000048562	Sp8	0	0	0	0	0	0	0	0	0	0	0	0	0	0	0
MGI:1351209	ENSG00000164438	TLX3	0	0	0	0	0	1	1	0	0	0	1	1	0	0	0	ENSMUSG00000040610	Tlx3	0	0	0	0	0	1	1	0	0	0	1	1	0	0	0
MGI:1920149	ENSG00000172264	MACROD2	0	0	0	0	0	9	3	1	4	1	0	0	0	0	0	ENSMUSG00000068205	Macrod2	2	0	0	0	2	15	2	2	5	6	0	0	0	0	0
MGI:95751	ENSG00000109738	GLRB	2	0	0	2	0	4	3	1	0	0	2	1	0	1	0	ENSMUSG00000028020	Glrb	2	0	1	1	0	4	4	0	0	0	2	1	0	1	0
MGI:2144208	ENSG00000037042	TUBG2	8	8	0	0	0	1	1	0	0	0	1	1	0	0	0	ENSMUSG00000045007	Tubg2	8	8	0	0	0	1	1	0	0	0	1	1	0	0	0
MGI:1915561	ENSG00000197353	LYPD2	0	0	0	0	0	2	2	0	0	0	0	0	0	0	0	ENSMUSG00000022595	Lypd2	0	0	0	0	0	2	2	0	0	0	0	0	0	0	0
MGI:104860	ENSG00000114416	FXR1	9	7	0	2	0	5	5	0	0	0	2	2	0	0	0	ENSMUSG00000027680	Fxr1	8	7	0	1	0	5	5	0	0	0	2	2	0	0	0
MGI:3039624	ENSG00000136925	TSTD2	5	4	1	0	0	2	2	0	0	0	1	0	1	0	0	ENSMUSG00000035495	Tstd2	5	5	0	0	0	2	2	0	0	0	1	1	0	0	0
MGI:1922892	ENSG00000149634	SPATA25	0	0	0	0	0	1	1	0	0	0	0	0	0	0	0	ENSMUSG00000017767	Spata25	0	0	0	0	0	1	1	0	0	0	0	0	0	0	0
MGI:2443304	ENSG00000130479	MAP1S	3	3	0	0	0	3	2	1	0	0	0	0	0	0	0	ENSMUSG00000019261	Map1s	3	3	0	0	0	3	3	0	0	0	0	0	0	0	0
MGI:106586	ENSG00000126861	OMG	0	0	0	0	0	0	0	0	0	0	0	0	0	0	0	ENSMUSG00000049612	Omg	1	1	0	0	0	0	0	0	0	0	0	0	0	0	0
MGI:1099444	ENSG00000158691	ZSCAN12	1	1	0	0	0	1	1	0	0	0	1	0	1	0	0	ENSMUSG00000036721	Zscan12	1	1	0	0	0	1	1	0	0	0	0	0	0	0	0
MGI:98857	ENSG00000104522	TSTA3	4	4	0	0	0	3	3	0	0	0	2	2	0	0	0	ENSMUSG00000022570	Tsta3	4	4	0	0	0	3	3	0	0	0	2	2	0	0	0
MGI:1934368	ENSG00000153283	CD96	3	1	1	1	0	10	4	3	3	0	1	1	0	0	0	ENSMUSG00000022657	Cd96	2	0	1	1	0	11	7	3	1	0	1	1	0	0	0
MGI:2181434	ENSG00000173889	PHC3	8	4	3	1	0	4	0	4	0	0	2	2	0	0	0	ENSMUSG00000037652	Phc3	9	6	3	0	0	4	1	3	0	0	2	2	0	0	0
MGI:2446771	ENSG00000269791	SSX4B	2	2	0	0	0	3	3	0	0	0	0	0	0	0	0	ENSMUSG00000023165	Ssxb2	1	1	0	0	0	2	2	0	0	0	1	1	0	0	0
MGI:2655574	ENSG00000081087	OSTM1	3	2	1	0	0	2	1	1	0	0	0	0	0	0	0	ENSMUSG00000038280	Ostm1	3	3	0	0	0	2	1	1	0	0	0	0	0	0	0
MGI:2443727	ENSG00000152582	SPEF2	18	10	5	3	0	10	7	0	3	0	8	6	1	1	0	ENSMUSG00000072663	Spef2	7	6	0	1	0	5	3	2	0	0	5	2	2	1	0
MGI:2685783	ENSG00000007516	BAIAP3	19	19	0	0	0	3	3	0	0	0	11	11	0	0	0	ENSMUSG00000047507	Baiap3	19	19	0	0	0	3	3	0	0	0	10	10	0	0	0
MGI:1915433	ENSG00000116752	BCAS2	2	2	0	0	0	0	0	0	0	0	4	4	0	0	0	ENSMUSG00000005687	Bcas2	2	2	0	0	0	0	0	0	0	0	4	4	0	0	0
MGI:1915385	ENSG00000147677	EIF3H	2	1	0	1	0	3	2	0	0	1	2	1	1	0	0	ENSMUSG00000022312	Eif3h	2	1	0	1	0	3	2	0	1	0	2	1	1	0	0
MGI:1347005	ENSG00000129084	PSMA1	6	5	0	0	1	2	2	0	0	0	1	1	0	0	0	ENSMUSG00000030751	Psma1	6	6	0	0	0	2	2	0	0	0	1	1	0	0	0
MGI:1315205	ENSG00000145147	SLIT2	2	2	0	0	0	8	5	1	2	0	26	17	4	4	1	ENSMUSG00000031558	Slit2	2	2	0	0	0	10	7	2	1	0	26	18	3	4	1
MGI:1922854	ENSG00000142484	TM4SF5	3	2	1	0	0	0	0	0	0	0	1	1	0	0	0	ENSMUSG00000018919	Tm4sf5	3	3	0	0	0	0	0	0	0	0	1	1	0	0	0
MGI:3647699	ENSG00000118156	ZNF541	5	4	1	0	0	3	2	1	0	0	3	3	0	0	0	ENSMUSG00000078796	Zfp541	5	5	0	0	0	4	3	1	0	0	4	4	0	0	0
MGI:700013	ENSG00000120896	SORBS3	10	10	0	0	0	5	5	0	0	0	4	4	0	0	0	ENSMUSG00000022091	Sorbs3	10	10	0	0	0	5	5	0	0	0	5	5	0	0	0
MGI:1914750	ENSG00000060339	CCAR1	14	13	1	0	0	5	3	0	2	0	4	4	0	0	0	ENSMUSG00000020074	Ccar1	14	14	0	0	0	5	4	1	0	0	4	4	0	0	0
MGI:1923772	ENSG00000128534	LSM8	1	1	0	0	0	1	1	0	0	0	1	1	0	0	0	ENSMUSG00000044155	Lsm8	1	1	0	0	0	1	1	0	0	0	1	1	0	0	0
MGI:97253	ENSG00000111046	MYF6	1	1	0	0	0	1	1	0	0	0	0	0	0	0	0	ENSMUSG00000035923	Myf6	1	1	0	0	0	1	1	0	0	0	0	0	0	0	0
MGI:107672	ENSG00000046653	GPM6B	3	3	0	0	0	3	1	1	1	0	1	1	0	0	0	ENSMUSG00000031342	Gpm6b	3	3	0	0	0	3	1	1	1	0	1	1	0	0	0
MGI:2159727	ENSG00000144730	IL17RD	5	4	0	1	0	7	6	1	0	0	0	0	0	0	0	ENSMUSG00000040717	Il17rd	5	4	0	1	0	7	6	1	0	0	0	0	0	0	0
MGI:1926790	ENSG00000105325	FZR1	9	9	0	0	0	2	2	0	0	0	1	1	0	0	0	ENSMUSG00000020235	Fzr1	9	9	0	0	0	2	2	0	0	0	1	1	0	0	0
MGI:107686	ENSG00000189043	NDUFA4	2	2	0	0	0	0	0	0	0	0	1	1	0	0	0	ENSMUSG00000029632	Ndufa4	2	2	0	0	0	0	0	0	0	0	1	1	0	0	0
MGI:98216	ENSG00000143171	RXRG	2	1	1	0	0	5	3	1	1	0	2	1	1	0	0	ENSMUSG00000015843	Rxrg	2	1	0	1	0	5	4	0	1	0	2	2	0	0	0
MGI:1918850	ENSG00000185728	YTHDF3	3	1	0	2	0	1	0	1	0	0	0	0	0	0	0	ENSMUSG00000047213	Ythdf3	4	2	1	1	0	1	0	1	0	0	0	0	0	0	0
MGI:2685231	ENSG00000243978	RGAG1	1	1	0	0	0	0	0	0	0	0	0	0	0	0	0	ENSMUSG00000085584	Rgag1	1	1	0	0	0	0	0	0	0	0	0	0	0	0	0
MGI:2685858	ENSG00000166073	GPR176	0	0	0	0	0	1	0	0	0	1	2	2	0	0	0	ENSMUSG00000040133	Gpr176	0	0	0	0	0	1	0	0	0	1	1	1	0	0	0
MGI:1922259	ENSG00000139977	NAA30	2	0	2	0	0	1	1	0	0	0	0	0	0	0	0	ENSMUSG00000036282	Naa30	2	1	1	0	0	1	1	0	0	0	0	0	0	0	0
MGI:106920	ENSG00000120802	TMPO	5	3	1	1	0	2	1	1	0	0	1	1	0	0	0	ENSMUSG00000019961	Tmpo	5	4	1	0	0	2	1	1	0	0	1	1	0	0	0
MGI:1201686	ENSG00000175029	CTBP2	2	2	0	0	0	4	3	0	1	0	2	2	0	0	0	ENSMUSG00000030970	Ctbp2	2	2	0	0	0	4	3	0	1	0	2	2	0	0	0
MGI:1343463	ENSG00000154473	BUB3	3	3	0	0	0	2	2	0	0	0	1	1	0	0	0	ENSMUSG00000066979	Bub3	3	3	0	0	0	2	2	0	0	0	1	1	0	0	0
MGI:1196389	ENSG00000140521	POLG	8	8	0	0	0	3	3	0	0	0	10	10	0	0	0	ENSMUSG00000039176	Polg	8	8	0	0	0	3	3	0	0	0	10	10	0	0	0
MGI:1333875	ENSG00000158019	BRE	4	1	0	2	1	2	0	0	0	2	4	1	0	2	1	ENSMUSG00000052139	Bre	5	2	0	2	1	3	0	0	1	2	4	2	0	1	1
MGI:1289293	ENSG00000154957	ZNF18	2	1	1	0	0	3	3	0	0	0	0	0	0	0	0	ENSMUSG00000018347	Zkscan6	2	1	1	0	0	3	2	1	0	0	0	0	0	0	0
MGI:2682318	ENSG00000186918	ZNF395	4	4	0	0	0	1	1	0	0	0	3	3	0	0	0	ENSMUSG00000034522	Zfp395	4	4	0	0	0	1	1	0	0	0	3	3	0	0	0
MGI:1917728	ENSG00000027001	MIPEP	10	8	0	2	0	3	1	1	1	0	5	4	0	1	0	ENSMUSG00000021993	Mipep	10	7	2	1	0	3	1	1	1	0	5	3	1	1	0
MGI:97551	ENSG00000180644	PRF1	0	0	0	0	0	0	0	0	0	0	1	1	0	0	0	ENSMUSG00000037202	Prf1	0	0	0	0	0	0	0	0	0	0	1	1	0	0	0
MGI:1195256	ENSG00000116711	PLA2G4A	7	2	1	4	0	7	3	3	1	0	2	1	1	0	0	ENSMUSG00000056220	Pla2g4a	7	3	2	2	0	7	4	2	1	0	2	1	1	0	0
MGI:2442042	ENSG00000167261	DPEP2	4	4	0	0	0	2	2	0	0	0	3	3	0	0	0	ENSMUSG00000053687	Dpep2	4	4	0	0	0	2	2	0	0	0	3	3	0	0	0
MGI:1194894	ENSG00000179399	GPC5	2	0	0	1	1	3	0	0	1	2	2	0	0	1	1	ENSMUSG00000022112	Gpc5	2	0	0	1	1	3	0	0	1	2	2	0	0	1	1
MGI:1919135	ENSG00000185504	FAAP100	4	4	0	0	0	2	2	0	0	0	2	2	0	0	0	ENSMUSG00000025384	Faap100	4	4	0	0	0	2	2	0	0	0	2	2	0	0	0
MGI:2385906	ENSG00000197912	SPG7	8	8	0	0	0	7	5	0	2	0	1	1	0	0	0	ENSMUSG00000000738	Spg7	8	8	0	0	0	7	6	1	0	0	1	1	0	0	0
MGI:106020	ENSG00000140557	ST8SIA2	0	0	0	0	0	0	0	0	0	0	5	2	1	2	0	ENSMUSG00000025789	St8sia2	0	0	0	0	0	0	0	0	0	0	5	2	1	2	0
MGI:107167	ENSG00000114126	TFDP2	5	2	2	1	0	2	0	1	0	1	4	3	0	1	0	ENSMUSG00000032411	Tfdp2	4	2	1	1	0	1	0	1	0	0	4	4	0	0	0
MGI:1924034	ENSG00000085760	MTIF2	3	3	0	0	0	7	6	1	0	0	2	2	0	0	0	ENSMUSG00000020459	Mtif2	3	3	0	0	0	7	7	0	0	0	2	2	0	0	0
MGI:2681865	ENSG00000066827	ZFAT	4	0	1	3	0	10	5	0	4	1	1	0	1	0	0	ENSMUSG00000022335	Zfat	4	0	2	2	0	10	5	1	4	0	1	1	0	0	0
MGI:1925226	ENSG00000074590	NUAK1	4	2	0	2	0	2	1	0	1	0	0	0	0	0	0	ENSMUSG00000020032	Nuak1	4	2	0	2	0	2	1	0	1	0	0	0	0	0	0
MGI:1346036	ENSG00000127445	PIN1	0	0	0	0	0	3	2	1	0	0	0	0	0	0	0	ENSMUSG00000032171	Pin1	0	0	0	0	0	3	2	1	0	0	0	0	0	0	0
MGI:95607	ENSG00000131482	G6PC	0	0	0	0	0	2	2	0	0	0	2	2	0	0	0	ENSMUSG00000078650	G6pc	0	0	0	0	0	2	2	0	0	0	2	2	0	0	0
MGI:106633	ENSG00000165462	PHOX2A	1	1	0	0	0	1	1	0	0	0	0	0	0	0	0	ENSMUSG00000007946	Phox2a	1	1	0	0	0	1	1	0	0	0	0	0	0	0	0
MGI:1926075	ENSG00000121644	DESI2	2	0	0	2	0	1	1	0	0	0	1	1	0	0	0	ENSMUSG00000026502	Desi2	2	1	0	1	0	1	1	0	0	0	1	1	0	0	0
MGI:108051	ENSG00000175387	SMAD2	0	0	0	0	0	6	5	0	1	0	3	2	0	1	0	ENSMUSG00000024563	Smad2	0	0	0	0	0	6	5	1	0	0	3	2	0	1	0
MGI:1917023	ENSG00000142444	C19orf52	0	0	0	0	0	1	1	0	0	0	0	0	0	0	0	ENSMUSG00000048429	Timm29	0	0	0	0	0	1	1	0	0	0	0	0	0	0	0
MGI:1935127	ENSG00000102038	SMARCA1	18	15	2	1	0	4	4	0	0	0	2	2	0	0	0	ENSMUSG00000031099	Smarca1	17	12	2	3	0	4	4	0	0	0	2	2	0	0	0
MGI:99178	ENSG00000120784	ZFP30	1	1	0	0	0	2	1	1	0	0	0	0	0	0	0	ENSMUSG00000047473	Zfp30	1	1	0	0	0	2	2	0	0	0	0	0	0	0	0
MGI:2663709	ENSG00000174326	SLC16A11	0	0	0	0	0	3	3	0	0	0	0	0	0	0	0	ENSMUSG00000040938	Slc16a11	0	0	0	0	0	3	3	0	0	0	0	0	0	0	0
MGI:1914842	ENSG00000185056	C5orf47	1	1	0	0	0	2	1	1	0	0	0	0	0	0	0	ENSMUSG00000020299	RP23-71G18.2	2	2	0	0	0	1	0	1	0	0	0	0	0	0	0
MGI:97591	ENSG00000067225	PKM	4	3	1	0	0	3	3	0	0	0	2	2	0	0	0	ENSMUSG00000032294	Pkm	4	4	0	0	0	3	3	0	0	0	2	2	0	0	0
MGI:1277216	ENSG00000110768	GTF2H1	6	3	3	0	0	4	4	0	0	0	3	3	0	0	0	ENSMUSG00000006599	Gtf2h1	7	7	0	0	0	4	4	0	0	0	3	3	0	0	0
MGI:1921664	ENSG00000186141	POLR3C	7	7	0	0	0	3	3	0	0	0	3	3	0	0	0	ENSMUSG00000028099	Polr3c	7	7	0	0	0	3	3	0	0	0	3	3	0	0	0
MGI:1341903	ENSG00000170482	SLC23A1	5	5	0	0	0	5	4	1	0	0	3	3	0	0	0	ENSMUSG00000024354	Slc23a1	5	5	0	0	0	5	5	0	0	0	3	3	0	0	0
MGI:1916024	ENSG00000110077	MS4A6A	4	4	0	0	0	0	0	0	0	0	0	0	0	0	0	ENSMUSG00000024679	Ms4a6d	5	4	1	0	0	0	0	0	0	0	0	0	0	0	0
MGI:1306824	ENSG00000172340	SUCLG2	5	1	2	1	1	4	1	0	2	1	1	1	0	0	0	ENSMUSG00000061838	Suclg2	5	1	2	0	2	4	1	1	1	1	1	1	0	0	0
MGI:2446460	ENSG00000132958	TPTE2	6	5	0	1	0	4	3	0	1	0	6	3	2	1	0	ENSMUSG00000031481	Tpte	6	4	2	0	0	4	4	0	0	0	16	13	2	1	0
MGI:2663619	ENSG00000103145	HCFC1R1	0	0	0	0	0	0	0	0	0	0	3	3	0	0	0	ENSMUSG00000023904	Hcfc1r1	0	0	0	0	0	0	0	0	0	0	2	2	0	0	0
MGI:1336166	ENSG00000003402	CFLAR	3	3	0	0	0	3	2	0	1	0	2	2	0	0	0	ENSMUSG00000026031	Cflar	3	3	0	0	0	3	2	0	1	0	2	2	0	0	0
MGI:3040699	ENSG00000163026	C2orf44	1	0	1	0	0	0	0	0	0	0	0	0	0	0	0	ENSMUSG00000051721	RP23-335F6.3	1	1	0	0	0	1	1	0	0	0	0	0	0	0	0
MGI:1921887	ENSG00000197417	SHPK	1	0	1	0	0	3	1	2	0	0	2	2	0	0	0	ENSMUSG00000005951	Shpk	1	1	0	0	0	3	2	1	0	0	2	2	0	0	0
MGI:1349472	ENSG00000198099	ADH4	4	4	0	0	0	2	2	0	0	0	2	2	0	0	0	ENSMUSG00000037797	Adh4	4	4	0	0	0	2	2	0	0	0	2	2	0	0	0
MGI:1261849	ENSG00000170871	KIAA0232	4	1	1	2	0	2	2	0	0	0	1	1	0	0	0	ENSMUSG00000029190	AC167815.1	0	0	0	0	0	0	0	0	0	0	0	0	0	0	0
MGI:2384575	ENSG00000105520	PLPPR2	5	5	0	0	0	1	1	0	0	0	1	1	0	0	0	ENSMUSG00000040563	Plppr2	5	5	0	0	0	2	2	0	0	0	0	0	0	0	0
MGI:1920121	ENSG00000176732	PFN4	2	2	0	0	0	1	1	0	0	0	0	0	0	0	0	ENSMUSG00000020639	Pfn4	2	2	0	0	0	1	1	0	0	0	0	0	0	0	0
MGI:107783	ENSG00000196263	ZNF471	1	1	0	0	0	2	1	1	0	0	0	0	0	0	0	ENSMUSG00000055150	Zfp78	1	1	0	0	0	2	2	0	0	0	0	0	0	0	0
MGI:2182585	ENSG00000042429	MED17	4	4	0	0	0	5	5	0	0	0	2	1	1	0	0	ENSMUSG00000031935	Med17	4	4	0	0	0	5	5	0	0	0	2	2	0	0	0
MGI:3643092	ENSG00000214357	NEURL1B	0	0	0	0	0	4	2	0	2	0	0	0	0	0	0	ENSMUSG00000034413	Neurl1b	0	0	0	0	0	4	2	1	1	0	0	0	0	0	0
MGI:1346321	ENSG00000154736	ADAMTS5	3	2	0	1	0	3	1	1	1	0	1	0	1	0	0	ENSMUSG00000022894	Adamts5	3	2	0	1	0	3	1	2	0	0	1	1	0	0	0
MGI:99537	ENSG00000137955	RABGGTB	7	7	0	0	0	1	1	0	0	0	0	0	0	0	0	ENSMUSG00000038975	Rabggtb	6	6	0	0	0	1	1	0	0	0	0	0	0	0	0
MGI:1098258	ENSG00000163808	KIF15	22	20	2	0	0	5	4	0	1	0	7	6	0	1	0	ENSMUSG00000036768	Kif15	22	22	0	0	0	5	3	2	0	0	7	7	0	0	0
MGI:1289213	ENSG00000151470	C4orf33	1	1	0	0	0	1	1	0	0	0	2	2	0	0	0	ENSMUSG00000025766	D3Ertd751e	1	1	0	0	0	1	1	0	0	0	2	2	0	0	0
MGI:1858899	ENSG00000197079	KRT35	4	4	0	0	0	0	0	0	0	0	2	2	0	0	0	ENSMUSG00000048013	Krt35	4	4	0	0	0	0	0	0	0	0	2	2	0	0	0
MGI:1890110	ENSG00000185008	ROBO2	5	4	1	0	0	14	3	6	3	2	5	3	1	1	0	ENSMUSG00000052516	Robo2	5	4	1	0	0	17	9	3	3	2	5	3	1	1	0
MGI:3644478	ENSG00000232948	DEFB130	0	0	0	0	0	1	0	1	0	0	0	0	0	0	0	ENSMUSG00000075573	Defb47	0	0	0	0	0	1	1	0	0	0	0	0	0	0	0
MGI:1860084	ENSG00000051620	HEBP2	1	1	0	0	0	1	1	0	0	0	1	0	1	0	0	ENSMUSG00000019853	Hebp2	1	1	0	0	0	1	1	0	0	0	1	1	0	0	0
MGI:109404	ENSG00000110713	NUP98	11	9	2	0	0	14	11	3	0	0	6	3	3	0	0	ENSMUSG00000063550	Nup98	8	6	2	0	0	10	8	2	0	0	3	3	0	0	0
MGI:1922022	ENSG00000159363	ATP13A2	13	13	0	0	0	8	7	1	0	0	7	7	0	0	0	ENSMUSG00000036622	Atp13a2	12	12	0	0	0	9	8	1	0	0	7	7	0	0	0
MGI:1919231	ENSG00000173809	TDRD12	14	11	2	1	0	5	4	0	1	0	8	6	1	1	0	ENSMUSG00000030491	Tdrd12	5	3	2	0	0	2	2	0	0	0	4	2	2	0	0
MGI:1916927	ENSG00000136696	IL36B	1	1	0	0	0	3	3	0	0	0	0	0	0	0	0	ENSMUSG00000026985	Il1f8	1	1	0	0	0	2	2	0	0	0	0	0	0	0	0
MGI:1890614	ENSG00000081721	DUSP12	1	1	0	0	0	1	1	0	0	0	3	3	0	0	0	ENSMUSG00000026659	Dusp12	1	0	1	0	0	1	1	0	0	0	3	3	0	0	0
MGI:1194898	ENSG00000118898	PPL	15	14	1	0	0	1	1	0	0	0	5	4	0	1	0	ENSMUSG00000039457	Ppl	15	14	1	0	0	1	1	0	0	0	5	4	0	1	0
MGI:1929940	ENSG00000187244	BCAM	6	6	0	0	0	7	7	0	0	0	1	1	0	0	0	ENSMUSG00000002980	Bcam	6	6	0	0	0	7	7	0	0	0	1	1	0	0	0
MGI:1306803	ENSG00000106852	LHX6	6	6	0	0	0	2	2	0	0	0	1	0	1	0	0	ENSMUSG00000026890	Lhx6	5	5	0	0	0	2	2	0	0	0	1	0	1	0	0
MGI:1891698	ENSG00000039650	PNKP	9	9	0	0	0	3	3	0	0	0	3	3	0	0	0	ENSMUSG00000002963	Pnkp	9	9	0	0	0	3	3	0	0	0	3	3	0	0	0
MGI:98912	ENSG00000114638	UPK1B	6	6	0	0	0	0	0	0	0	0	0	0	0	0	0	ENSMUSG00000049436	Upk1b	6	6	0	0	0	0	0	0	0	0	0	0	0	0	0
MGI:1913894	ENSG00000033178	UBA6	19	18	0	1	0	4	4	0	0	0	9	8	0	1	0	ENSMUSG00000035898	Uba6	19	19	0	0	0	4	4	0	0	0	9	7	2	0	0
MGI:1930708	ENSG00000175322	ZNF519	1	0	1	0	0	1	0	0	1	0	0	0	0	0	0	ENSMUSG00000042063	Zfp386	1	0	1	0	0	1	1	0	0	0	0	0	0	0	0
MGI:3505790	ENSG00000157107	FCHO2	10	6	1	3	0	8	5	2	1	0	7	6	0	1	0	ENSMUSG00000041685	Fcho2	10	7	3	0	0	8	6	1	1	0	7	5	2	0	0
MGI:1913588	ENSG00000239704	CDRT4	0	0	0	0	0	1	1	0	0	0	0	0	0	0	0	ENSMUSG00000042200	Cdrt4	0	0	0	0	0	1	0	0	1	0	0	0	0	0	0
MGI:1919399	ENSG00000266173	STRADA	6	5	1	0	0	3	3	0	0	0	2	2	0	0	0	ENSMUSG00000069631	Strada	6	5	1	0	0	3	3	0	0	0	2	2	0	0	0
MGI:1926004	ENSG00000131386	GALNT15	5	4	1	0	0	1	1	0	0	0	3	1	1	1	0	ENSMUSG00000021903	Galnt15	5	5	0	0	0	1	1	0	0	0	3	2	0	1	0
MGI:1330305	ENSG00000134160	TRPM1	15	14	1	0	0	6	6	0	0	0	5	3	1	1	0	ENSMUSG00000030523	Trpm1	15	13	1	1	0	6	6	0	0	0	5	4	0	1	0
MGI:1922650	ENSG00000215545	DEFB116	0	0	0	0	0	1	0	1	0	0	0	0	0	0	0	ENSMUSG00000044249	Defb29	0	0	0	0	0	1	1	0	0	0	0	0	0	0	0
MGI:2157953	ENSG00000131051	RBM39	6	6	0	0	0	4	4	0	0	0	5	4	1	0	0	ENSMUSG00000027620	Rbm39	6	6	0	0	0	4	4	0	0	0	5	4	1	0	0
MGI:1890518	ENSG00000160505	NLRP4	0	0	0	0	0	1	0	1	0	0	7	5	2	0	0	ENSMUSG00000034690	Nlrp4c	0	0	0	0	0	1	1	0	0	0	7	3	3	1	0
MGI:2448493	ENSG00000179314	WSCD1	1	0	0	1	0	5	3	1	1	0	1	1	0	0	0	ENSMUSG00000020811	Wscd1	1	0	0	1	0	5	4	1	0	0	1	1	0	0	0
MGI:1933154	ENSG00000170615	SLC26A5	11	10	1	0	0	3	2	1	0	0	3	2	1	0	0	ENSMUSG00000029015	Slc26a5	11	11	0	0	0	3	2	1	0	0	3	2	1	0	0
MGI:104643	ENSG00000071994	PDCD2	3	3	0	0	0	3	3	0	0	0	0	0	0	0	0	ENSMUSG00000014771	Pdcd2	2	2	0	0	0	3	3	0	0	0	0	0	0	0	0
MGI:106484	ENSG00000018189	RUFY3	5	5	0	0	0	2	1	0	1	0	5	5	0	0	0	ENSMUSG00000029291	Rufy3	8	7	1	0	0	2	1	0	1	0	7	7	0	0	0
MGI:2140729	ENSG00000178381	ZFAND2A	2	2	0	0	0	1	1	0	0	0	0	0	0	0	0	ENSMUSG00000053581	Zfand2a	2	2	0	0	0	1	1	0	0	0	2	2	0	0	0
MGI:99923	ENSG00000156113	KCNMA1	12	7	1	2	2	6	3	0	2	1	10	2	4	3	1	ENSMUSG00000063142	Kcnma1	12	6	2	2	2	5	0	1	4	0	12	4	3	4	1
MGI:107739	ENSG00000164305	CASP3	1	1	0	0	0	3	3	0	0	0	1	1	0	0	0	ENSMUSG00000031628	Casp3	1	1	0	0	0	3	3	0	0	0	1	1	0	0	0
MGI:1347472	ENSG00000129514	FOXA1	1	1	0	0	0	0	0	0	0	0	0	0	0	0	0	ENSMUSG00000035451	Foxa1	1	1	0	0	0	0	0	0	0	0	0	0	0	0	0
MGI:95728	ENSG00000074047	GLI2	1	1	0	0	0	1	0	0	0	1	1	0	0	1	0	ENSMUSG00000048402	Gli2	6	6	0	0	0	4	2	0	1	1	2	1	0	1	0
MGI:1914895	ENSG00000157343	ARMC12	4	3	1	0	0	1	1	0	0	0	0	0	0	0	0	ENSMUSG00000024223	Armc12	4	3	1	0	0	1	1	0	0	0	0	0	0	0	0
MGI:2143103	ENSG00000160746	ANO10	6	1	3	0	2	5	3	1	1	0	0	0	0	0	0	ENSMUSG00000037949	Ano10	6	4	0	2	0	5	4	1	0	0	0	0	0	0	0
MGI:1927868	ENSG00000142655	PEX14	4	2	0	2	0	3	1	0	1	1	1	1	0	0	0	ENSMUSG00000028975	Pex14	4	2	0	2	0	3	1	0	1	1	1	1	0	0	0
MGI:1913730	ENSG00000174748	RPL15	2	2	0	0	0	1	1	0	0	0	0	0	0	0	0	ENSMUSG00000012405	Rpl15	1	1	0	0	0	1	1	0	0	0	0	0	0	0	0
MGI:2139360	ENSG00000101115	SALL4	1	1	0	0	0	2	1	1	0	0	0	0	0	0	0	ENSMUSG00000027547	Sall4	1	1	0	0	0	2	1	0	1	0	0	0	0	0	0
MGI:1337065	ENSG00000100478	AP4S1	4	2	1	1	0	0	0	0	0	0	0	0	0	0	0	ENSMUSG00000020955	Ap4s1	4	2	2	0	0	0	0	0	0	0	0	0	0	0	0
MGI:103292	ENSG00000146955	RAB19	1	1	0	0	0	1	0	0	1	0	0	0	0	0	0	ENSMUSG00000029923	Rab19	1	1	0	0	0	1	1	0	0	0	0	0	0	0	0
MGI:1917195	ENSG00000115226	FNDC4	2	2	0	0	0	3	3	0	0	0	0	0	0	0	0	ENSMUSG00000038552	Fndc4	2	2	0	0	0	3	3	0	0	0	0	0	0	0	0
MGI:1915363	ENSG00000198612	COPS8	2	2	0	0	0	4	4	0	0	0	1	1	0	0	0	ENSMUSG00000034432	Cops8	2	2	0	0	0	4	4	0	0	0	1	1	0	0	0
MGI:95606	ENSG00000196419	XRCC6	2	1	1	0	0	7	6	1	0	0	2	1	1	0	0	ENSMUSG00000022471	Xrcc6	2	2	0	0	0	7	7	0	0	0	2	2	0	0	0
MGI:2182465	ENSG00000105053	VRK3	3	3	0	0	0	6	4	2	0	0	2	1	1	0	0	ENSMUSG00000002205	Vrk3	3	3	0	0	0	6	6	0	0	0	2	2	0	0	0
MGI:3037150	ENSG00000141485	SLC13A5	5	4	1	0	0	2	2	0	0	0	4	3	1	0	0	ENSMUSG00000020805	Slc13a5	5	5	0	0	0	2	2	0	0	0	4	4	0	0	0
MGI:3576625	ENSG00000133246	PRAM1	2	2	0	0	0	4	3	1	0	0	3	3	0	0	0	ENSMUSG00000032739	Pram1	2	2	0	0	0	4	4	0	0	0	3	3	0	0	0
MGI:1913776	ENSG00000116205	TCEANC2	2	0	1	1	0	1	0	0	1	0	0	0	0	0	0	ENSMUSG00000028619	Tceanc2	2	0	1	1	0	1	0	0	1	0	0	0	0	0	0
MGI:108019	ENSG00000132581	SDF2	1	0	1	0	0	1	0	1	0	0	0	0	0	0	0	ENSMUSG00000002064	Sdf2	1	1	0	0	0	1	1	0	0	0	0	0	0	0	0
MGI:1917631	ENSG00000205356	TECPR1	13	13	0	0	0	5	5	0	0	0	5	5	0	0	0	ENSMUSG00000066621	Tecpr1	13	13	0	0	0	5	5	0	0	0	5	5	0	0	0
MGI:1922790	ENSG00000254685	FPGT	0	0	0	0	0	3	3	0	0	0	0	0	0	0	0	ENSMUSG00000053870	Fpgt	0	0	0	0	0	3	3	0	0	0	0	0	0	0	0
MGI:2180917	ENSG00000144407	PTH2R	6	4	0	2	0	3	1	2	0	0	3	1	2	0	0	ENSMUSG00000025946	Pth2r	6	3	2	1	0	3	2	0	1	0	3	1	0	2	0
MGI:105108	ENSG00000100503	NIN	19	16	1	2	0	3	2	0	1	0	5	5	0	0	0	ENSMUSG00000021068	Nin	12	10	0	2	0	3	2	0	1	0	4	4	0	0	0
MGI:101857	ENSG00000135655	USP15	9	6	1	2	0	5	3	2	0	0	7	4	1	2	0	ENSMUSG00000020124	Usp15	9	7	1	1	0	5	4	1	0	0	7	4	1	2	0
MGI:3041155	ENSG00000139044	B4GALNT3	7	6	1	0	0	7	6	0	0	1	5	5	0	0	0	ENSMUSG00000041372	B4galnt3	7	6	1	0	0	7	6	0	0	1	5	5	0	0	0
MGI:94925	ENSG00000151577	DRD3	2	0	1	1	0	2	1	1	0	0	1	0	0	1	0	ENSMUSG00000022705	Drd3	3	2	0	1	0	2	1	1	0	0	1	0	0	1	0
MGI:2429770	ENSG00000073536	NLE1	6	6	0	0	0	2	2	0	0	0	4	4	0	0	0	ENSMUSG00000020692	Nle1	6	6	0	0	0	2	2	0	0	0	4	4	0	0	0
MGI:1926217	ENSG00000258818	RNASE4	0	0	0	0	0	0	0	0	0	0	0	0	0	0	0	ENSMUSG00000021876	Rnase4	0	0	0	0	0	0	0	0	0	0	0	0	0	0	0
MGI:103099	ENSG00000111775	COX6A1	1	1	0	0	0	1	1	0	0	0	0	0	0	0	0	ENSMUSG00000041697	Cox6a1	1	1	0	0	0	1	1	0	0	0	0	0	0	0	0
MGI:1913760	ENSG00000168894	RNF181	2	2	0	0	0	1	1	0	0	0	1	1	0	0	0	ENSMUSG00000055850	Rnf181	2	2	0	0	0	1	1	0	0	0	1	1	0	0	0
MGI:2155888	ENSG00000166090	IL25	1	1	0	0	0	0	0	0	0	0	1	1	0	0	0	ENSMUSG00000040770	Il25	1	1	0	0	0	0	0	0	0	0	1	1	0	0	0
MGI:2384877	ENSG00000137648	TMPRSS4	3	2	0	1	0	6	6	0	0	0	3	3	0	0	0	ENSMUSG00000032091	Tmprss4	3	2	0	1	0	6	6	0	0	0	3	3	0	0	0
MGI:1926230	ENSG00000118094	TREH	4	4	0	0	0	4	4	0	0	0	6	5	0	1	0	ENSMUSG00000032098	Treh	4	4	0	0	0	4	4	0	0	0	6	5	1	0	0
MGI:894693	ENSG00000141429	GALNT1	4	2	1	1	0	3	1	2	0	0	3	2	0	1	0	ENSMUSG00000000420	Galnt1	4	3	1	0	0	3	1	2	0	0	3	2	1	0	0
MGI:103034	ENSG00000166888	STAT6	7	7	0	0	0	3	3	0	0	0	10	10	0	0	0	ENSMUSG00000002147	Stat6	7	7	0	0	0	3	3	0	0	0	10	10	0	0	0
MGI:96391	ENSG00000003147	ICA1	4	2	0	1	1	5	2	1	2	0	3	3	0	0	0	ENSMUSG00000062995	Ica1	4	2	0	1	1	5	2	2	1	0	3	2	1	0	0
MGI:2142747	ENSG00000178773	CPNE7	13	13	0	0	0	1	1	0	0	0	2	2	0	0	0	ENSMUSG00000034796	Cpne7	12	12	0	0	0	1	1	0	0	0	1	1	0	0	0
MGI:1916831	ENSG00000116574	RHOU	1	0	1	0	0	1	1	0	0	0	0	0	0	0	0	ENSMUSG00000039960	Rhou	1	0	1	0	0	1	1	0	0	0	0	0	0	0	0
MGI:1270849	ENSG00000108443	RPS6KB1	8	6	0	2	0	2	2	0	0	0	4	4	0	0	0	ENSMUSG00000020516	Rps6kb1	8	6	1	1	0	2	2	0	0	0	4	4	0	0	0
MGI:2442858	ENSG00000107201	DDX58	6	5	1	0	0	10	7	2	1	0	1	1	0	0	0	ENSMUSG00000040296	Ddx58	6	6	0	0	0	10	9	1	0	0	1	1	0	0	0
MGI:1861712	ENSG00000184281	TSSC4	0	0	0	0	0	1	1	0	0	0	0	0	0	0	0	ENSMUSG00000045752	Tssc4	1	1	0	0	0	0	0	0	0	0	0	0	0	0	0
MGI:2443724	ENSG00000140830	TXNL4B	1	1	0	0	0	0	0	0	0	0	1	1	0	0	0	ENSMUSG00000031723	Txnl4b	1	1	0	0	0	0	0	0	0	0	1	1	0	0	0
MGI:2136401	ENSG00000174740	PABPC5	0	0	0	0	0	0	0	0	0	0	0	0	0	0	0	ENSMUSG00000034732	Pabpc5	0	0	0	0	0	0	0	0	0	0	0	0	0	0	0
MGI:102705	ENSG00000186469	GNG2	1	0	0	1	0	0	0	0	0	0	0	0	0	0	0	ENSMUSG00000043004	Gng2	1	0	0	1	0	0	0	0	0	0	0	0	0	0	0
MGI:98809	ENSG00000140416	TPM1	5	4	0	1	0	1	1	0	0	0	3	3	0	0	0	ENSMUSG00000032366	Tpm1	5	4	0	1	0	1	1	0	0	0	3	3	0	0	0
MGI:1351466	ENSG00000100558	PLEK2	5	4	0	1	0	2	2	0	0	0	1	1	0	0	0	ENSMUSG00000021118	Plek2	5	4	1	0	0	2	2	0	0	0	1	1	0	0	0
MGI:1929955	ENSG00000117448	AKR1A1	5	5	0	0	0	0	0	0	0	0	2	2	0	0	0	ENSMUSG00000028692	Akr1a1	5	5	0	0	0	0	0	0	0	0	2	2	0	0	0
MGI:1922778	ENSG00000153495	TEX29	0	0	0	0	0	3	1	1	1	0	1	1	0	0	0	ENSMUSG00000031512	Tex29	0	0	0	0	0	4	3	1	0	0	1	1	0	0	0
MGI:1202875	ENSG00000145741	BTF3	3	3	0	0	0	2	2	0	0	0	0	0	0	0	0	ENSMUSG00000021660	Btf3	3	3	0	0	0	2	2	0	0	0	0	0	0	0	0
MGI:1351825	ENSG00000176102	CSTF3	13	11	0	2	0	4	4	0	0	0	3	3	0	0	0	ENSMUSG00000027176	Cstf3	13	11	0	2	0	4	4	0	0	0	3	3	0	0	0
MGI:2444211	ENSG00000158615	PPP1R15B	1	1	0	0	0	0	0	0	0	0	0	0	0	0	0	ENSMUSG00000046062	Ppp1r15b	1	1	0	0	0	0	0	0	0	0	0	0	0	0	0
MGI:2445030	ENSG00000075035	WSCD2	1	1	0	0	0	5	0	3	2	0	1	1	0	0	0	ENSMUSG00000063430	Wscd2	1	1	0	0	0	5	2	2	1	0	1	1	0	0	0
MGI:1917483	ENSG00000169217	CD2BP2	3	3	0	0	0	2	2	0	0	0	0	0	0	0	0	ENSMUSG00000042502	Cd2bp2	3	3	0	0	0	2	2	0	0	0	0	0	0	0	0
MGI:2147538	ENSG00000095564	BTAF1	23	20	1	2	0	6	5	1	0	0	8	7	0	1	0	ENSMUSG00000040565	Btaf1	23	22	1	0	0	6	5	1	0	0	8	7	0	1	0
MGI:2143670	ENSG00000135482	ZC3H10	0	0	0	0	0	0	0	0	0	0	0	0	0	0	0	ENSMUSG00000039810	Zc3h10	0	0	0	0	0	0	0	0	0	0	0	0	0	0	0
MGI:1918131	ENSG00000185013	NT5C1B	7	6	0	1	0	2	1	1	0	0	0	0	0	0	0	ENSMUSG00000020622	Nt5c1b	6	5	1	0	0	2	2	0	0	0	0	0	0	0	0
MGI:1932093	ENSG00000140044	JDP2	2	0	1	1	0	1	0	1	0	0	0	0	0	0	0	ENSMUSG00000034271	Jdp2	2	0	1	1	0	0	0	0	0	0	0	0	0	0	0
MGI:99454	ENSG00000169047	IRS1	0	0	0	0	0	0	0	0	0	0	0	0	0	0	0	ENSMUSG00000055980	Irs1	0	0	0	0	0	0	0	0	0	0	0	0	0	0	0
MGI:3041159	ENSG00000164675	IQUB	7	5	1	1	0	4	2	1	1	0	0	0	0	0	0	ENSMUSG00000046192	Iqub	7	4	2	1	0	4	3	0	1	0	0	0	0	0	0
MGI:2158015	ENSG00000171136	RLN3	0	0	0	0	0	1	1	0	0	0	1	1	0	0	0	ENSMUSG00000045232	Rln3	0	0	0	0	0	1	1	0	0	0	0	0	0	0	0
MGI:1915984	ENSG00000100796	SMEK1	9	8	1	0	0	4	2	1	1	0	1	1	0	0	0	ENSMUSG00000041846	Smek1	9	8	1	0	0	4	2	1	1	0	1	1	0	0	0
MGI:109520	ENSG00000007168	PAFAH1B1	5	5	0	0	0	2	2	0	0	0	2	1	0	1	0	ENSMUSG00000020745	Pafah1b1	5	5	0	0	0	2	2	0	0	0	2	1	1	0	0
MGI:1921932	ENSG00000118965	WDR35	14	14	0	0	0	7	4	2	1	0	6	6	0	0	0	ENSMUSG00000066643	Wdr35	14	13	1	0	0	7	6	1	0	0	6	6	0	0	0
MGI:1914529	ENSG00000108590	MED31	0	0	0	0	0	2	2	0	0	0	1	0	1	0	0	ENSMUSG00000020801	Med31	0	0	0	0	0	2	2	0	0	0	1	1	0	0	0
MGI:1930948	ENSG00000109534	GAR1	2	2	0	0	0	3	3	0	0	0	0	0	0	0	0	ENSMUSG00000028010	Gar1	2	2	0	0	0	3	3	0	0	0	0	0	0	0	0
MGI:1306812	ENSG00000196793	ZNF239	0	0	0	0	0	0	0	0	0	0	0	0	0	0	0	ENSMUSG00000042097	Zfp239	0	0	0	0	0	0	0	0	0	0	0	0	0	0	0
MGI:1916339	ENSG00000155463	OXA1L	5	5	0	0	0	4	4	0	0	0	0	0	0	0	0	ENSMUSG00000000959	Oxa1l	5	5	0	0	0	4	4	0	0	0	0	0	0	0	0
MGI:2443028	ENSG00000064313	TAF2	9	7	0	2	0	5	3	1	1	0	11	10	0	1	0	ENSMUSG00000037343	Taf2	9	8	1	0	0	5	4	1	0	0	11	11	0	0	0
MGI:103267	ENSG00000187840	EIF4EBP1	0	0	0	0	0	2	1	0	1	0	0	0	0	0	0	ENSMUSG00000031490	Eif4ebp1	0	0	0	0	0	2	1	0	1	0	0	0	0	0	0
MGI:1919053	ENSG00000182902	SLC25A18	0	0	0	0	0	3	3	0	0	0	5	5	0	0	0	ENSMUSG00000004902	Slc25a18	0	0	0	0	0	3	3	0	0	0	5	5	0	0	0
MGI:3040687	ENSG00000077327	SPAG6	6	4	2	0	0	3	1	0	2	0	1	0	1	0	0	ENSMUSG00000037708	Spag6l	6	4	2	0	0	3	1	0	2	0	1	1	0	0	0
MGI:1922709	ENSG00000217442	SYCE3	0	0	0	0	0	1	1	0	0	0	0	0	0	0	0	ENSMUSG00000078938	Syce3	0	0	0	0	0	1	0	1	0	0	0	0	0	0	0
MGI:2153466	ENSG00000008197	RP3-336H9.2	2	2	0	0	0	2	0	1	1	0	3	1	1	1	0	ENSMUSG00000042596	Tfap2d	2	2	0	0	0	2	0	0	2	0	3	1	1	1	0
MGI:1354698	ENSG00000107829	FBXW4	2	2	0	0	0	0	0	0	0	0	6	3	0	3	0	ENSMUSG00000040913	Fbxw4	2	2	0	0	0	0	0	0	0	0	6	3	0	3	0
MGI:106639	ENSG00000177000	MTHFR	5	5	0	0	0	2	2	0	0	0	3	3	0	0	0	ENSMUSG00000029009	Mthfr	5	5	0	0	0	2	2	0	0	0	4	4	0	0	0
MGI:1922459	ENSG00000122012	SV2C	3	2	1	0	0	4	2	0	0	2	4	2	0	2	0	ENSMUSG00000051111	Sv2c	3	3	0	0	0	4	2	0	2	0	3	2	0	1	0
MGI:1298375	ENSG00000099991	CABIN1	20	17	1	2	0	9	6	2	1	0	6	6	0	0	0	ENSMUSG00000020196	Cabin1	4	3	1	0	0	1	1	0	0	0	1	1	0	0	0
MGI:1923206	ENSG00000167978	SRRM2	1	1	0	0	0	0	0	0	0	0	12	12	0	0	0	ENSMUSG00000039218	Srrm2	1	1	0	0	0	0	0	0	0	0	11	11	0	0	0
MGI:2685324	ENSG00000185897	FFAR3	0	0	0	0	0	0	0	0	0	0	0	0	0	0	0	ENSMUSG00000019429	Ffar3	0	0	0	0	0	0	0	0	0	0	0	0	0	0	0
MGI:88283	ENSG00000149257	SERPINH1	1	1	0	0	0	2	2	0	0	0	0	0	0	0	0	ENSMUSG00000070436	Serpinh1	1	1	0	0	0	2	2	0	0	0	0	0	0	0	0
MGI:109603	ENSG00000174600	CMKLR1	1	1	0	0	0	0	0	0	0	0	0	0	0	0	0	ENSMUSG00000042190	Cmklr1	0	0	0	0	0	0	0	0	0	0	0	0	0	0	0
MGI:2444527	ENSG00000182327	GLTPD2	1	1	0	0	0	1	1	0	0	0	1	1	0	0	0	ENSMUSG00000046811	Gltpd2	1	1	0	0	0	0	0	0	0	0	1	1	0	0	0
MGI:2384806	ENSG00000176845	METRNL	0	0	0	0	0	2	1	1	0	0	1	1	0	0	0	ENSMUSG00000039208	Metrnl	0	0	0	0	0	2	1	1	0	0	1	1	0	0	0
MGI:1927558	ENSG00000241468	ATP5J2	0	0	0	0	0	3	2	1	0	0	0	0	0	0	0	ENSMUSG00000038690	Atp5j2	0	0	0	0	0	3	3	0	0	0	0	0	0	0	0
MGI:95303	ENSG00000161960	EIF4A1	7	7	0	0	0	2	2	0	0	0	1	1	0	0	0	ENSMUSG00000059796	Eif4a1	6	6	0	0	0	2	2	0	0	0	2	2	0	0	0
MGI:107375	ENSG00000141179	PCTP	3	2	0	1	0	2	2	0	0	0	0	0	0	0	0	ENSMUSG00000020553	Pctp	3	2	0	1	0	2	2	0	0	0	0	0	0	0	0
MGI:2673064	ENSG00000120337	TNFSF18	1	0	1	0	0	1	1	0	0	0	0	0	0	0	0	ENSMUSG00000066755	Tnfsf18	1	0	1	0	0	1	1	0	0	0	0	0	0	0	0
MGI:2443483	ENSG00000067840	PDZD4	6	5	0	1	0	0	0	0	0	0	1	1	0	0	0	ENSMUSG00000002006	Pdzd4	6	5	0	1	0	0	0	0	0	0	1	1	0	0	0
MGI:1913725	ENSG00000186468	RPS23	1	1	0	0	0	1	1	0	0	0	1	1	0	0	0	ENSMUSG00000049517	Rps23	1	1	0	0	0	1	1	0	0	0	1	1	0	0	0
MGI:2442208	ENSG00000164114	MAP9	7	6	1	0	0	3	3	0	0	0	2	2	0	0	0	ENSMUSG00000033900	Map9	7	6	1	0	0	3	2	1	0	0	2	2	0	0	0
MGI:2445125	ENSG00000145850	TIMD4	1	1	0	0	0	6	4	1	1	0	1	1	0	0	0	ENSMUSG00000055546	Timd4	1	1	0	0	0	6	5	0	1	0	1	1	0	0	0
MGI:1343166	ENSG00000167755	KLK6	1	1	0	0	0	2	2	0	0	0	1	1	0	0	0	ENSMUSG00000050063	Klk6	1	1	0	0	0	2	2	0	0	0	1	1	0	0	0
MGI:1096393	ENSG00000019549	SNAI2	0	0	0	0	0	2	2	0	0	0	0	0	0	0	0	ENSMUSG00000022676	Snai2	0	0	0	0	0	2	2	0	0	0	0	0	0	0	0
MGI:1298390	ENSG00000133789	SWAP70	8	4	1	3	0	2	2	0	0	0	1	0	1	0	0	ENSMUSG00000031015	Swap70	8	5	1	2	0	2	2	0	0	0	1	1	0	0	0
MGI:2444818	ENSG00000164877	MICALL2	3	3	0	0	0	7	7	0	0	0	6	5	1	0	0	ENSMUSG00000036718	Micall2	3	3	0	0	0	7	7	0	0	0	6	5	0	1	0
MGI:1915326	ENSG00000213551	DNAJC9	4	4	0	0	0	0	0	0	0	0	0	0	0	0	0	ENSMUSG00000021811	Dnajc9	4	4	0	0	0	0	0	0	0	0	0	0	0	0	0
MGI:1914759	ENSG00000112167	SAYSD1	1	0	1	0	0	0	0	0	0	0	0	0	0	0	0	ENSMUSG00000045107	Saysd1	1	0	1	0	0	0	0	0	0	0	0	0	0	0	0
MGI:1917704	ENSG00000120334	CENPL	4	4	0	0	0	0	0	0	0	0	0	0	0	0	0	ENSMUSG00000026708	Cenpl	3	3	0	0	0	0	0	0	0	0	0	0	0	0	0
MGI:2155959	ENSG00000139517	LNX2	3	3	0	0	0	2	2	0	0	0	3	2	0	1	0	ENSMUSG00000016520	Lnx2	3	3	0	0	0	2	2	0	0	0	3	2	1	0	0
MGI:2135283	ENSG00000085552	IGSF9	5	5	0	0	0	10	9	1	0	0	4	4	0	0	0	ENSMUSG00000037995	Igsf9	5	5	0	0	0	10	10	0	0	0	4	4	0	0	0
MGI:1915133	ENSG00000115652	UXS1	6	3	1	2	0	5	3	0	2	0	3	2	1	0	0	ENSMUSG00000057363	Uxs1	6	4	2	0	0	5	2	1	2	0	3	2	1	0	0
MGI:108448	ENSG00000154188	ANGPT1	4	0	2	1	1	2	0	0	2	0	2	0	0	2	0	ENSMUSG00000022309	Angpt1	4	0	2	1	1	2	0	0	2	0	2	0	0	2	0
MGI:97787	ENSG00000131050	BPIFA2	1	1	0	0	0	2	2	0	0	0	3	3	0	0	0	ENSMUSG00000042459	Bpifa2	1	1	0	0	0	2	2	0	0	0	3	3	0	0	0
MGI:3584043	ENSG00000175920	DOK7	1	1	0	0	0	5	3	2	0	0	0	0	0	0	0	ENSMUSG00000044716	Dok7	1	1	0	0	0	6	5	1	0	0	0	0	0	0	0
MGI:1917029	ENSG00000134283	PPHLN1	7	3	2	2	0	3	2	1	0	0	1	0	0	1	0	ENSMUSG00000036167	Pphln1	5	2	2	1	0	2	1	0	1	0	1	0	0	1	0
MGI:1352474	ENSG00000127863	TNFRSF19	3	2	0	1	0	3	1	1	1	0	2	1	0	1	0	ENSMUSG00000060548	Tnfrsf19	3	2	0	1	0	3	2	0	1	0	2	1	1	0	0
MGI:1330838	ENSG00000100600	LGMN	8	7	0	1	0	1	1	0	0	0	3	3	0	0	0	ENSMUSG00000021190	Lgmn	8	7	0	1	0	1	1	0	0	0	3	2	1	0	0
MGI:1349763	ENSG00000092964	DPYSL2	7	5	1	0	1	4	2	1	1	0	2	2	0	0	0	ENSMUSG00000022048	Dpysl2	7	6	1	0	0	4	2	1	1	0	2	2	0	0	0
MGI:2442689	ENSG00000137821	LRRC49	9	5	1	3	0	1	1	0	0	0	5	1	1	3	0	ENSMUSG00000047766	Lrrc49	9	6	2	1	0	2	2	0	0	0	5	2	2	1	0
MGI:2155936	ENSG00000115687	PASK	9	8	1	0	0	5	5	0	0	0	2	1	1	0	0	ENSMUSG00000026274	Pask	9	9	0	0	0	5	5	0	0	0	2	2	0	0	0
MGI:2445154	ENSG00000125872	LRRN4	0	0	0	0	0	1	1	0	0	0	2	1	1	0	0	ENSMUSG00000043110	Lrrn4	0	0	0	0	0	1	1	0	0	0	2	1	1	0	0
MGI:1913850	ENSG00000008394	MGST1	1	1	0	0	0	0	0	0	0	0	1	0	1	0	0	ENSMUSG00000008540	Mgst1	1	1	0	0	0	0	0	0	0	0	1	0	1	0	0
MGI:101932	ENSG00000109472	CPE	4	2	1	1	0	4	3	0	0	1	0	0	0	0	0	ENSMUSG00000037852	Cpe	4	2	2	0	0	4	3	0	0	1	0	0	0	0	0
MGI:1918625	ENSG00000053254	FOXN3	1	0	0	0	1	2	0	1	0	1	2	0	0	1	1	ENSMUSG00000033713	Foxn3	1	0	0	1	0	1	0	0	0	1	2	0	0	1	1
MGI:1891497	ENSG00000154118	JPH3	1	0	1	0	0	2	0	1	1	0	1	0	0	1	0	ENSMUSG00000025318	Jph3	1	1	0	0	0	2	1	0	1	0	1	0	0	1	0
MGI:1915978	ENSG00000078804	TP53INP2	0	0	0	0	0	1	1	0	0	0	1	1	0	0	0	ENSMUSG00000038375	Trp53inp2	0	0	0	0	0	1	1	0	0	0	1	1	0	0	0
MGI:1315198	ENSG00000111665	CDCA3	2	2	0	0	0	2	2	0	0	0	0	0	0	0	0	ENSMUSG00000023505	Cdca3	2	2	0	0	0	2	2	0	0	0	0	0	0	0	0
MGI:97371	ENSG00000169418	NPR1	11	11	0	0	0	7	7	0	0	0	3	3	0	0	0	ENSMUSG00000027931	Npr1	11	11	0	0	0	7	7	0	0	0	3	3	0	0	0
MGI:1349439	ENSG00000168090	COPS6	4	4	0	0	0	5	5	0	0	0	0	0	0	0	0	ENSMUSG00000019494	Cops6	4	4	0	0	0	5	5	0	0	0	0	0	0	0	0
MGI:1916565	ENSG00000215217	C5orf49	2	1	0	1	0	0	0	0	0	0	0	0	0	0	0	ENSMUSG00000021534	RP24-85H21.6	2	1	0	1	0	0	0	0	0	0	0	0	0	0	0
MGI:104580	ENSG00000107263	RAPGEF1	9	6	2	1	0	4	3	0	0	1	10	10	0	0	0	ENSMUSG00000039844	Rapgef1	11	8	3	0	0	4	3	0	0	1	10	10	0	0	0
MGI:1100836	ENSG00000025800	KPNA6	7	7	0	0	0	3	2	0	1	0	3	3	0	0	0	ENSMUSG00000003731	Kpna6	7	7	0	0	0	3	2	0	1	0	3	3	0	0	0
MGI:1918123	ENSG00000149646	CNBD2	5	4	1	0	0	1	0	0	1	0	3	3	0	0	0	ENSMUSG00000038085	Cnbd2	7	2	4	1	0	1	0	0	1	0	4	4	0	0	0
MGI:1924456	ENSG00000127249	ATP13A4	15	11	2	2	0	7	4	1	2	0	7	6	1	0	0	ENSMUSG00000038094	Atp13a4	15	11	2	1	1	7	5	1	1	0	7	6	1	0	0
MGI:1891703	ENSG00000143167	GPA33	1	1	0	0	0	4	1	2	1	0	1	1	0	0	0	ENSMUSG00000000544	Gpa33	1	0	1	0	0	4	2	1	1	0	1	1	0	0	0
MGI:2684931	ENSG00000156787	TBC1D31	10	8	2	0	0	4	2	2	0	0	7	5	1	1	0	ENSMUSG00000022364	Tbc1d31	9	8	1	0	0	4	4	0	0	0	7	6	1	0	0
MGI:1931322	ENSG00000185015	CA13	4	2	1	1	0	2	1	1	0	0	0	0	0	0	0	ENSMUSG00000027555	Car13	4	4	0	0	0	2	1	1	0	0	0	0	0	0	0
MGI:1929538	ENSG00000132676	DAP3	8	7	1	0	0	3	3	0	0	0	0	0	0	0	0	ENSMUSG00000068921	Dap3	9	7	2	0	0	3	3	0	0	0	0	0	0	0	0
MGI:1923531	ENSG00000213977	TAX1BP3	3	3	0	0	0	0	0	0	0	0	0	0	0	0	0	ENSMUSG00000040158	Tax1bp3	3	3	0	0	0	0	0	0	0	0	0	0	0	0	0
MGI:2685095	ENSG00000185888	PRSS38	1	1	0	0	0	2	1	0	1	0	1	1	0	0	0	ENSMUSG00000049291	Prss38	1	1	0	0	0	2	2	0	0	0	1	1	0	0	0
MGI:98299	ENSG00000176974	SHMT1	2	1	1	0	0	7	7	0	0	0	1	0	1	0	0	ENSMUSG00000020534	Shmt1	2	2	0	0	0	7	7	0	0	0	1	1	0	0	0
MGI:1913587	ENSG00000203778	FAM229B	0	0	0	0	0	0	0	0	0	0	1	1	0	0	0	ENSMUSG00000051736	Fam229b	0	0	0	0	0	0	0	0	0	0	1	1	0	0	0
MGI:98797	ENSG00000111669	TPI1	2	2	0	0	0	3	3	0	0	0	1	1	0	0	0	ENSMUSG00000023456	Tpi1	2	2	0	0	0	3	3	0	0	0	1	1	0	0	0
MGI:1914132	ENSG00000082153	BZW1	5	5	0	0	0	5	5	0	0	0	0	0	0	0	0	ENSMUSG00000051223	Bzw1	5	5	0	0	0	5	5	0	0	0	0	0	0	0	0
MGI:1860103	ENSG00000136856	SLC2A8	5	5	0	0	0	3	3	0	0	0	1	1	0	0	0	ENSMUSG00000026791	Slc2a8	5	5	0	0	0	3	3	0	0	0	1	1	0	0	0
MGI:1915026	ENSG00000110002	VWA5A	7	7	0	0	0	6	6	0	0	0	3	2	0	1	0	ENSMUSG00000023186	Vwa5a	7	7	0	0	0	7	7	0	0	0	3	2	1	0	0
MGI:2151118	ENSG00000185736	ADARB2	2	1	0	0	1	5	0	0	4	1	2	0	1	1	0	ENSMUSG00000052551	Adarb2	2	1	0	0	1	5	0	0	4	1	2	1	0	1	0
MGI:1333787	ENSG00000165458	INPPL1	10	10	0	0	0	10	10	0	0	0	7	7	0	0	0	ENSMUSG00000032737	Inppl1	10	10	0	0	0	10	10	0	0	0	7	7	0	0	0
MGI:104559	ENSG00000049449	RCN1	2	2	0	0	0	2	2	0	0	0	1	0	1	0	0	ENSMUSG00000005973	Rcn1	2	2	0	0	0	2	2	0	0	0	1	1	0	0	0
MGI:2145021	ENSG00000071575	TRIB2	1	1	0	0	0	0	0	0	0	0	1	0	0	1	0	ENSMUSG00000020601	Trib2	1	0	1	0	0	0	0	0	0	0	1	0	0	1	0
MGI:1343095	ENSG00000131148	EMC8	2	1	0	1	0	0	0	0	0	0	2	1	1	0	0	ENSMUSG00000031819	Emc8	2	1	1	0	0	0	0	0	0	0	2	2	0	0	0
MGI:1916774	ENSG00000149564	ESAM	1	1	0	0	0	4	4	0	0	0	1	1	0	0	0	ENSMUSG00000001946	Esam	1	1	0	0	0	4	4	0	0	0	1	1	0	0	0
MGI:2443047	ENSG00000100271	TTLL1	3	1	2	0	0	1	1	0	0	0	4	2	2	0	0	ENSMUSG00000022442	Ttll1	3	3	0	0	0	1	1	0	0	0	4	3	1	0	0
MGI:1915271	ENSG00000137274	BPHL	1	1	0	0	0	3	2	1	0	0	2	1	0	1	0	ENSMUSG00000038286	Bphl	1	1	0	0	0	3	2	1	0	0	2	0	2	0	0
MGI:2443753	ENSG00000163833	FBXO40	2	2	0	0	0	0	0	0	0	0	0	0	0	0	0	ENSMUSG00000047746	Fbxo40	2	1	1	0	0	0	0	0	0	0	0	0	0	0	0
MGI:1916083	ENSG00000115539	PDCL3	1	1	0	0	0	2	2	0	0	0	2	2	0	0	0	ENSMUSG00000026078	Pdcl3	1	1	0	0	0	2	2	0	0	0	2	2	0	0	0
MGI:2384495	ENSG00000196588	MKL1	6	6	0	0	0	5	1	2	1	1	1	1	0	0	0	ENSMUSG00000042292	Mkl1	6	6	0	0	0	5	3	0	1	1	1	1	0	0	0
MGI:1920039	ENSG00000197415	VEPH1	7	2	1	4	0	3	0	0	3	0	2	1	0	1	0	ENSMUSG00000027831	Veph1	7	2	2	3	0	3	0	0	3	0	2	1	0	1	0
MGI:1918206	ENSG00000182459	TEX19	0	0	0	0	0	0	0	0	0	0	0	0	0	0	0	ENSMUSG00000039337	Tex19.2	0	0	0	0	0	0	0	0	0	0	0	0	0	0	0
MGI:1913406	ENSG00000141552	ANAPC11	0	0	0	0	0	1	1	0	0	0	1	1	0	0	0	ENSMUSG00000025135	Anapc11	0	0	0	0	0	1	0	1	0	0	0	0	0	0	0
MGI:2679264	ENSG00000183801	OLFML1	1	1	0	0	0	1	0	0	1	0	0	0	0	0	0	ENSMUSG00000051041	Olfml1	1	1	0	0	0	1	0	0	1	0	0	0	0	0	0
MGI:3050795	ENSG00000186260	MKL2	8	5	2	1	0	5	4	0	0	1	1	0	1	0	0	ENSMUSG00000009569	Mkl2	8	7	1	0	0	5	4	0	1	0	1	1	0	0	0
MGI:1913356	ENSG00000091482	SMPX	2	0	1	1	0	0	0	0	0	0	0	0	0	0	0	ENSMUSG00000041476	Smpx	2	0	1	1	0	0	0	0	0	0	0	0	0	0	0
MGI:1924261	ENSG00000140534	TICRR	6	5	1	0	0	10	8	2	0	0	5	5	0	0	0	ENSMUSG00000046591	Ticrr	6	6	0	0	0	10	10	0	0	0	5	5	0	0	0
MGI:1917493	ENSG00000140395	WDR61	3	3	0	0	0	3	3	0	0	0	3	3	0	0	0	ENSMUSG00000061559	Wdr61	3	3	0	0	0	3	3	0	0	0	3	3	0	0	0
MGI:3026884	ENSG00000184459	BPIFC	0	0	0	0	0	1	1	0	0	0	0	0	0	0	0	ENSMUSG00000050108	Bpifc	7	7	0	0	0	3	2	1	0	0	4	3	0	1	0
MGI:1339365	ENSG00000213694	S1PR3	0	0	0	0	0	0	0	0	0	0	0	0	0	0	0	ENSMUSG00000067586	S1pr3	0	0	0	0	0	0	0	0	0	0	0	0	0	0	0
MGI:1888520	ENSG00000141867	BRD4	10	9	1	0	0	6	5	1	0	0	2	2	0	0	0	ENSMUSG00000024002	Brd4	9	8	1	0	0	6	5	1	0	0	2	2	0	0	0
MGI:2442265	ENSG00000243335	KCTD7	1	1	0	0	0	1	1	0	0	0	1	1	0	0	0	ENSMUSG00000034110	Kctd7	1	1	0	0	0	1	1	0	0	0	1	1	0	0	0
MGI:88459	ENSG00000142156	COL6A1	26	26	0	0	0	5	5	0	0	0	3	3	0	0	0	ENSMUSG00000001119	Col6a1	26	26	0	0	0	5	5	0	0	0	3	3	0	0	0
MGI:1921819	ENSG00000052841	TTC17	15	11	1	3	0	3	2	0	1	0	5	5	0	0	0	ENSMUSG00000027194	Ttc17	8	7	0	1	0	3	1	1	1	0	1	1	0	0	0
MGI:1920150	ENSG00000178127	NDUFV2	5	4	0	1	0	1	1	0	0	0	1	0	1	0	0	ENSMUSG00000024099	Ndufv2	5	4	1	0	0	1	1	0	0	0	1	1	0	0	0
MGI:1933407	ENSG00000166682	TMPRSS5	3	2	1	0	0	6	6	0	0	0	3	3	0	0	0	ENSMUSG00000032268	Tmprss5	3	3	0	0	0	6	6	0	0	0	3	3	0	0	0
MGI:2685048	ENSG00000121446	RGSL1	6	5	0	1	0	9	6	1	2	0	5	3	2	0	0	ENSMUSG00000042641	Rgsl1	2	2	0	0	0	4	4	0	0	0	3	2	1	0	0
MGI:3028576	ENSG00000150990	DHX37	9	9	0	0	0	7	7	0	0	0	6	6	0	0	0	ENSMUSG00000029480	Dhx37	10	10	0	0	0	9	9	0	0	0	7	7	0	0	0
MGI:2145154	ENSG00000152684	PELO	1	1	0	0	0	0	0	0	0	0	0	0	0	0	0	ENSMUSG00000042275	Pelo	1	1	0	0	0	0	0	0	0	0	0	0	0	0	0
MGI:1928483	ENSG00000162236	STX5	5	5	0	0	0	2	2	0	0	0	2	1	0	1	0	ENSMUSG00000010110	Stx5a	5	4	1	0	0	2	2	0	0	0	2	2	0	0	0
MGI:1349385	ENSG00000135636	DYSF	33	25	5	3	0	13	10	1	2	0	9	7	1	1	0	ENSMUSG00000033788	Dysf	32	27	3	2	0	13	10	2	1	0	9	8	0	1	0
MGI:109497	ENSG00000130700	GATA5	3	2	1	0	0	2	2	0	0	0	0	0	0	0	0	ENSMUSG00000015627	Gata5	3	3	0	0	0	2	2	0	0	0	0	0	0	0	0
MGI:107624	ENSG00000110921	MVK	3	3	0	0	0	3	3	0	0	0	3	3	0	0	0	ENSMUSG00000041939	Mvk	3	3	0	0	0	3	3	0	0	0	3	3	0	0	0
MGI:96693	ENSG00000171345	KRT19	4	4	0	0	0	0	0	0	0	0	1	1	0	0	0	ENSMUSG00000020911	Krt19	4	4	0	0	0	0	0	0	0	0	1	1	0	0	0
MGI:2685230	ENSG00000147206	NXF3	9	9	0	0	0	4	3	1	0	0	5	5	0	0	0	ENSMUSG00000057000	Nxf3	8	8	0	0	0	4	4	0	0	0	6	6	0	0	0
MGI:1921898	ENSG00000116497	S100PBP	1	1	0	0	0	1	0	0	1	0	2	2	0	0	0	ENSMUSG00000040928	S100pbp	2	2	0	0	0	2	1	0	1	0	2	2	0	0	0
MGI:3648473	ENSG00000173875	ZNF791	1	0	0	1	0	1	1	0	0	0	1	1	0	0	0	ENSMUSG00000074194	Zfp791	1	0	1	0	0	1	1	0	0	0	1	1	0	0	0
MGI:1921344	ENSG00000137221	TJAP1	2	2	0	0	0	0	0	0	0	0	1	1	0	0	0	ENSMUSG00000012296	Tjap1	4	4	0	0	0	0	0	0	0	0	2	2	0	0	0
MGI:1918047	ENSG00000001629	ANKIB1	10	7	1	2	0	4	2	1	1	0	4	1	2	1	0	ENSMUSG00000040351	Ankib1	10	6	3	1	0	4	2	1	1	0	4	4	0	0	0
MGI:1351636	ENSG00000167720	SRR	5	5	0	0	0	1	1	0	0	0	0	0	0	0	0	ENSMUSG00000001323	Srr	5	5	0	0	0	1	1	0	0	0	0	0	0	0	0
MGI:1347346	ENSG00000136378	ADAMTS7	12	11	1	0	0	6	5	0	1	0	5	4	0	1	0	ENSMUSG00000032363	Adamts7	12	12	0	0	0	7	6	1	0	0	5	5	0	0	0
MGI:108403	ENSG00000186184	POLR1D	0	0	0	0	0	0	0	0	0	0	2	1	0	1	0	ENSMUSG00000029642	Polr1d	0	0	0	0	0	0	0	0	0	0	2	0	1	1	0
MGI:2144489	ENSG00000091542	ALKBH5	0	0	0	0	0	0	0	0	0	0	0	0	0	0	0	ENSMUSG00000042650	Alkbh5	0	0	0	0	0	0	0	0	0	0	3	1	2	0	0
MGI:95514	ENSG00000182511	FES	7	7	0	0	0	4	4	0	0	0	6	6	0	0	0	ENSMUSG00000053158	Fes	7	7	0	0	0	4	4	0	0	0	6	6	0	0	0
MGI:2386851	ENSG00000171777	RASGRP4	8	8	0	0	0	3	3	0	0	0	5	5	0	0	0	ENSMUSG00000030589	Rasgrp4	8	8	0	0	0	3	3	0	0	0	5	5	0	0	0
MGI:2444763	ENSG00000083817	ZNF416	2	2	0	0	0	1	1	0	0	0	0	0	0	0	0	ENSMUSG00000034538	Zfp418	2	2	0	0	0	1	0	1	0	0	0	0	0	0	0
MGI:3033336	ENSG00000198198	SZT2	4	3	0	1	0	0	0	0	0	0	0	0	0	0	0	ENSMUSG00000033253	Szt2	31	31	0	0	0	23	23	0	0	0	17	17	0	0	0
MGI:1891828	ENSG00000126581	BECN1	3	3	0	0	0	1	1	0	0	0	6	6	0	0	0	ENSMUSG00000035086	Becn1	3	3	0	0	0	1	1	0	0	0	6	6	0	0	0
MGI:96175	ENSG00000105997	HOXA3	0	0	0	0	0	1	1	0	0	0	0	0	0	0	0	ENSMUSG00000079560	Hoxa3	0	0	0	0	0	1	1	0	0	0	0	0	0	0	0
MGI:88489	ENSG00000117322	CR2	0	0	0	0	0	14	13	0	1	0	4	3	1	0	0	ENSMUSG00000026616	Cr2	0	0	0	0	0	1	0	0	1	0	0	0	0	0	0
MGI:3528383	ENSG00000159792	PSKH1	1	0	0	1	0	0	0	0	0	0	0	0	0	0	0	ENSMUSG00000048310	Pskh1	1	0	0	1	0	0	0	0	0	0	0	0	0	0	0
MGI:1097682	ENSG00000083845	RPS5	4	4	0	0	0	0	0	0	0	0	0	0	0	0	0	ENSMUSG00000012848	Rps5	4	4	0	0	0	0	0	0	0	0	0	0	0	0	0
MGI:1923827	ENSG00000113194	FAF2	6	3	2	1	0	1	1	0	0	0	3	3	0	0	0	ENSMUSG00000025873	Faf2	6	5	0	1	0	1	1	0	0	0	3	3	0	0	0
MGI:3041210	ENSG00000187860	CCDC157	4	4	0	0	0	3	3	0	0	0	2	2	0	0	0	ENSMUSG00000051427	Ccdc157	4	4	0	0	0	3	3	0	0	0	2	2	0	0	0
MGI:1913754	ENSG00000117523	PRRC2C	9	6	3	0	0	4	4	0	0	0	3	3	0	0	0	ENSMUSG00000040225	Prrc2c	3	3	0	0	0	4	4	0	0	0	3	3	0	0	0
MGI:1890393	ENSG00000198839	ZNF277	3	1	1	1	0	3	2	0	0	1	5	3	2	0	0	ENSMUSG00000055917	Zfp277	3	1	1	1	0	4	2	0	2	0	5	3	1	1	0
MGI:97794	ENSG00000125384	PTGER2	1	0	0	1	0	0	0	0	0	0	0	0	0	0	0	ENSMUSG00000037759	Ptger2	1	0	0	1	0	0	0	0	0	0	0	0	0	0	0
MGI:1341878	ENSG00000110047	EHD1	2	2	0	0	0	1	0	0	1	0	1	1	0	0	0	ENSMUSG00000024772	Ehd1	2	2	0	0	0	1	0	0	1	0	1	1	0	0	0
MGI:95818	ENSG00000105737	GRIK5	11	9	0	2	0	5	5	0	0	0	2	1	0	1	0	ENSMUSG00000003378	Grik5	11	9	0	2	0	5	5	0	0	0	2	1	1	0	0
MGI:1915325	ENSG00000171357	LURAP1	1	0	0	1	0	0	0	0	0	0	0	0	0	0	0	ENSMUSG00000028701	Lurap1	1	0	1	0	0	0	0	0	0	0	0	0	0	0	0
MGI:1922460	ENSG00000204576	PRR3	0	0	0	0	0	3	3	0	0	0	0	0	0	0	0	ENSMUSG00000038500	Prr3	0	0	0	0	0	3	3	0	0	0	0	0	0	0	0
MGI:104971	ENSG00000271303	SRXN1	1	1	0	0	0	0	0	0	0	0	0	0	0	0	0	ENSMUSG00000032802	Srxn1	1	1	0	0	0	0	0	0	0	0	0	0	0	0	0
MGI:2686519	ENSG00000243449	C4orf48	1	1	0	0	0	1	1	0	0	0	1	1	0	0	0	ENSMUSG00000070858	AC163329.3	1	1	0	0	0	1	1	0	0	0	1	1	0	0	0
MGI:2181411	ENSG00000140675	SLC5A2	7	7	0	0	0	5	5	0	0	0	1	1	0	0	0	ENSMUSG00000030781	Slc5a2	7	7	0	0	0	5	5	0	0	0	1	1	0	0	0
MGI:1914296	ENSG00000145979	TBC1D7	3	2	1	0	0	2	2	0	0	0	1	1	0	0	0	ENSMUSG00000021368	Tbc1d7	3	2	1	0	0	2	2	0	0	0	1	1	0	0	0
MGI:97363	ENSG00000148400	NOTCH1	6	6	0	0	0	21	21	0	0	0	6	5	0	1	0	ENSMUSG00000026923	Notch1	6	6	0	0	0	21	21	0	0	0	6	5	0	1	0
MGI:1918941	ENSG00000182013	PNMAL1	1	1	0	0	0	0	0	0	0	0	0	0	0	0	0	ENSMUSG00000041141	Pnmal1	0	0	0	0	0	1	1	0	0	0	0	0	0	0	0
MGI:98847	ENSG00000115548	KDM3A	11	9	2	0	0	10	10	0	0	0	3	3	0	0	0	ENSMUSG00000053470	Kdm3a	11	9	2	0	0	10	10	0	0	0	3	3	0	0	0
MGI:1915286	ENSG00000120963	ZNF706	1	1	0	0	0	0	0	0	0	0	0	0	0	0	0	ENSMUSG00000062397	Zfp706	1	1	0	0	0	0	0	0	0	0	0	0	0	0	0
MGI:3036282	ENSG00000074657	ZNF532	4	1	1	2	0	0	0	0	0	0	3	2	1	0	0	ENSMUSG00000042439	Zfp532	2	1	0	0	1	0	0	0	0	0	1	1	0	0	0
MGI:88355	ENSG00000170558	CDH2	9	5	1	3	0	5	4	0	0	1	1	1	0	0	0	ENSMUSG00000024304	Cdh2	9	5	1	3	0	5	4	0	0	1	1	1	0	0	0
MGI:1916168	ENSG00000154102	C16orf74	0	0	0	0	0	2	1	0	1	0	0	0	0	0	0	ENSMUSG00000043687	AC103360.3	1	0	1	0	0	2	1	0	1	0	0	0	0	0	0
MGI:88116	ENSG00000185883	ATP6V0C	0	0	0	0	0	1	0	1	0	0	1	1	0	0	0	ENSMUSG00000024121	Atp6v0c	0	0	0	0	0	1	1	0	0	0	1	1	0	0	0
MGI:1914131	ENSG00000116005	PCYOX1	0	0	0	0	0	4	4	0	0	0	1	0	0	1	0	ENSMUSG00000029998	Pcyox1	0	0	0	0	0	4	4	0	0	0	1	1	0	0	0
MGI:1920997	ENSG00000171984	C20orf196	0	0	0	0	0	1	0	0	0	1	0	0	0	0	0	ENSMUSG00000044991	RP23-391A14.5	0	0	0	0	0	1	0	0	0	1	0	0	0	0	0
MGI:104640	ENSG00000124839	RAB17	2	2	0	0	0	2	1	1	0	0	0	0	0	0	0	ENSMUSG00000026304	Rab17	2	2	0	0	0	2	2	0	0	0	0	0	0	0	0
MGI:1918699	ENSG00000010165	METTL13	2	2	0	0	0	5	5	0	0	0	0	0	0	0	0	ENSMUSG00000026694	Mettl13	2	2	0	0	0	5	5	0	0	0	0	0	0	0	0
MGI:1914880	ENSG00000156671	SAMD8	2	0	1	1	0	1	1	0	0	0	2	1	0	1	0	ENSMUSG00000021770	Samd8	2	0	1	1	0	1	1	0	0	0	2	2	0	0	0
MGI:1354385	ENSG00000197930	ERO1A	6	3	2	1	0	5	4	1	0	0	4	4	0	0	0	ENSMUSG00000021831	Ero1l	6	5	0	1	0	5	5	0	0	0	4	4	0	0	0
MGI:2447166	ENSG00000153551	CMTM7	3	1	1	1	0	1	1	0	0	0	0	0	0	0	0	ENSMUSG00000032436	Cmtm7	3	2	0	1	0	1	1	0	0	0	0	0	0	0	0
MGI:1278334	ENSG00000107372	ZFAND5	0	0	0	0	0	3	3	0	0	0	1	1	0	0	0	ENSMUSG00000024750	Zfand5	0	0	0	0	0	3	3	0	0	0	1	1	0	0	0
MGI:1924558	ENSG00000011105	TSPAN9	6	5	0	0	1	0	0	0	0	0	0	0	0	0	0	ENSMUSG00000030352	Tspan9	6	5	0	0	1	0	0	0	0	0	0	0	0	0	0
MGI:102944	ENSG00000119048	UBE2B	1	1	0	0	0	2	1	1	0	0	2	2	0	0	0	ENSMUSG00000020390	Ube2b	1	1	0	0	0	2	2	0	0	0	2	2	0	0	0
MGI:108360	ENSG00000154380	ENAH	4	3	0	1	0	5	4	0	1	0	5	3	0	1	1	ENSMUSG00000022995	Enah	4	3	1	0	0	6	5	0	1	0	4	2	1	0	1
MGI:3779828	ENSG00000101307	SIRPB1	0	0	0	0	0	4	2	2	0	0	0	0	0	0	0	ENSMUSG00000095028	Sirpb1b	0	0	0	0	0	4	1	1	2	0	0	0	0	0	0
MGI:2384786	ENSG00000060566	CREB3L3	5	5	0	0	0	2	2	0	0	0	2	2	0	0	0	ENSMUSG00000035041	Creb3l3	5	5	0	0	0	2	2	0	0	0	2	2	0	0	0
MGI:1339946	ENSG00000028839	TBPL1	2	2	0	0	0	1	1	0	0	0	2	2	0	0	0	ENSMUSG00000071359	Tbpl1	2	2	0	0	0	1	1	0	0	0	2	2	0	0	0
MGI:2154238	ENSG00000164050	PLXNB1	21	21	0	0	0	6	6	0	0	0	9	9	0	0	0	ENSMUSG00000053646	Plxnb1	21	21	0	0	0	5	5	0	0	0	9	9	0	0	0
MGI:1917076	ENSG00000172689	MS4A10	5	5	0	0	0	0	0	0	0	0	1	1	0	0	0	ENSMUSG00000024731	Ms4a10	5	5	0	0	0	1	1	0	0	0	0	0	0	0	0
MGI:2152211	ENSG00000103154	NECAB2	4	3	1	0	0	4	3	1	0	0	4	4	0	0	0	ENSMUSG00000031837	Necab2	4	3	1	0	0	4	4	0	0	0	4	4	0	0	0
MGI:1930140	ENSG00000178252	WDR6	0	0	0	0	0	2	2	0	0	0	3	3	0	0	0	ENSMUSG00000066357	Wdr6	0	0	0	0	0	2	2	0	0	0	3	3	0	0	0
MGI:1914915	ENSG00000132912	DCTN4	7	5	2	0	0	2	1	0	1	0	4	4	0	0	0	ENSMUSG00000024603	Dctn4	6	5	1	0	0	2	2	0	0	0	4	4	0	0	0
MGI:1346342	ENSG00000016490	CLCA1	7	7	0	0	0	5	5	0	0	0	1	0	1	0	0	ENSMUSG00000028255	Clca1	7	7	0	0	0	5	5	0	0	0	1	0	1	0	0
MGI:1923159	ENSG00000062716	VMP1	7	3	2	2	0	1	1	0	0	0	2	1	0	1	0	ENSMUSG00000018171	Vmp1	7	3	2	2	0	1	1	0	0	0	2	1	0	1	0
MGI:2444365	ENSG00000136237	RAPGEF5	7	6	1	0	0	5	4	0	1	0	3	3	0	0	0	ENSMUSG00000041992	Rapgef5	12	8	0	4	0	7	5	0	2	0	6	4	1	1	0
MGI:1917656	ENSG00000151502	VPS26B	1	1	0	0	0	2	1	1	0	0	2	2	0	0	0	ENSMUSG00000031988	Vps26b	1	1	0	0	0	2	1	1	0	0	2	2	0	0	0
MGI:1921436	ENSG00000151468	CCDC3	1	0	0	0	1	0	0	0	0	0	1	1	0	0	0	ENSMUSG00000026676	Ccdc3	1	0	0	0	1	0	0	0	0	0	1	1	0	0	0
MGI:87906	ENSG00000184009	ACTG1	3	3	0	0	0	1	1	0	0	0	0	0	0	0	0	ENSMUSG00000062825	Actg1	3	3	0	0	0	1	1	0	0	0	0	0	0	0	0
MGI:3609653	ENSG00000167566	NCKAP5L	1	1	0	0	0	2	2	0	0	0	1	1	0	0	0	ENSMUSG00000023009	Nckap5l	7	7	0	0	0	2	2	0	0	0	1	1	0	0	0
MGI:1914400	ENSG00000110315	RNF141	1	0	1	0	0	0	0	0	0	0	3	2	1	0	0	ENSMUSG00000030788	Rnf141	1	0	1	0	0	0	0	0	0	0	3	3	0	0	0
MGI:1918087	ENSG00000179133	C10orf67	3	2	0	1	0	0	0	0	0	0	1	0	0	1	0	ENSMUSG00000026734	RP24-189E15.1	11	6	3	2	0	2	1	0	1	0	3	2	0	1	0
MGI:1925573	ENSG00000178761	FAM219B	1	1	0	0	0	1	1	0	0	0	2	2	0	0	0	ENSMUSG00000032305	Fam219b	1	1	0	0	0	1	1	0	0	0	2	2	0	0	0
MGI:98480	ENSG00000162367	TAL1	0	0	0	0	0	1	1	0	0	0	1	1	0	0	0	ENSMUSG00000028717	Tal1	0	0	0	0	0	1	1	0	0	0	1	1	0	0	0
MGI:1920949	ENSG00000137713	PPP2R1B	9	8	0	1	0	4	4	0	0	0	2	2	0	0	0	ENSMUSG00000032058	Ppp2r1b	10	9	1	0	0	4	4	0	0	0	2	2	0	0	0
MGI:1202710	ENSG00000111339	ART4	2	1	0	1	0	0	0	0	0	0	0	0	0	0	0	ENSMUSG00000030217	Art4	1	1	0	0	0	1	1	0	0	0	0	0	0	0	0
MGI:1916390	ENSG00000165948	IFI27L1	0	0	0	0	0	3	3	0	0	0	0	0	0	0	0	ENSMUSG00000021208	Ifi27l2b	0	0	0	0	0	6	6	0	0	0	0	0	0	0	0
MGI:1891840	ENSG00000136937	NCBP1	11	11	0	0	0	3	2	1	0	0	8	8	0	0	0	ENSMUSG00000028330	Ncbp1	11	11	0	0	0	3	2	1	0	0	8	8	0	0	0
MGI:2385107	ENSG00000117280	RAB29	1	1	0	0	0	2	2	0	0	0	1	1	0	0	0	ENSMUSG00000026433	Rab29	1	1	0	0	0	2	2	0	0	0	1	1	0	0	0
MGI:1914730	ENSG00000273559	CWC25	3	3	0	0	0	0	0	0	0	0	6	5	1	0	0	ENSMUSG00000018541	Cwc25	3	3	0	0	0	0	0	0	0	0	6	5	1	0	0
MGI:1913355	ENSG00000109332	UBE2D3	3	1	1	1	0	2	2	0	0	0	1	1	0	0	0	ENSMUSG00000078578	Ube2d3	3	2	0	1	0	2	2	0	0	0	1	1	0	0	0
MGI:1919288	ENSG00000162413	KLHL21	1	1	0	0	0	1	1	0	0	0	1	1	0	0	0	ENSMUSG00000073700	Klhl21	1	1	0	0	0	1	1	0	0	0	1	1	0	0	0
MGI:3056295	ENSG00000137098	SPAG8	3	3	0	0	0	2	2	0	0	0	2	2	0	0	0	ENSMUSG00000066196	Spag8	3	3	0	0	0	1	1	0	0	0	2	2	0	0	0
MGI:2443893	ENSG00000141519	CCDC40	5	3	2	0	0	2	1	1	0	0	1	1	0	0	0	ENSMUSG00000039963	Ccdc40	12	11	1	0	0	3	3	0	0	0	3	3	0	0	0
MGI:2387629	ENSG00000120948	TARDBP	3	3	0	0	0	1	1	0	0	0	0	0	0	0	0	ENSMUSG00000041459	Tardbp	3	3	0	0	0	2	2	0	0	0	0	0	0	0	0
MGI:1330238	ENSG00000136908	DPM2	2	2	0	0	0	1	1	0	0	0	0	0	0	0	0	ENSMUSG00000026810	Dpm2	2	2	0	0	0	1	1	0	0	0	0	0	0	0	0
MGI:1928895	ENSG00000172183	ISG20	2	1	0	1	0	0	0	0	0	0	0	0	0	0	0	ENSMUSG00000039236	Isg20	2	2	0	0	0	0	0	0	0	0	0	0	0	0	0
MGI:2442862	ENSG00000163534	FCRL1	1	1	0	0	0	8	7	0	1	0	1	1	0	0	0	ENSMUSG00000059994	Fcrl1	1	1	0	0	0	8	8	0	0	0	1	1	0	0	0
MGI:88339	ENSG00000117091	CD48	0	0	0	0	0	3	2	0	1	0	0	0	0	0	0	ENSMUSG00000015355	Cd48	0	0	0	0	0	3	1	1	1	0	0	0	0	0	0
MGI:98904	ENSG00000130717	UCK1	2	2	0	0	0	3	3	0	0	0	1	1	0	0	0	ENSMUSG00000002550	Uck1	2	2	0	0	0	3	3	0	0	0	1	1	0	0	0
MGI:99253	ENSG00000105672	ETV2	1	1	0	0	0	4	4	0	0	0	0	0	0	0	0	ENSMUSG00000006311	Etv2	1	1	0	0	0	4	4	0	0	0	0	0	0	0	0
MGI:2441734	ENSG00000171657	GPR82	0	0	0	0	0	0	0	0	0	0	0	0	0	0	0	ENSMUSG00000047678	Gpr82	0	0	0	0	0	0	0	0	0	0	0	0	0	0	0
MGI:1096867	ENSG00000244405	ETV5	3	3	0	0	0	6	4	1	1	0	2	1	0	1	0	ENSMUSG00000013089	Etv5	3	2	1	0	0	7	4	2	1	0	2	1	1	0	0
MGI:1929282	ENSG00000110958	PTGES3	4	4	0	0	0	1	1	0	0	0	2	1	0	1	0	ENSMUSG00000071072	Ptges3	4	4	0	0	0	1	1	0	0	0	2	1	1	0	0
MGI:1914093	ENSG00000167130	DOLPP1	1	1	0	0	0	2	2	0	0	0	4	4	0	0	0	ENSMUSG00000026856	Dolpp1	1	1	0	0	0	2	2	0	0	0	4	4	0	0	0
MGI:107674	ENSG00000158473	CD1D	0	0	0	0	0	4	4	0	0	0	1	1	0	0	0	ENSMUSG00000028076	Cd1d1	0	0	0	0	0	4	4	0	0	0	1	1	0	0	0
MGI:1925213	ENSG00000134709	HOOK1	12	10	2	0	0	3	3	0	0	0	6	5	1	0	0	ENSMUSG00000028572	Hook1	12	11	1	0	0	3	3	0	0	0	6	5	0	1	0
MGI:2685362	ENSG00000168143	FAM83B	2	1	0	0	1	0	0	0	0	0	1	0	0	1	0	ENSMUSG00000032358	Fam83b	2	1	0	1	0	0	0	0	0	0	1	0	1	0	0
MGI:88469	ENSG00000105664	COMP	10	10	0	0	0	6	6	0	0	0	2	2	0	0	0	ENSMUSG00000031849	Comp	10	10	0	0	0	6	6	0	0	0	2	2	0	0	0
MGI:1915769	ENSG00000066629	EML1	9	8	1	0	0	7	4	0	2	1	5	3	0	2	0	ENSMUSG00000058070	Eml1	9	8	1	0	0	7	5	1	1	0	5	3	0	2	0
MGI:104857	ENSG00000171611	PTCRA	0	0	0	0	0	3	2	1	0	0	0	0	0	0	0	ENSMUSG00000036858	Ptcra	0	0	0	0	0	3	3	0	0	0	0	0	0	0	0
MGI:107508	ENSG00000124882	EREG	0	0	0	0	0	2	1	0	1	0	2	2	0	0	0	ENSMUSG00000029377	Ereg	0	0	0	0	0	2	1	0	1	0	2	2	0	0	0
MGI:99441	ENSG00000223572	CKMT1A	6	6	0	0	0	0	0	0	0	0	2	2	0	0	0	ENSMUSG00000000308	Ckmt1	6	6	0	0	0	0	0	0	0	0	2	2	0	0	0
MGI:88466	ENSG00000049089	COL9A2	28	28	0	0	0	3	3	0	0	0	0	0	0	0	0	ENSMUSG00000028626	Col9a2	28	28	0	0	0	3	3	0	0	0	0	0	0	0	0
MGI:1858751	ENSG00000116954	RRAGC	3	3	0	0	0	1	0	1	0	0	2	1	1	0	0	ENSMUSG00000028646	Rragc	3	3	0	0	0	1	0	1	0	0	2	2	0	0	0
MGI:1336175	ENSG00000164626	KCNK5	2	1	0	1	0	2	2	0	0	0	0	0	0	0	0	ENSMUSG00000023243	Kcnk5	2	1	0	1	0	2	2	0	0	0	0	0	0	0	0
MGI:2447857	ENSG00000100023	PPIL2	8	8	0	0	0	5	4	1	0	0	7	7	0	0	0	ENSMUSG00000022771	Ppil2	8	8	0	0	0	5	5	0	0	0	6	6	0	0	0
MGI:1270859	ENSG00000121671	CRY2	4	3	1	0	0	3	3	0	0	0	3	2	1	0	0	ENSMUSG00000068742	Cry2	4	3	1	0	0	3	3	0	0	0	3	2	1	0	0
MGI:2444069	ENSG00000174453	VWC2L	1	0	0	1	0	1	0	0	0	1	0	0	0	0	0	ENSMUSG00000045648	Vwc2l	1	0	0	1	0	2	1	0	0	1	0	0	0	0	0
MGI:1289164	ENSG00000025770	NCAPH2	10	9	1	0	0	7	7	0	0	0	2	2	0	0	0	ENSMUSG00000008690	Ncaph2	10	10	0	0	0	7	7	0	0	0	2	2	0	0	0
MGI:98643	ENSG00000146425	DYNLT1	2	2	0	0	0	2	2	0	0	0	0	0	0	0	0	ENSMUSG00000096255	Dynlt1b	2	2	0	0	0	2	2	0	0	0	0	0	0	0	0
MGI:1924305	ENSG00000185069	KRT76	5	5	0	0	0	1	1	0	0	0	2	2	0	0	0	ENSMUSG00000075402	Krt76	5	5	0	0	0	1	1	0	0	0	2	2	0	0	0
MGI:1919276	ENSG00000100416	TRMU	4	4	0	0	0	5	5	0	0	0	1	0	1	0	0	ENSMUSG00000022386	Trmu	4	4	0	0	0	5	4	1	0	0	1	1	0	0	0
MGI:1921095	ENSG00000137494	ANKRD42	4	2	2	0	0	5	3	1	1	0	2	2	0	0	0	ENSMUSG00000041343	Ankrd42	4	2	2	0	0	5	4	0	1	0	3	2	1	0	0
MGI:1338030	ENSG00000131375	CAPN7	9	7	2	0	0	3	2	1	0	0	8	8	0	0	0	ENSMUSG00000021893	Capn7	9	9	0	0	0	3	3	0	0	0	8	8	0	0	0
MGI:99915	ENSG00000196878	LAMB3	9	8	0	1	0	10	10	0	0	0	2	2	0	0	0	ENSMUSG00000026639	Lamb3	9	8	0	1	0	10	10	0	0	0	2	2	0	0	0
MGI:1330282	ENSG00000196154	S100A4	1	1	0	0	0	0	0	0	0	0	0	0	0	0	0	ENSMUSG00000001020	S100a4	1	1	0	0	0	0	0	0	0	0	0	0	0	0	0
MGI:1919164	ENSG00000163297	ANTXR2	10	5	1	3	1	2	2	0	0	0	4	2	0	2	0	ENSMUSG00000029338	Antxr2	10	6	1	3	0	2	2	0	0	0	5	3	1	1	0
MGI:101917	ENSG00000075790	BCAP29	2	2	0	0	0	2	0	1	1	0	2	2	0	0	0	ENSMUSG00000020650	Bcap29	2	1	1	0	0	2	1	0	1	0	2	2	0	0	0
MGI:1913415	ENSG00000107949	BCCIP	5	4	1	0	0	1	0	0	1	0	1	1	0	0	0	ENSMUSG00000030983	Bccip	5	5	0	0	0	0	0	0	0	0	1	1	0	0	0
MGI:1333778	ENSG00000064199	SPA17	2	1	0	1	0	1	0	1	0	0	0	0	0	0	0	ENSMUSG00000001948	Spa17	2	2	0	0	0	1	1	0	0	0	0	0	0	0	0
MGI:2140623	ENSG00000142961	MOB3C	1	1	0	0	0	2	2	0	0	0	0	0	0	0	0	ENSMUSG00000028709	Mob3c	1	1	0	0	0	1	1	0	0	0	0	0	0	0	0
MGI:97535	ENSG00000101327	PDYN	1	1	0	0	0	0	0	0	0	0	0	0	0	0	0	ENSMUSG00000027400	Pdyn	1	1	0	0	0	0	0	0	0	0	0	0	0	0	0
MGI:2137361	ENSG00000197506	SLC28A3	10	9	0	1	0	3	3	0	0	0	4	4	0	0	0	ENSMUSG00000021553	Slc28a3	10	8	1	1	0	3	3	0	0	0	4	4	0	0	0
MGI:1928387	ENSG00000121578	B4GALT4	1	1	0	0	0	1	1	0	0	0	3	2	1	0	0	ENSMUSG00000022793	B4galt4	1	1	0	0	0	1	1	0	0	0	3	2	1	0	0
MGI:105380	ENSG00000073111	MCM2	9	8	1	0	0	4	4	0	0	0	2	1	1	0	0	ENSMUSG00000002870	Mcm2	9	9	0	0	0	4	4	0	0	0	2	2	0	0	0
MGI:1919290	ENSG00000099834	CDHR5	10	10	0	0	0	3	3	0	0	0	0	0	0	0	0	ENSMUSG00000025497	Cdhr5	10	10	0	0	0	4	4	0	0	0	0	0	0	0	0
MGI:104769	ENSG00000141756	FKBP10	1	1	0	0	0	4	4	0	0	0	4	4	0	0	0	ENSMUSG00000001555	Fkbp10	1	1	0	0	0	4	4	0	0	0	4	4	0	0	0
MGI:1923747	ENSG00000204619	PPP1R11	1	1	0	0	0	1	1	0	0	0	0	0	0	0	0	ENSMUSG00000036398	Ppp1r11	1	1	0	0	0	1	1	0	0	0	0	0	0	0	0
MGI:2446237	ENSG00000184056	VPS33B	11	11	0	0	0	10	10	0	0	0	1	1	0	0	0	ENSMUSG00000030534	Vps33b	11	11	0	0	0	10	10	0	0	0	1	1	0	0	0
MGI:1931352	ENSG00000149150	SLC43A1	4	4	0	0	0	5	4	0	1	0	4	4	0	0	0	ENSMUSG00000027075	Slc43a1	4	4	0	0	0	5	4	1	0	0	4	4	0	0	0
MGI:105377	ENSG00000135074	ADAM19	13	9	4	0	0	3	3	0	0	0	6	4	0	2	0	ENSMUSG00000011256	Adam19	13	12	1	0	0	3	3	0	0	0	6	4	0	2	0
MGI:1916449	ENSG00000118690	ARMC2	4	0	1	3	0	8	4	4	0	0	4	2	1	1	0	ENSMUSG00000071324	Armc2	0	0	0	0	0	0	0	0	0	0	1	0	0	1	0
MGI:1914765	ENSG00000113638	TTC33	2	1	0	1	0	0	0	0	0	0	1	0	0	1	0	ENSMUSG00000022151	Ttc33	2	1	1	0	0	0	0	0	0	0	1	0	0	1	0
MGI:2139207	ENSG00000148396	SEC16A	15	15	0	0	0	6	6	0	0	0	4	4	0	0	0	ENSMUSG00000026924	Sec16a	14	14	0	0	0	5	5	0	0	0	3	3	0	0	0
MGI:1916824	ENSG00000164237	CMBL	1	1	0	0	0	1	1	0	0	0	2	2	0	0	0	ENSMUSG00000022235	Cmbl	1	1	0	0	0	1	1	0	0	0	2	2	0	0	0
MGI:96031	ENSG00000106804	C5	17	16	1	0	0	16	14	2	0	0	7	5	2	0	0	ENSMUSG00000026874	Hc	17	16	1	0	0	16	16	0	0	0	7	7	0	0	0
MGI:1921896	ENSG00000171621	SPSB1	0	0	0	0	0	1	0	0	1	0	0	0	0	0	0	ENSMUSG00000039911	Spsb1	0	0	0	0	0	1	0	1	0	0	0	0	0	0	0
MGI:2444961	ENSG00000146966	DENND2A	8	5	2	1	0	6	6	0	0	0	3	1	0	2	0	ENSMUSG00000038456	Dennd2a	8	7	1	0	0	6	6	0	0	0	3	1	1	1	0
MGI:2138069	ENSG00000118418	HMGN3	4	2	1	1	0	1	1	0	0	0	0	0	0	0	0	ENSMUSG00000066456	Hmgn3	5	3	1	1	0	0	0	0	0	0	0	0	0	0	0
MGI:3606211	ENSG00000179954	SSC5D	0	0	0	0	0	13	12	0	1	0	0	0	0	0	0	ENSMUSG00000035279	Ssc5d	0	0	0	0	0	13	12	1	0	0	0	0	0	0	0
MGI:1333863	ENSG00000152270	PDE3B	8	4	1	2	1	5	2	1	2	0	2	1	0	1	0	ENSMUSG00000030671	Pde3b	8	7	0	0	1	5	4	1	0	0	2	1	1	0	0
MGI:1930849	ENSG00000131171	SH3BGRL	3	1	0	1	1	0	0	0	0	0	0	0	0	0	0	ENSMUSG00000031246	Sh3bgrl	3	1	1	0	1	0	0	0	0	0	0	0	0	0	0
MGI:1328306	ENSG00000115942	ORC2	5	5	0	0	0	8	6	2	0	0	2	1	1	0	0	ENSMUSG00000026037	Orc2	5	4	1	0	0	8	8	0	0	0	2	2	0	0	0
MGI:2444812	ENSG00000110931	CAMKK2	9	9	0	0	0	3	3	0	0	0	3	3	0	0	0	ENSMUSG00000029471	Camkk2	9	9	0	0	0	3	3	0	0	0	3	3	0	0	0
MGI:1919709	ENSG00000102241	HTATSF1	5	5	0	0	0	2	2	0	0	0	1	1	0	0	0	ENSMUSG00000067873	Htatsf1	5	5	0	0	0	2	2	0	0	0	1	1	0	0	0
MGI:3035485	ENSG00000205097	FRG2	0	0	0	0	0	3	3	0	0	0	0	0	0	0	0	ENSMUSG00000087385	RP23-132L14.7	0	0	0	0	0	0	0	0	0	0	0	0	0	0	0
MGI:1914383	ENSG00000169347	GP2	2	2	0	0	0	6	6	0	0	0	2	2	0	0	0	ENSMUSG00000030954	Gp2	2	2	0	0	0	5	5	0	0	0	2	2	0	0	0
MGI:1336170	ENSG00000086967	MYBPC2	5	5	0	0	0	17	17	0	0	0	5	5	0	0	0	ENSMUSG00000038670	Mybpc2	5	5	0	0	0	17	17	0	0	0	5	5	0	0	0
MGI:1860611	ENSG00000107438	PDLIM1	2	1	0	1	0	1	0	1	0	0	3	2	0	1	0	ENSMUSG00000055044	Pdlim1	2	0	1	1	0	1	0	1	0	0	3	2	0	1	0
MGI:1355305	ENSG00000162139	NEU3	1	0	0	1	0	1	0	1	0	0	0	0	0	0	0	ENSMUSG00000035239	Neu3	1	0	1	0	0	0	0	0	0	0	0	0	0	0	0
MGI:106637	ENSG00000158014	SLC30A2	1	1	0	0	0	4	4	0	0	0	2	2	0	0	0	ENSMUSG00000028836	Slc30a2	1	1	0	0	0	4	4	0	0	0	2	2	0	0	0
MGI:3577015	ENSG00000154124	OTULIN	4	3	1	0	0	1	1	0	0	0	1	0	1	0	0	ENSMUSG00000046034	Otulin	4	4	0	0	0	1	1	0	0	0	1	0	1	0	0
MGI:1918361	ENSG00000183840	GPR39	0	0	0	0	0	1	0	0	0	1	0	0	0	0	0	ENSMUSG00000026343	Gpr39	0	0	0	0	0	1	0	0	0	1	0	0	0	0	0
MGI:1859834	ENSG00000152672	CLEC4F	1	1	0	0	0	4	4	0	0	0	1	1	0	0	0	ENSMUSG00000014542	Clec4f	1	1	0	0	0	4	3	1	0	0	1	1	0	0	0
MGI:96185	ENSG00000182742	HOXB4	0	0	0	0	0	1	1	0	0	0	0	0	0	0	0	ENSMUSG00000038692	Hoxb4	0	0	0	0	0	1	1	0	0	0	0	0	0	0	0
MGI:102700	ENSG00000135424	ITGA7	12	12	0	0	0	5	5	0	0	0	7	7	0	0	0	ENSMUSG00000025348	Itga7	12	12	0	0	0	5	5	0	0	0	7	7	0	0	0
MGI:1298222	ENSG00000249437	NAIP	2	2	0	0	0	9	9	0	0	0	2	0	1	1	0	ENSMUSG00000078942	Naip6	2	2	0	0	0	9	8	1	0	0	2	1	1	0	0
MGI:2661081	ENSG00000123612	ACVR1C	1	1	0	0	0	6	2	2	2	0	1	1	0	0	0	ENSMUSG00000026834	Acvr1c	1	0	1	0	0	6	3	1	2	0	1	1	0	0	0
MGI:1918007	ENSG00000206527	HACD2	2	0	0	2	0	2	0	1	1	0	2	2	0	0	0	ENSMUSG00000035376	Hacd2	2	0	0	2	0	2	1	0	1	0	2	2	0	0	0
MGI:2677850	ENSG00000119328	FAM206A	2	2	0	0	0	1	1	0	0	0	2	2	0	0	0	ENSMUSG00000038827	Fam206a	2	2	0	0	0	1	1	0	0	0	2	2	0	0	0
MGI:2446270	ENSG00000179715	PCED1B	0	0	0	0	0	0	0	0	0	0	0	0	0	0	0	ENSMUSG00000044250	Pced1b	0	0	0	0	0	0	0	0	0	0	0	0	0	0	0
MGI:1332234	ENSG00000163848	ZNF148	3	1	1	1	0	2	1	0	1	0	0	0	0	0	0	ENSMUSG00000022811	Zfp148	3	1	1	1	0	2	1	0	1	0	0	0	0	0	0
MGI:1344371	ENSG00000136098	NEK3	6	6	0	0	0	5	5	0	0	0	3	3	0	0	0	ENSMUSG00000031478	Nek3	6	5	1	0	0	5	5	0	0	0	3	2	1	0	0
MGI:3029307	ENSG00000184811	TUSC5	1	0	0	1	0	1	1	0	0	0	0	0	0	0	0	ENSMUSG00000046275	Tusc5	1	0	0	1	0	1	1	0	0	0	0	0	0	0	0
MGI:98038	ENSG00000144713	RPL32	1	1	0	0	0	0	0	0	0	0	1	1	0	0	0	ENSMUSG00000057841	Rpl32	1	1	0	0	0	0	0	0	0	0	1	1	0	0	0
MGI:1919299	ENSG00000159958	TNFRSF13C	0	0	0	0	0	2	2	0	0	0	0	0	0	0	0	ENSMUSG00000068105	Tnfrsf13c	0	0	0	0	0	2	2	0	0	0	0	0	0	0	0
MGI:1339753	ENSG00000184371	CSF1	5	5	0	0	0	2	2	0	0	0	1	1	0	0	0	ENSMUSG00000014599	Csf1	5	5	0	0	0	1	1	0	0	0	1	1	0	0	0
MGI:106028	ENSG00000155366	RHOC	2	2	0	0	0	1	1	0	0	0	0	0	0	0	0	ENSMUSG00000002233	Rhoc	2	2	0	0	0	1	1	0	0	0	0	0	0	0	0
MGI:102952	ENSG00000065357	DGKA	11	11	0	0	0	7	6	1	0	0	4	4	0	0	0	ENSMUSG00000025357	Dgka	11	11	0	0	0	7	7	0	0	0	4	4	0	0	0
MGI:2387432	ENSG00000183439	TRIM61	1	0	0	1	0	0	0	0	0	0	0	0	0	0	0	ENSMUSG00000109718	Trim61	0	0	0	0	0	0	0	0	0	0	0	0	0	0	0
MGI:1923409	ENSG00000179178	TMEM125	0	0	0	0	0	0	0	0	0	0	0	0	0	0	0	ENSMUSG00000050854	Tmem125	0	0	0	0	0	0	0	0	0	0	0	0	0	0	0
MGI:2443588	ENSG00000141506	PIK3R5	8	8	0	0	0	6	5	0	1	0	3	3	0	0	0	ENSMUSG00000020901	Pik3r5	8	8	0	0	0	6	5	1	0	0	3	3	0	0	0
MGI:2660847	ENSG00000138074	SLC5A6	7	7	0	0	0	3	3	0	0	0	4	4	0	0	0	ENSMUSG00000006641	Slc5a6	7	7	0	0	0	3	3	0	0	0	4	4	0	0	0
MGI:87866	ENSG00000115361	ACADL	4	3	1	0	0	0	0	0	0	0	6	5	1	0	0	ENSMUSG00000026003	Acadl	4	4	0	0	0	0	0	0	0	0	6	4	2	0	0
MGI:2135755	ENSG00000131055	COX4I2	0	0	0	0	0	3	3	0	0	0	0	0	0	0	0	ENSMUSG00000009876	Cox4i2	0	0	0	0	0	3	3	0	0	0	0	0	0	0	0
MGI:1330808	ENSG00000132196	HSD17B7	5	4	1	0	0	0	0	0	0	0	3	3	0	0	0	ENSMUSG00000026675	Hsd17b7	5	5	0	0	0	0	0	0	0	0	3	3	0	0	0
MGI:1344353	ENSG00000186625	KATNA1	4	2	1	1	0	2	2	0	0	0	3	2	1	0	0	ENSMUSG00000019794	Katna1	4	2	2	0	0	2	2	0	0	0	3	3	0	0	0
MGI:2685726	ENSG00000091622	PITPNM3	8	8	0	0	0	7	3	0	4	0	4	4	0	0	0	ENSMUSG00000040543	Pitpnm3	8	8	0	0	0	7	3	1	3	0	4	4	0	0	0
MGI:1918090	ENSG00000004809	SLC22A16	3	2	1	0	0	1	1	0	0	0	3	1	1	1	0	ENSMUSG00000019834	Slc22a16	3	2	1	0	0	1	1	0	0	0	3	2	1	0	0
MGI:99676	ENSG00000078295	ADCY2	16	5	4	4	3	1	1	0	0	0	7	3	2	2	0	ENSMUSG00000021536	Adcy2	16	7	4	2	3	1	1	0	0	0	7	4	1	2	0
MGI:103163	ENSG00000160862	AZGP1	0	0	0	0	0	3	3	0	0	0	0	0	0	0	0	ENSMUSG00000037053	Azgp1	0	0	0	0	0	3	3	0	0	0	0	0	0	0	0
MGI:1344347	ENSG00000213463	SYNJ2BP	2	1	0	1	0	1	0	0	1	0	0	0	0	0	0	ENSMUSG00000090935	Synj2bp	2	1	1	0	0	1	0	0	1	0	0	0	0	0	0
MGI:96759	ENSG00000134333	LDHA	2	2	0	0	0	3	3	0	0	0	1	1	0	0	0	ENSMUSG00000063229	Ldha	2	2	0	0	0	3	3	0	0	0	1	1	0	0	0
MGI:2154441	ENSG00000105373	GLTSCR2	5	5	0	0	0	2	2	0	0	0	5	5	0	0	0	ENSMUSG00000041560	Gltscr2	5	5	0	0	0	2	2	0	0	0	5	5	0	0	0
MGI:107711	ENSG00000142347	MYO1F	15	13	1	1	0	5	5	0	0	0	7	7	0	0	0	ENSMUSG00000024300	Myo1f	15	14	0	1	0	5	5	0	0	0	7	7	0	0	0
MGI:1098776	ENSG00000129988	LBP	7	6	1	0	0	3	3	0	0	0	4	4	0	0	0	ENSMUSG00000016024	Lbp	7	7	0	0	0	3	3	0	0	0	4	4	0	0	0
MGI:109345	ENSG00000198730	CTR9	16	16	0	0	0	4	4	0	0	0	4	4	0	0	0	ENSMUSG00000005609	Ctr9	16	16	0	0	0	4	4	0	0	0	4	4	0	0	0
MGI:2685891	ENSG00000174792	C4orf26	0	0	0	0	0	1	0	1	0	0	0	0	0	0	0	ENSMUSG00000096035	RP23-442L7.4	0	0	0	0	0	1	0	1	0	0	0	0	0	0	0
MGI:88396	ENSG00000168539	CHRM1	0	0	0	0	0	0	0	0	0	0	0	0	0	0	0	ENSMUSG00000032773	Chrm1	0	0	0	0	0	0	0	0	0	0	0	0	0	0	0
MGI:2444277	ENSG00000167178	ISLR2	0	0	0	0	0	0	0	0	0	0	0	0	0	0	0	ENSMUSG00000051243	Islr2	0	0	0	0	0	1	1	0	0	0	0	0	0	0	0
MGI:2386643	ENSG00000168884	TNIP2	5	4	1	0	0	0	0	0	0	0	0	0	0	0	0	ENSMUSG00000059866	Tnip2	6	5	1	0	0	0	0	0	0	0	0	0	0	0	0
MGI:98118	ENSG00000105193	RPS16	2	2	0	0	0	2	2	0	0	0	0	0	0	0	0	ENSMUSG00000037563	Rps16	2	2	0	0	0	2	2	0	0	0	0	0	0	0	0
MGI:2388072	ENSG00000133115	STOML3	4	4	0	0	0	2	1	0	1	0	0	0	0	0	0	ENSMUSG00000027744	Stoml3	4	4	0	0	0	2	1	1	0	0	0	0	0	0	0
MGI:1919265	ENSG00000182218	HHIPL1	1	0	1	0	0	3	2	1	0	0	4	4	0	0	0	ENSMUSG00000021260	Hhipl1	1	0	1	0	0	3	3	0	0	0	4	3	1	0	0
MGI:1917605	ENSG00000170412	GPRC5C	1	1	0	0	0	2	1	1	0	0	0	0	0	0	0	ENSMUSG00000051043	Gprc5c	2	2	0	0	0	1	1	0	0	0	0	0	0	0	0
MGI:1914811	ENSG00000114742	WDR48	11	10	0	1	0	5	5	0	0	0	2	2	0	0	0	ENSMUSG00000032512	Wdr48	11	10	1	0	0	5	5	0	0	0	2	2	0	0	0
MGI:1337018	ENSG00000182687	GALR2	0	0	0	0	0	0	0	0	0	0	1	1	0	0	0	ENSMUSG00000020793	Galr2	0	0	0	0	0	0	0	0	0	0	1	1	0	0	0
MGI:1202877	ENSG00000183628	DGCR6	2	2	0	0	0	1	1	0	0	0	1	1	0	0	0	ENSMUSG00000003531	Dgcr6	2	2	0	0	0	1	1	0	0	0	1	1	0	0	0
MGI:1277969	ENSG00000166478	ZNF143	6	4	1	1	0	8	7	1	0	0	0	0	0	0	0	ENSMUSG00000061079	Zfp143	6	6	0	0	0	8	8	0	0	0	0	0	0	0	0
MGI:106374	ENSG00000122515	ZMIZ2	8	8	0	0	0	3	3	0	0	0	5	5	0	0	0	ENSMUSG00000041164	Zmiz2	9	9	0	0	0	3	3	0	0	0	5	5	0	0	0
MGI:1915671	ENSG00000168216	LMBRD1	10	5	3	2	0	3	1	0	2	0	2	1	1	0	0	ENSMUSG00000073725	Lmbrd1	10	6	2	2	0	3	1	0	2	0	2	1	1	0	0
MGI:1921633	ENSG00000143569	UBAP2L	13	12	1	0	0	8	8	0	0	0	4	4	0	0	0	ENSMUSG00000042520	Ubap2l	14	14	0	0	0	9	9	0	0	0	4	4	0	0	0
MGI:5613213	ENSG00000281991	TMEM265	1	1	0	0	0	0	0	0	0	0	0	0	0	0	0	ENSMUSG00000106715	Tmem265	1	1	0	0	0	0	0	0	0	0	0	0	0	0	0
MGI:99479	ENSG00000110148	CCKBR	0	0	0	0	0	3	2	1	0	0	1	1	0	0	0	ENSMUSG00000030898	Cckbr	0	0	0	0	0	3	2	1	0	0	1	1	0	0	0
MGI:105089	ENSG00000133835	HSD17B4	9	6	2	1	0	12	9	1	2	0	2	2	0	0	0	ENSMUSG00000024507	Hsd17b4	9	9	0	0	0	12	9	3	0	0	2	2	0	0	0
MGI:1933947	ENSG00000139970	RTN1	2	2	0	0	0	4	1	0	1	2	2	1	1	0	0	ENSMUSG00000021087	Rtn1	2	2	0	0	0	4	2	0	0	2	2	2	0	0	0
MGI:2447876	ENSG00000121542	SEC22A	2	0	0	2	0	2	1	0	1	0	1	0	0	1	0	ENSMUSG00000034473	Sec22a	2	1	0	1	0	2	1	0	1	0	1	0	0	1	0
MGI:108446	ENSG00000173156	RHOD	3	2	1	0	0	1	1	0	0	0	0	0	0	0	0	ENSMUSG00000041845	Rhod	3	1	2	0	0	1	1	0	0	0	0	0	0	0	0
MGI:1261872	ENSG00000151718	WWC2	4	3	0	1	0	0	0	0	0	0	1	1	0	0	0	ENSMUSG00000031563	Wwc2	9	7	0	2	0	3	2	0	1	0	10	8	1	0	1
MGI:1920048	ENSG00000183722	LHFP	0	0	0	0	0	2	0	0	1	1	0	0	0	0	0	ENSMUSG00000048332	Lhfp	0	0	0	0	0	2	0	0	1	1	0	0	0	0	0
MGI:1298373	ENSG00000163682	RPL9	2	2	0	0	0	3	3	0	0	0	0	0	0	0	0	ENSMUSG00000047215	Rpl9	2	2	0	0	0	3	3	0	0	0	0	0	0	0	0
MGI:3605543	ENSG00000139438	FAM222A	0	0	0	0	0	1	0	0	1	0	0	0	0	0	0	ENSMUSG00000041930	Fam222a	0	0	0	0	0	1	0	0	1	0	0	0	0	0	0
MGI:2442402	ENSG00000125107	CNOT1	32	31	0	1	0	6	6	0	0	0	9	8	0	1	0	ENSMUSG00000036550	Cnot1	32	31	0	1	0	6	6	0	0	0	9	9	0	0	0
MGI:1917834	ENSG00000130669	PAK4	6	6	0	0	0	0	0	0	0	0	1	1	0	0	0	ENSMUSG00000030602	Pak4	6	6	0	0	0	0	0	0	0	0	1	1	0	0	0
MGI:88227	ENSG00000125730	C3	17	17	0	0	0	16	16	0	0	0	7	7	0	0	0	ENSMUSG00000024164	C3	17	17	0	0	0	16	16	0	0	0	7	7	0	0	0
MGI:1095412	ENSG00000182168	UNC5C	5	2	0	3	0	8	3	1	3	1	2	1	1	0	0	ENSMUSG00000059921	Unc5c	5	2	1	2	0	9	4	0	4	1	2	1	1	0	0
MGI:109239	ENSG00000069424	KCNAB2	4	3	1	0	0	5	5	0	0	0	5	4	0	1	0	ENSMUSG00000028931	Kcnab2	4	4	0	0	0	5	5	0	0	0	5	4	0	1	0
MGI:1338824	ENSG00000108370	RGS9	8	4	1	3	0	4	4	0	0	0	6	5	1	0	0	ENSMUSG00000020599	Rgs9	8	4	3	1	0	4	3	1	0	0	6	6	0	0	0
MGI:1270850	ENSG00000103546	SLC6A2	7	6	1	0	0	4	3	0	1	0	2	1	0	1	0	ENSMUSG00000055368	Slc6a2	7	6	1	0	0	4	3	1	0	0	2	1	1	0	0
MGI:2661061	ENSG00000175065	DSG4	9	7	2	0	0	5	5	0	0	0	1	1	0	0	0	ENSMUSG00000001804	Dsg4	9	8	1	0	0	5	5	0	0	0	1	1	0	0	0
MGI:2447188	ENSG00000107159	CA9	3	3	0	0	0	6	6	0	0	0	1	1	0	0	0	ENSMUSG00000028463	Car9	3	3	0	0	0	6	6	0	0	0	1	1	0	0	0
MGI:1316649	ENSG00000176170	SPHK1	1	1	0	0	0	3	3	0	0	0	1	1	0	0	0	ENSMUSG00000061878	Sphk1	1	1	0	0	0	2	2	0	0	0	1	1	0	0	0
MGI:1345162	ENSG00000114948	ADAM23	13	9	1	3	0	5	4	0	1	0	7	5	1	1	0	ENSMUSG00000025964	Adam23	13	9	2	2	0	5	4	0	1	0	7	5	1	1	0
MGI:1306800	ENSG00000136099	PCDH8	1	1	0	0	0	1	1	0	0	0	0	0	0	0	0	ENSMUSG00000036422	Pcdh8	1	1	0	0	0	1	1	0	0	0	0	0	0	0	0
MGI:2444269	ENSG00000121964	GTDC1	1	1	0	0	0	2	1	0	1	0	5	2	0	1	2	ENSMUSG00000036890	Gtdc1	1	1	0	0	0	2	1	0	1	0	5	2	0	1	2
MGI:2675077	ENSG00000186190	BPIFB3	7	7	0	0	0	3	3	0	0	0	4	4	0	0	0	ENSMUSG00000068008	Bpifb3	7	7	0	0	0	3	3	0	0	0	4	4	0	0	0
MGI:1914447	ENSG00000139168	ZCRB1	4	4	0	0	0	0	0	0	0	0	2	2	0	0	0	ENSMUSG00000022635	Zcrb1	4	4	0	0	0	0	0	0	0	0	2	2	0	0	0
MGI:1918943	ENSG00000118004	COLEC11	2	0	1	1	0	4	3	0	1	0	0	0	0	0	0	ENSMUSG00000036655	Colec11	0	0	0	0	0	5	4	0	1	0	0	0	0	0	0
MGI:104708	ENSG00000163468	CCT3	8	8	0	0	0	3	2	1	0	0	2	2	0	0	0	ENSMUSG00000001416	Cct3	8	8	0	0	0	3	3	0	0	0	2	2	0	0	0
MGI:3026939	ENSG00000178171	AMER3	0	0	0	0	0	0	0	0	0	0	0	0	0	0	0	ENSMUSG00000045174	Amer3	0	0	0	0	0	0	0	0	0	0	0	0	0	0	0
MGI:1916971	ENSG00000197885	NKIRAS1	1	0	1	0	0	1	0	1	0	0	0	0	0	0	0	ENSMUSG00000021772	Nkiras1	1	1	0	0	0	1	1	0	0	0	0	0	0	0	0
MGI:2183535	ENSG00000115165	CYTIP	3	1	2	0	0	2	2	0	0	0	2	2	0	0	0	ENSMUSG00000026832	Cytip	3	1	2	0	0	2	2	0	0	0	2	2	0	0	0
MGI:106911	ENSG00000004961	HCCS	1	1	0	0	0	1	1	0	0	0	3	3	0	0	0	ENSMUSG00000031352	Hccs	1	1	0	0	0	1	1	0	0	0	3	3	0	0	0
MGI:1346871	ENSG00000076984	MAP2K7	7	7	0	0	0	2	2	0	0	0	2	2	0	0	0	ENSMUSG00000002948	Map2k7	7	7	0	0	0	2	2	0	0	0	3	3	0	0	0
MGI:3646885	ENSG00000140527	WDR93	5	3	2	0	0	7	6	1	0	0	3	2	1	0	0	ENSMUSG00000039099	Wdr93	6	6	0	0	0	7	7	0	0	0	3	2	1	0	0
MGI:1914803	ENSG00000138780	GSTCD	7	5	2	0	0	2	1	0	0	1	1	1	0	0	0	ENSMUSG00000028018	Gstcd	7	4	3	0	0	2	1	0	0	1	1	1	0	0	0
MGI:1918483	ENSG00000151023	ENKUR	2	0	2	0	0	1	1	0	0	0	2	1	0	1	0	ENSMUSG00000026679	Enkur	2	1	1	0	0	1	1	0	0	0	1	0	1	0	0
MGI:99695	ENSG00000085733	CTTN	6	6	0	0	0	7	7	0	0	0	3	3	0	0	0	ENSMUSG00000031078	Cttn	6	6	0	0	0	8	8	0	0	0	1	1	0	0	0
MGI:2387989	ENSG00000144655	CSRNP1	2	2	0	0	0	1	1	0	0	0	0	0	0	0	0	ENSMUSG00000032515	Csrnp1	2	2	0	0	0	1	1	0	0	0	0	0	0	0	0
MGI:2442660	ENSG00000074211	PPP2R2C	3	3	0	0	0	4	1	0	2	1	1	0	1	0	0	ENSMUSG00000029120	Ppp2r2c	3	3	0	0	0	4	1	2	0	1	1	1	0	0	0
MGI:1926943	ENSG00000075673	ATP12A	13	13	0	0	0	6	6	0	0	0	3	3	0	0	0	ENSMUSG00000022229	Atp12a	13	13	0	0	0	6	6	0	0	0	3	3	0	0	0
MGI:1914792	ENSG00000133103	COG6	10	9	0	1	0	2	2	0	0	0	6	3	1	2	0	ENSMUSG00000027742	Cog6	10	10	0	0	0	2	2	0	0	0	6	6	0	0	0
MGI:95586	ENSG00000134363	FST	0	0	0	0	0	5	5	0	0	0	0	0	0	0	0	ENSMUSG00000021765	Fst	0	0	0	0	0	5	5	0	0	0	0	0	0	0	0
MGI:2684909	ENSG00000165730	STOX1	0	0	0	0	0	2	1	0	0	1	1	0	1	0	0	ENSMUSG00000036923	Stox1	0	0	0	0	0	2	1	0	0	1	1	1	0	0	0
MGI:97793	ENSG00000160951	PTGER1	1	1	0	0	0	0	0	0	0	0	0	0	0	0	0	ENSMUSG00000019464	Ptger1	1	1	0	0	0	0	0	0	0	0	0	0	0	0	0
MGI:1915084	ENSG00000166411	IDH3A	7	6	1	0	0	1	1	0	0	0	2	2	0	0	0	ENSMUSG00000032279	Idh3a	7	7	0	0	0	1	1	0	0	0	2	2	0	0	0
MGI:107341	ENSG00000163131	CTSS	4	3	1	0	0	1	1	0	0	0	1	0	0	1	0	ENSMUSG00000038642	Ctss	4	3	1	0	0	1	1	0	0	0	2	1	1	0	0
MGI:101775	ENSG00000121594	CD80	0	0	0	0	0	4	1	2	1	0	0	0	0	0	0	ENSMUSG00000075122	Cd80	0	0	0	0	0	4	3	0	1	0	0	0	0	0	0
MGI:96019	ENSG00000130656	HBZ	1	1	0	0	0	0	0	0	0	0	1	1	0	0	0	ENSMUSG00000055609	Hba-x	1	1	0	0	0	0	0	0	0	0	1	1	0	0	0
MGI:1923620	ENSG00000153066	TXNDC11	5	3	2	0	0	3	2	0	1	0	4	3	1	0	0	ENSMUSG00000022498	Txndc11	5	3	1	1	0	2	1	0	1	0	4	2	2	0	0
MGI:2387687	ENSG00000184083	FAM120C	8	4	2	2	0	4	3	0	1	0	3	2	0	1	0	ENSMUSG00000025262	Fam120c	8	4	1	3	0	4	4	0	0	0	3	2	0	1	0
MGI:2149960	ENSG00000155903	RASA2	9	8	0	1	0	5	2	0	3	0	9	7	0	2	0	ENSMUSG00000032413	Rasa2	9	7	1	1	0	5	3	1	1	0	9	7	2	0	0
MGI:2389460	ENSG00000184384	MAML2	3	0	1	0	2	1	0	1	0	0	0	0	0	0	0	ENSMUSG00000031925	Maml2	1	1	0	0	0	1	1	0	0	0	0	0	0	0	0
MGI:1918730	ENSG00000165507	C10orf10	0	0	0	0	0	0	0	0	0	0	0	0	0	0	0	ENSMUSG00000048489	RP24-171J16.5	0	0	0	0	0	0	0	0	0	0	0	0	0	0	0
MGI:2141969	ENSG00000140598	EFL1	6	4	2	0	0	8	4	1	2	1	4	2	2	0	0	ENSMUSG00000038563	Efl1	6	5	1	0	0	8	5	1	1	1	4	1	3	0	0
MGI:1921258	ENSG00000141337	ARSG	1	0	1	0	0	5	3	0	2	0	4	1	1	2	0	ENSMUSG00000020604	Arsg	1	0	1	0	0	2	1	1	0	0	1	0	1	0	0
MGI:1919238	ENSG00000171320	ESCO2	5	4	1	0	0	1	1	0	0	0	3	3	0	0	0	ENSMUSG00000022034	Esco2	5	5	0	0	0	1	1	0	0	0	3	3	0	0	0
MGI:1343188	ENSG00000184787	UBE2G2	0	0	0	0	0	4	3	0	1	0	1	0	0	1	0	ENSMUSG00000009293	Ube2g2	0	0	0	0	0	4	3	1	0	0	1	0	0	1	0
MGI:1923987	ENSG00000184164	CRELD2	1	1	0	0	0	7	7	0	0	0	2	2	0	0	0	ENSMUSG00000023272	Creld2	1	1	0	0	0	6	6	0	0	0	2	2	0	0	0
MGI:1914647	ENSG00000089248	ERP29	1	0	1	0	0	1	1	0	0	0	0	0	0	0	0	ENSMUSG00000029616	Erp29	1	1	0	0	0	1	1	0	0	0	0	0	0	0	0
MGI:2144564	ENSG00000121104	FAM117A	4	3	1	0	0	2	1	0	1	0	1	1	0	0	0	ENSMUSG00000038893	Fam117a	4	3	1	0	0	2	1	0	1	0	1	1	0	0	0
MGI:1101771	ENSG00000133116	KL	2	0	1	1	0	2	2	0	0	0	0	0	0	0	0	ENSMUSG00000058488	Kl	2	0	1	1	0	2	2	0	0	0	0	0	0	0	0
MGI:1914934	ENSG00000108848	LUC7L3	5	4	0	1	0	3	3	0	0	0	2	2	0	0	0	ENSMUSG00000020863	Luc7l3	5	4	0	1	0	3	3	0	0	0	3	3	0	0	0
MGI:96281	ENSG00000147246	HTR2C	0	0	0	0	0	2	0	0	0	2	1	1	0	0	0	ENSMUSG00000041380	Htr2c	0	0	0	0	0	2	0	0	1	1	1	1	0	0	0
MGI:2662729	ENSG00000183779	ZNF703	1	1	0	0	0	0	0	0	0	0	0	0	0	0	0	ENSMUSG00000085795	Zfp703	1	1	0	0	0	0	0	0	0	0	0	0	0	0	0
MGI:1353450	ENSG00000165092	ALDH1A1	8	5	2	1	0	2	2	0	0	0	2	2	0	0	0	ENSMUSG00000053279	Aldh1a1	8	6	2	0	0	2	2	0	0	0	2	2	0	0	0
MGI:1932289	ENSG00000184985	SORCS2	13	5	5	1	2	6	5	1	0	0	7	4	2	0	1	ENSMUSG00000029093	Sorcs2	13	8	3	0	2	6	6	0	0	0	7	6	0	0	1
MGI:1922928	ENSG00000127080	IPPK	7	4	1	2	0	2	2	0	0	0	3	3	0	0	0	ENSMUSG00000021385	Ippk	7	4	3	0	0	2	2	0	0	0	3	3	0	0	0
MGI:1913287	ENSG00000165682	CLEC1B	1	1	0	0	0	3	3	0	0	0	1	1	0	0	0	ENSMUSG00000030159	Clec1b	1	1	0	0	0	3	3	0	0	0	1	1	0	0	0
MGI:1197008	ENSG00000104415	WISP1	2	1	0	1	0	2	1	1	0	0	0	0	0	0	0	ENSMUSG00000005124	Wisp1	2	1	0	1	0	2	1	1	0	0	0	0	0	0	0
MGI:1100848	ENSG00000186432	KPNA4	11	9	1	1	0	3	3	0	0	0	2	2	0	0	0	ENSMUSG00000027782	Kpna4	11	10	0	1	0	3	3	0	0	0	2	1	1	0	0
MGI:1339962	ENSG00000160282	FTCD	9	8	1	0	0	3	3	0	0	0	2	2	0	0	0	ENSMUSG00000001155	Ftcd	9	9	0	0	0	2	2	0	0	0	2	2	0	0	0
MGI:1274784	ENSG00000164199	ADGRV1	45	35	3	6	1	29	23	2	3	1	15	13	1	0	1	ENSMUSG00000069170	Adgrv1	45	33	7	4	1	29	23	4	2	0	15	14	0	0	1
MGI:1919104	ENSG00000141096	DPEP3	4	4	0	0	0	2	2	0	0	0	3	3	0	0	0	ENSMUSG00000031898	Dpep3	4	4	0	0	0	2	2	0	0	0	3	3	0	0	0
MGI:3588217	ENSG00000247746	USP51	1	1	0	0	0	0	0	0	0	0	0	0	0	0	0	ENSMUSG00000067215	Usp51	0	0	0	0	0	0	0	0	0	0	0	0	0	0	0
MGI:2443470	ENSG00000278619	MRM1	1	0	1	0	0	2	2	0	0	0	1	1	0	0	0	ENSMUSG00000018405	Mrm1	1	1	0	0	0	2	2	0	0	0	1	1	0	0	0
MGI:1917004	ENSG00000100225	FBXO7	3	3	0	0	0	4	4	0	0	0	1	1	0	0	0	ENSMUSG00000001786	Fbxo7	3	3	0	0	0	5	4	1	0	0	0	0	0	0	0
MGI:98180	ENSG00000167325	RRM1	12	12	0	0	0	3	2	1	0	0	3	2	1	0	0	ENSMUSG00000030978	Rrm1	12	12	0	0	0	3	3	0	0	0	3	3	0	0	0
MGI:101876	ENSG00000187079	TEAD1	7	2	2	3	0	2	1	0	0	1	1	1	0	0	0	ENSMUSG00000055320	Tead1	9	6	0	3	0	2	1	0	0	1	1	1	0	0	0
MGI:3615306	ENSG00000229833	C19orf79	3	3	0	0	0	0	0	0	0	0	0	0	0	0	0	ENSMUSG00000087687	Pet100	3	3	0	0	0	0	0	0	0	0	0	0	0	0	0
MGI:97308	ENSG00000123405	NFE2	1	1	0	0	0	0	0	0	0	0	0	0	0	0	0	ENSMUSG00000058794	Nfe2	1	1	0	0	0	0	0	0	0	0	0	0	0	0	0
MGI:1344352	ENSG00000101191	DIDO1	7	7	0	0	0	3	1	2	0	0	3	3	0	0	0	ENSMUSG00000038914	Dido1	7	7	0	0	0	3	1	2	0	0	3	3	0	0	0
MGI:1916377	ENSG00000145247	OCIAD2	1	1	0	0	0	3	3	0	0	0	1	0	1	0	0	ENSMUSG00000029153	Ociad2	1	1	0	0	0	3	3	0	0	0	1	1	0	0	0
MGI:90169	ENSG00000157326	DHRS4	4	3	1	0	0	0	0	0	0	0	3	3	0	0	0	ENSMUSG00000022210	Dhrs4	4	3	1	0	0	0	0	0	0	0	3	3	0	0	0
MGI:1915283	ENSG00000240230	COX19	0	0	0	0	0	1	1	0	0	0	1	1	0	0	0	ENSMUSG00000045438	Cox19	0	0	0	0	0	1	1	0	0	0	1	1	0	0	0
MGI:96796	ENSG00000176619	LMNB2	9	8	0	1	0	0	0	0	0	0	2	1	1	0	0	ENSMUSG00000062075	Lmnb2	9	8	1	0	0	0	0	0	0	0	2	2	0	0	0
MGI:105112	ENSG00000110169	HPX	2	2	0	0	0	6	5	1	0	0	1	1	0	0	0	ENSMUSG00000030895	Hpx	2	2	0	0	0	6	6	0	0	0	1	1	0	0	0
MGI:1919429	ENSG00000153558	FBXL2	9	6	2	1	0	0	0	0	0	0	5	3	1	0	1	ENSMUSG00000032507	Fbxl2	9	8	1	0	0	0	0	0	0	0	5	3	1	1	0
MGI:1921637	ENSG00000205929	C21orf62	0	0	0	0	0	0	0	0	0	0	0	0	0	0	0	ENSMUSG00000039851	RP24-104I20.2	0	0	0	0	0	0	0	0	0	0	0	0	0	0	0
MGI:1915080	ENSG00000157916	RER1	3	3	0	0	0	1	1	0	0	0	1	1	0	0	0	ENSMUSG00000029048	Rer1	3	3	0	0	0	1	1	0	0	0	1	1	0	0	0
MGI:2139764	ENSG00000138802	SEC24B	9	8	0	1	0	12	7	3	2	0	3	3	0	0	0	ENSMUSG00000001052	Sec24b	9	9	0	0	0	11	7	2	2	0	3	3	0	0	0
MGI:1888697	ENSG00000273841	TAF9	0	0	0	0	0	0	0	0	0	0	0	0	0	0	0	ENSMUSG00000052293	Taf9	0	0	0	0	0	0	0	0	0	0	0	0	0	0	0
MGI:2384799	ENSG00000165675	ENOX2	4	3	1	0	0	8	3	3	2	0	0	0	0	0	0	ENSMUSG00000031109	Enox2	5	4	0	1	0	7	2	3	2	0	0	0	0	0	0
MGI:3033098	ENSG00000179826	MRGPRX3	0	0	0	0	0	0	0	0	0	0	0	0	0	0	0	ENSMUSG00000096719	Mrgpra2b	0	0	0	0	0	0	0	0	0	0	1	0	0	1	0
MGI:1915493	ENSG00000205177	C11orf91	0	0	0	0	0	1	1	0	0	0	0	0	0	0	0	ENSMUSG00000032671	RP24-297H17.2	0	0	0	0	0	1	1	0	0	0	0	0	0	0	0
MGI:2443284	ENSG00000167964	RAB26	6	6	0	0	0	1	1	0	0	0	1	1	0	0	0	ENSMUSG00000079657	Rab26	6	6	0	0	0	1	1	0	0	0	1	1	0	0	0
MGI:2182079	ENSG00000184650	ODF4	0	0	0	0	0	2	1	1	0	0	0	0	0	0	0	ENSMUSG00000032921	Odf4	0	0	0	0	0	3	3	0	0	0	1	1	0	0	0
MGI:2685357	ENSG00000204381	LAYN	0	0	0	0	0	5	5	0	0	0	2	1	1	0	0	ENSMUSG00000060594	Layn	1	1	0	0	0	5	5	0	0	0	2	1	1	0	0
MGI:1341848	ENSG00000122711	SPINK4	1	1	0	0	0	1	1	0	0	0	1	1	0	0	0	ENSMUSG00000028415	Spink4	1	1	0	0	0	1	1	0	0	0	1	1	0	0	0
MGI:1929693	ENSG00000134955	SLC37A2	7	7	0	0	0	6	6	0	0	0	4	3	0	1	0	ENSMUSG00000032122	Slc37a2	7	7	0	0	0	6	6	0	0	0	4	3	0	1	0
MGI:2444289	ENSG00000107249	GLIS3	3	1	0	1	1	3	1	0	2	0	2	0	1	1	0	ENSMUSG00000052942	Glis3	3	1	0	1	1	4	1	0	2	1	2	0	1	1	0
MGI:1860488	ENSG00000126231	PROZ	2	1	1	0	0	6	6	0	0	0	0	0	0	0	0	ENSMUSG00000031445	Proz	2	2	0	0	0	5	5	0	0	0	0	0	0	0	0
MGI:1915416	ENSG00000134278	SPIRE1	10	3	2	4	1	4	1	2	1	0	2	2	0	0	0	ENSMUSG00000024533	Spire1	9	5	3	1	0	3	1	2	0	0	2	2	0	0	0
MGI:2179942	ENSG00000138316	ADAMTS14	8	6	0	2	0	9	8	1	0	0	4	4	0	0	0	ENSMUSG00000059901	Adamts14	8	6	0	2	0	9	9	0	0	0	4	4	0	0	0
MGI:2158400	ENSG00000065268	WDR18	6	6	0	0	0	1	1	0	0	0	2	2	0	0	0	ENSMUSG00000035754	Wdr18	6	6	0	0	0	1	1	0	0	0	2	2	0	0	0
MGI:1921013	ENSG00000183644	C11orf88	2	1	0	1	0	2	2	0	0	0	1	1	0	0	0	ENSMUSG00000032057	RP23-281F13.4	2	1	0	1	0	2	2	0	0	0	1	1	0	0	0
MGI:96213	ENSG00000158104	HPD	10	10	0	0	0	1	1	0	0	0	2	2	0	0	0	ENSMUSG00000029445	Hpd	10	10	0	0	0	1	1	0	0	0	2	2	0	0	0
MGI:1913932	ENSG00000181029	TRAPPC5	0	0	0	0	0	0	0	0	0	0	0	0	0	0	0	ENSMUSG00000040236	Trappc5	0	0	0	0	0	0	0	0	0	0	0	0	0	0	0
MGI:3041247	ENSG00000188493	C19orf54	0	0	0	0	0	1	1	0	0	0	4	4	0	0	0	ENSMUSG00000078786	AC157561.9	0	0	0	0	0	2	2	0	0	0	4	4	0	0	0
MGI:1354695	ENSG00000109670	FBXW7	6	3	2	1	0	2	2	0	0	0	2	2	0	0	0	ENSMUSG00000028086	Fbxw7	6	5	1	0	0	2	2	0	0	0	2	2	0	0	0
MGI:88181	ENSG00000112175	BMP5	2	2	0	0	0	3	0	0	2	1	1	0	0	1	0	ENSMUSG00000032179	Bmp5	2	1	1	0	0	3	0	0	2	1	1	0	0	1	0
MGI:1918401	ENSG00000196678	ERI2	4	2	2	0	0	4	4	0	0	0	2	2	0	0	0	ENSMUSG00000030929	Eri2	4	3	0	1	0	4	4	0	0	0	1	1	0	0	0
MGI:3826440	ENSG00000182793	GSTA5	3	3	0	0	0	1	1	0	0	0	1	1	0	0	0	ENSMUSG00000111709	RP24-160H16.10	3	3	0	0	0	1	1	0	0	0	1	1	0	0	0
MGI:1201690	ENSG00000171533	MAP6	1	1	0	0	0	0	0	0	0	0	2	0	0	1	1	ENSMUSG00000055407	Map6	1	1	0	0	0	0	0	0	0	0	2	0	0	2	0
MGI:1861749	ENSG00000146909	NOM1	7	6	1	0	0	0	0	0	0	0	3	3	0	0	0	ENSMUSG00000001569	Nom1	7	7	0	0	0	0	0	0	0	0	3	3	0	0	0
MGI:98217	ENSG00000160307	S100B	1	1	0	0	0	1	1	0	0	0	0	0	0	0	0	ENSMUSG00000033208	S100b	1	1	0	0	0	0	0	0	0	0	0	0	0	0	0
MGI:2449121	ENSG00000143156	NME7	7	3	0	3	1	1	0	0	1	0	3	1	1	1	0	ENSMUSG00000026575	Nme7	7	4	0	3	0	1	0	0	1	0	3	2	1	0	0
MGI:97137	ENSG00000005381	MPO	3	3	0	0	0	5	5	0	0	0	3	3	0	0	0	ENSMUSG00000009350	Mpo	3	3	0	0	0	5	5	0	0	0	3	3	0	0	0
MGI:1194891	ENSG00000063660	GPC1	3	3	0	0	0	4	3	0	1	0	1	1	0	0	0	ENSMUSG00000034220	Gpc1	3	3	0	0	0	4	3	0	1	0	1	1	0	0	0
MGI:96922	ENSG00000198125	MB	1	1	0	0	0	0	0	0	0	0	1	0	1	0	0	ENSMUSG00000018893	Mb	1	1	0	0	0	0	0	0	0	0	1	1	0	0	0
MGI:3639121	ENSG00000184911	DMRTC1B	1	1	0	0	0	2	2	0	0	0	0	0	0	0	0	ENSMUSG00000073027	Dmrtc1b	2	2	0	0	0	2	2	0	0	0	2	2	0	0	0
MGI:2685541	ENSG00000142784	WDTC1	5	4	0	1	0	3	3	0	0	0	6	6	0	0	0	ENSMUSG00000037622	Wdtc1	5	4	1	0	0	3	3	0	0	0	6	6	0	0	0
MGI:1858959	ENSG00000066322	ELOVL1	4	4	0	0	0	2	2	0	0	0	0	0	0	0	0	ENSMUSG00000006390	Elovl1	4	4	0	0	0	2	2	0	0	0	0	0	0	0	0
MGI:1926923	ENSG00000135697	BCO1	4	3	0	1	0	5	3	1	1	0	1	1	0	0	0	ENSMUSG00000031845	Bco1	4	3	1	0	0	5	4	1	0	0	1	1	0	0	0
MGI:1913624	ENSG00000119559	C19orf25	0	0	0	0	0	1	1	0	0	0	0	0	0	0	0	ENSMUSG00000020133	RP23-341K9.1	0	0	0	0	0	1	1	0	0	0	0	0	0	0	0
MGI:3780953	ENSG00000163565	IFI16	8	6	0	2	0	1	1	0	0	0	0	0	0	0	0	ENSMUSG00000090272	Mndal	6	5	1	0	0	1	1	0	0	0	0	0	0	0	0
MGI:1915501	ENSG00000105393	BABAM1	4	4	0	0	0	1	1	0	0	0	2	2	0	0	0	ENSMUSG00000031820	Babam1	4	4	0	0	0	1	1	0	0	0	2	2	0	0	0
MGI:101762	ENSG00000111145	ELK3	3	0	1	2	0	0	0	0	0	0	0	0	0	0	0	ENSMUSG00000008398	Elk3	3	1	0	2	0	0	0	0	0	0	0	0	0	0	0
MGI:2152889	ENSG00000187957	DNER	3	1	0	1	1	7	0	0	7	0	2	1	1	0	0	ENSMUSG00000036766	Dner	3	1	0	1	1	7	0	0	7	0	2	1	0	1	0
MGI:88145	ENSG00000176697	BDNF	1	0	0	1	0	0	0	0	0	0	0	0	0	0	0	ENSMUSG00000048482	Bdnf	1	0	0	1	0	0	0	0	0	0	0	0	0	0	0
MGI:1315192	ENSG00000010626	LRRC23	2	2	0	0	0	1	1	0	0	0	2	2	0	0	0	ENSMUSG00000030125	Lrrc23	2	2	0	0	0	1	1	0	0	0	2	2	0	0	0
MGI:1913498	ENSG00000120697	ALG5	6	4	1	1	0	2	2	0	0	0	1	0	0	1	0	ENSMUSG00000036632	Alg5	6	6	0	0	0	2	2	0	0	0	1	1	0	0	0
MGI:102774	ENSG00000164022	AIMP1	1	1	0	0	0	4	3	0	1	0	1	0	1	0	0	ENSMUSG00000028029	Aimp1	1	1	0	0	0	4	3	1	0	0	1	0	1	0	0
MGI:1353624	ENSG00000171388	APLN	0	0	0	0	0	1	0	1	0	0	0	0	0	0	0	ENSMUSG00000037010	Apln	0	0	0	0	0	1	0	1	0	0	0	0	0	0	0
MGI:2442609	ENSG00000108375	RNF43	6	4	1	1	0	2	2	0	0	0	0	0	0	0	0	ENSMUSG00000034177	Rnf43	4	4	0	0	0	2	2	0	0	0	0	0	0	0	0
MGI:1336883	ENSG00000137834	SMAD6	0	0	0	0	0	3	1	1	0	1	0	0	0	0	0	ENSMUSG00000036867	Smad6	0	0	0	0	0	3	1	1	0	1	0	0	0	0	0
MGI:2445165	ENSG00000179387	ELMOD2	2	1	1	0	0	2	1	1	0	0	3	3	0	0	0	ENSMUSG00000035151	Elmod2	2	1	1	0	0	2	2	0	0	0	3	3	0	0	0
MGI:1918788	ENSG00000112146	FBXO9	4	3	1	0	0	3	3	0	0	0	5	4	1	0	0	ENSMUSG00000001366	Fbxo9	4	4	0	0	0	3	3	0	0	0	5	4	1	0	0
MGI:1918441	ENSG00000136147	PHF11	3	2	1	0	0	5	4	0	1	0	1	1	0	0	0	ENSMUSG00000044703	Phf11a	2	1	1	0	0	4	4	0	0	0	1	1	0	0	0
MGI:96794	ENSG00000160789	LMNA	9	9	0	0	0	0	0	0	0	0	2	1	0	1	0	ENSMUSG00000028063	Lmna	9	9	0	0	0	0	0	0	0	0	2	1	0	1	0
MGI:3036247	ENSG00000164715	LMTK2	5	3	1	1	0	4	2	1	1	0	4	3	0	1	0	ENSMUSG00000038970	Lmtk2	5	3	2	0	0	4	2	1	1	0	4	2	2	0	0
MGI:2151841	ENSG00000101445	PPP1R16B	4	2	2	0	0	3	2	0	0	1	2	2	0	0	0	ENSMUSG00000037754	Ppp1r16b	4	3	1	0	0	3	2	0	1	0	2	2	0	0	0
MGI:99403	ENSG00000170425	ADORA2B	0	0	0	0	0	0	0	0	0	0	1	0	0	1	0	ENSMUSG00000018500	Adora2b	0	0	0	0	0	0	0	0	0	0	1	0	0	1	0
MGI:2150393	ENSG00000116032	GRIN3B	4	4	0	0	0	1	1	0	0	0	3	3	0	0	0	ENSMUSG00000035745	Grin3b	4	4	0	0	0	1	1	0	0	0	3	3	0	0	0
MGI:1918965	ENSG00000101452	DHX35	12	9	2	1	0	5	4	1	0	0	4	4	0	0	0	ENSMUSG00000027655	Dhx35	12	9	3	0	0	5	4	1	0	0	3	3	0	0	0
MGI:1342772	ENSG00000127528	KLF2	1	1	0	0	0	1	1	0	0	0	0	0	0	0	0	ENSMUSG00000055148	Klf2	1	1	0	0	0	1	1	0	0	0	0	0	0	0	0
MGI:101761	ENSG00000149948	HMGA2	4	1	0	2	1	0	0	0	0	0	0	0	0	0	0	ENSMUSG00000056758	Hmga2	4	2	0	1	1	1	0	1	0	0	0	0	0	0	0
MGI:95626	ENSG00000111886	GABRR2	2	1	1	0	0	4	3	0	1	0	2	1	0	1	0	ENSMUSG00000023267	Gabrr2	2	1	1	0	0	4	3	1	0	0	2	1	1	0	0
MGI:87859	ENSG00000097007	ABL1	2	0	2	0	0	7	6	0	1	0	1	1	0	0	0	ENSMUSG00000026842	Abl1	2	0	2	0	0	7	6	0	0	1	1	1	0	0	0
MGI:1313297	ENSG00000170775	GPR37	1	0	0	1	0	0	0	0	0	0	0	0	0	0	0	ENSMUSG00000039904	Gpr37	2	1	0	1	0	0	0	0	0	0	0	0	0	0	0
MGI:1916238	ENSG00000105618	PRPF31	7	7	0	0	0	3	3	0	0	0	2	2	0	0	0	ENSMUSG00000008373	Prpf31	7	7	0	0	0	3	3	0	0	0	2	2	0	0	0
MGI:1276549	ENSG00000184602	SNN	0	0	0	0	0	0	0	0	0	0	0	0	0	0	0	ENSMUSG00000037972	Snn	0	0	0	0	0	0	0	0	0	0	0	0	0	0	0
MGI:1913558	ENSG00000168303	MPLKIP	1	1	0	0	0	0	0	0	0	0	0	0	0	0	0	ENSMUSG00000012429	Mplkip	1	1	0	0	0	0	0	0	0	0	0	0	0	0	0
MGI:1916330	ENSG00000144591	GMPPA	5	5	0	0	0	3	3	0	0	0	3	3	0	0	0	ENSMUSG00000033021	Gmppa	5	5	0	0	0	3	3	0	0	0	3	3	0	0	0
MGI:1926465	ENSG00000099783	HNRNPM	6	6	0	0	0	8	6	2	0	0	2	1	0	1	0	ENSMUSG00000059208	Hnrnpm	6	6	0	0	0	8	6	2	0	0	2	1	1	0	0
MGI:101836	ENSG00000056558	TRAF1	4	3	1	0	0	1	1	0	0	0	1	1	0	0	0	ENSMUSG00000026875	Traf1	4	3	1	0	0	1	1	0	0	0	1	1	0	0	0
MGI:1277124	ENSG00000104763	ASAH1	6	5	1	0	0	3	3	0	0	0	4	4	0	0	0	ENSMUSG00000031591	Asah1	6	5	0	1	0	3	3	0	0	0	4	3	1	0	0
MGI:1914536	ENSG00000128581	IFT22	1	1	0	0	0	1	1	0	0	0	2	2	0	0	0	ENSMUSG00000007987	Ift22	1	1	0	0	0	1	1	0	0	0	2	2	0	0	0
MGI:1921799	ENSG00000129933	MAU2	13	12	0	1	0	2	2	0	0	0	3	3	0	0	0	ENSMUSG00000031858	Mau2	13	12	1	0	0	2	2	0	0	0	3	3	0	0	0
[truncated: 11,823 more rows]
