# Supplementary material for: Brain-related genes are specifically enriched with long phase 1 introns
Source: PLoS One. 2020 May 29;15(5):e0233978. doi: 10.1371/journal.pone.0233978 (PMC7259759; doi:10.1371/journal.pone.0233978)
Supplement: S2 Table — (XLSX) [file pone.0233978.s005.xlsx]

## Sheet: Readme
Column	Description
GO	GO-term
pairs	Number of associated genes
pairs_with_data	Number of associated genes which are under consideration
ph0_all_yn	Number of genes containing at least one phase 0 intron only in human
ph0_all_ny	Number of genes containing at least one phase 0 intron only in mouse
ph0_all_yy	Number of genes containing at least one phase 0 intron both in human and mouse
ph0_<5_yn	Number of genes containing at least one phase 0 intron of length < 5000 only in human
ph0_<5_ny	Number of genes containing at least one phase 0 intron of length < 5000 only in mouse
ph0_<5_yy	Number of genes containing at least one phase 0 intron of length < 5000 both in human and mouse
ph0_5-10_yn	Number of genes containing at least one phase 0 intron of 5000 < length < 10000 only in human
ph0_5-10_ny	Number of genes containing at least one phase 0 intron of 5000 < length < 10000 only in mouse
ph0_5-10_yy	Number of genes containing at least one phase 0 intron of 5000 < length < 10000 both in human and mouse
ph0_10-50_yn	Number of genes containing at least one phase 0 intron of 10000 < length < 50000 only in human
ph0_10-50_ny	Number of genes containing at least one phase 0 intron of 10000 < length < 50000 only in mouse
ph0_10-50_yy	Number of genes containing at least one phase 0 intron of 10000 < length < 50000 both in human and mouse
ph0_>50_yn	Number of genes containing at least one phase 0 intron of length > 50000 only in human
ph0_>50_ny	Number of genes containing at least one phase 0 intron of length > 50000 only in mouse
ph0_>50_yy	Number of genes containing at least one phase 0 intron of length > 50000 both in human and mouse
ph1_all_yn	Number of genes containing at least one phase 1 intron only in human
ph1_all_ny	Number of genes containing at least one phase 1 intron only in mouse
ph1_all_yy	Number of genes containing at least one phase 1 intron both in human and mouse
ph1_<5_yn	Number of genes containing at least one phase 1 intron of length < 5000 only in human
ph1_<5_ny	Number of genes containing at least one phase 1 intron of length < 5000 only in mouse
ph1_<5_yy	Number of genes containing at least one phase 1 intron of length < 5000 both in human and mouse
ph1_5-10_yn	Number of genes containing at least one phase 1 intron of 5000 < length < 10000 only in human
ph1_5-10_ny	Number of genes containing at least one phase 1 intron of 5000 < length < 10000 only in mouse
ph1_5-10_yy	Number of genes containing at least one phase 1 intron of 5000 < length < 10000 both in human and mouse
ph1_10-50_yn	Number of genes containing at least one phase 1 intron of 10000 < length < 50000 only in human
ph1_10-50_ny	Number of genes containing at least one phase 1 intron of 10000 < length < 50000 only in mouse
ph1_10-50_yy	Number of genes containing at least one phase 1 intron of 10000 < length < 50000 both in human and mouse
ph1_>50_yn	Number of genes containing at least one phase 1 intron of length > 50000 only in human
ph1_>50_ny	Number of genes containing at least one phase 1 intron of length > 50000 only in mouse
ph1_>50_yy	Number of genes containing at least one phase 1 intron of length > 50000 both in human and mouse
ph2_all_yn	Number of genes containing at least one phase 2 intron only in human
ph2_all_ny	Number of genes containing at least one phase 2 intron only in mouse
ph2_all_yy	Number of genes containing at least one phase 2 intron both in human and mouse
ph2_<5_yn	Number of genes containing at least one phase 2 intron of length < 5000 only in human
ph2_<5_ny	Number of genes containing at least one phase 2 intron of length < 5000 only in mouse
ph2_<5_yy	Number of genes containing at least one phase 2 intron of length < 5000 both in human and mouse
ph2_5-10_yn	Number of genes containing at least one phase 2 intron of 5000 < length < 10000 only in human
ph2_5-10_ny	Number of genes containing at least one phase 2 intron of 5000 < length < 10000 only in mouse
ph2_5-10_yy	Number of genes containing at least one phase 2 intron of 5000 < length < 10000 both in human and mouse
ph2_10-50_yn	Number of genes containing at least one phase 2 intron of 10000 < length < 50000 only in human
ph2_10-50_ny	Number of genes containing at least one phase 2 intron of 10000 < length < 50000 only in mouse
ph2_10-50_yy	Number of genes containing at least one phase 2 intron of 10000 < length < 50000 both in human and mouse
ph2_>50_yn	Number of genes containing at least one phase 2 intron of length > 50000 only in human
ph2_>50_ny	Number of genes containing at least one phase 2 intron of length > 50000 only in mouse
ph2_>50_yy	Number of genes containing at least one phase 2 intron of length > 50000 both in human and mouse

## Sheet: goterms
GO	pairs	pairs_with_data	ph0_all_yn	ph0_all_ny	ph0_all_yy	ph0_<5_yn	ph0_<5_ny	ph0_<5_yy	ph0_5-10_yn	ph0_5-10_ny	ph0_5-10_yy	ph0_10-50_yn	ph0_10-50_ny	ph0_10-50_yy	ph0_>50_yn	ph0_>50_ny	ph0_>50_yy	ph1_all_yn	ph1_all_ny	ph1_all_yy	ph1_<5_yn	ph1_<5_ny	ph1_<5_yy	ph1_5-10_yn	ph1_5-10_ny	ph1_5-10_yy	ph1_10-50_yn	ph1_10-50_ny	ph1_10-50_yy	ph1_>50_yn	ph1_>50_ny	ph1_>50_yy	ph2_all_yn	ph2_all_ny	ph2_all_yy	ph2_<5_yn	ph2_<5_ny	ph2_<5_yy	ph2_5-10_yn	ph2_5-10_ny	ph2_5-10_yy	ph2_10-50_yn	ph2_10-50_ny	ph2_10-50_yy	ph2_>50_yn	ph2_>50_ny	ph2_>50_yy
GO:0002486	30	0	0	0	0	0	0	0	0	0	0	0	0	0	0	0	0	0	0	0	0	0	0	0	0	0	0	0	0	0	0	0	0	0	0	0	0	0	0	0	0	0	0	0	0	0	0
GO:0004830	2	2	0	0	2	0	0	2	0	0	1	0	0	1	1	0	0	0	0	2	0	0	2	0	0	0	0	0	0	0	0	0	0	0	2	0	0	1	0	0	2	0	0	0	0	0	0
GO:1990755	1	1	0	0	1	0	0	1	0	0	0	0	0	0	0	0	0	0	0	1	0	0	0	0	0	0	0	0	1	0	0	0	0	0	0	0	0	0	0	0	0	0	0	0	0	0	0
GO:0060335	7	5	0	0	4	0	0	4	0	1	2	0	0	0	0	0	0	0	0	4	0	0	4	2	0	0	0	0	1	0	0	0	0	0	3	0	0	3	0	0	2	0	0	0	0	0	0
GO:0032090	2	2	0	0	0	0	0	0	0	0	0	0	0	0	0	0	0	0	0	2	0	0	2	0	0	0	0	0	0	0	0	0	0	0	1	0	0	1	0	1	0	0	0	0	0	0	0
GO:0043035	1	1	0	0	1	0	0	1	0	0	0	0	0	0	0	0	0	0	0	1	0	0	1	1	0	0	0	0	0	0	0	0	0	0	0	0	0	0	0	0	0	0	0	0	0	0	0
GO:0019211	3	2	0	0	1	0	0	1	1	0	0	0	0	0	0	0	0	0	0	2	0	0	1	1	0	1	0	1	0	0	0	0	0	0	1	0	0	1	0	0	0	0	0	0	0	0	0
GO:0004706	10	6	0	1	5	0	2	3	1	0	1	0	0	0	0	0	0	0	0	6	0	0	6	2	0	2	1	0	2	0	0	0	0	1	5	0	1	5	2	2	0	1	1	0	0	0	0
GO:1901534	3	2	0	0	2	0	0	2	1	0	1	0	0	0	0	0	0	0	0	2	0	0	2	0	0	1	0	0	1	0	0	0	0	0	2	0	0	2	1	0	0	0	0	1	0	0	0
GO:1990316	8	6	0	0	6	0	0	6	1	2	2	1	0	1	0	0	0	0	0	5	1	0	4	0	0	0	0	0	1	1	0	0	0	0	6	0	0	6	3	0	0	0	0	2	1	0	0
GO:0071791	4	3	0	0	0	0	0	0	0	0	0	0	0	0	0	0	0	0	0	0	0	0	0	0	0	0	0	0	0	0	0	0	1	0	0	1	0	0	0	0	0	0	0	0	0	0	0
GO:0048539	8	6	0	0	4	0	0	4	0	0	2	1	0	0	0	0	0	0	0	5	0	0	5	0	1	1	0	1	1	1	0	0	0	0	4	0	0	4	0	0	1	0	0	0	0	0	0
GO:0046039	15	15	0	0	13	0	1	12	4	0	4	0	1	2	0	0	0	0	0	14	1	2	10	3	2	3	2	1	5	0	0	1	0	0	11	0	1	10	2	0	3	1	0	1	0	0	0
GO:0001512	1	1	0	0	1	0	0	1	0	0	0	0	0	0	0	0	0	0	0	1	0	0	1	0	1	0	0	0	0	0	0	0	0	0	0	0	0	0	0	0	0	0	0	0	0	0	0
GO:0046622	13	12	0	0	11	0	0	11	0	0	3	0	1	2	1	0	0	0	0	11	0	0	10	0	2	1	1	0	2	0	0	0	0	0	8	0	0	8	0	0	0	0	0	2	0	0	0
GO:0070370	3	2	0	0	2	0	0	2	0	0	0	0	0	0	0	0	0	0	0	2	0	0	2	0	0	0	0	0	0	0	0	0	0	0	1	0	0	1	0	0	1	0	0	0	0	0	0
GO:0072174	2	2	0	0	2	0	0	2	0	0	0	0	0	0	0	0	0	0	0	2	0	0	2	0	0	1	0	0	0	0	0	0	0	0	2	0	0	0	0	0	0	0	0	2	0	0	0
GO:0150062	2	2	0	0	1	0	0	1	0	0	0	0	0	0	0	0	0	0	0	2	0	0	2	0	0	0	0	0	0	0	0	0	0	0	1	0	0	1	0	0	0	0	0	0	0	0	0
GO:0002684	2	2	0	0	2	0	0	2	0	0	1	0	1	0	0	0	0	0	0	2	0	0	2	0	0	1	0	1	0	0	0	0	0	0	2	0	0	2	0	0	1	0	0	1	0	0	0
GO:0042010	3	3	0	0	2	0	0	2	0	0	0	0	0	0	0	0	0	0	0	3	0	0	3	0	1	0	0	0	1	0	0	0	0	0	3	0	0	3	0	0	0	0	0	0	0	0	0
GO:2000780	4	2	0	0	1	0	0	1	1	0	0	0	0	0	0	0	0	0	0	1	0	0	1	0	0	1	1	0	0	0	0	0	0	0	1	0	0	1	0	0	0	0	0	1	0	0	0
GO:0010876	1	1	0	0	1	0	0	1	0	0	0	0	0	0	0	0	0	0	0	1	0	0	1	0	0	0	0	0	0	0	0	0	0	0	0	0	0	0	0	0	0	0	0	0	0	0	0
GO:1990034	5	3	0	0	3	0	0	3	0	0	1	0	0	0	0	0	0	0	0	3	0	0	3	1	1	1	1	0	0	0	0	0	0	0	3	0	1	1	1	0	0	0	0	0	0	0	1
GO:0000089	2	2	0	0	2	0	0	2	0	0	0	0	0	0	0	0	0	0	0	1	0	0	1	0	0	0	0	0	0	0	0	0	0	0	1	0	0	1	0	0	0	0	0	0	0	0	0
GO:0016197	48	42	0	0	38	0	0	38	5	3	9	3	1	12	0	0	3	0	1	34	0	1	29	2	4	11	4	2	9	2	0	0	0	0	35	1	0	30	3	5	3	1	0	9	0	0	1
GO:0015866	4	3	0	0	3	0	0	3	0	0	0	1	0	0	0	0	0	0	0	3	0	0	3	0	1	0	1	0	0	0	0	0	0	0	0	0	0	0	0	0	0	0	0	0	0	0	0
GO:0008156	16	11	0	0	11	0	0	11	2	1	2	0	0	1	0	0	0	0	0	10	0	0	10	0	0	1	1	0	1	0	0	0	0	0	8	0	0	8	1	0	0	0	1	0	0	0	0
GO:0002635	2	1	0	0	1	0	0	1	0	0	0	0	0	0	0	0	0	0	0	0	0	0	0	0	0	0	0	0	0	0	0	0	0	0	0	0	0	0	0	0	0	0	0	0	0	0	0
GO:0007520	22	15	0	0	14	0	0	13	3	0	1	0	0	4	1	0	1	0	0	13	0	1	12	1	0	4	0	0	6	1	0	2	1	0	8	0	1	7	0	0	2	1	0	1	0	0	1
GO:0061734	5	5	0	0	5	0	0	4	0	1	0	0	0	1	0	0	1	0	0	5	0	0	4	1	0	0	0	1	0	0	0	2	0	0	5	0	0	4	1	0	0	0	0	0	0	0	1
GO:0031427	1	1	0	0	1	0	0	1	0	0	0	0	0	0	0	0	0	0	0	1	0	0	1	0	0	0	0	0	0	0	0	0	0	0	1	0	0	1	0	1	0	0	0	1	0	0	0
GO:0051495	3	3	0	0	3	0	0	3	1	0	0	0	0	1	0	0	0	0	0	1	0	0	1	0	0	0	0	0	0	0	0	0	0	0	3	0	0	3	0	0	0	0	0	0	0	0	0
GO:0003104	4	4	0	0	2	0	0	2	0	1	1	1	0	0	0	0	0	0	0	3	0	0	2	1	0	0	0	0	1	0	0	0	0	0	1	0	0	1	0	0	0	0	0	0	0	0	0
GO:2000675	6	6	0	1	3	0	0	3	1	1	1	0	1	0	0	0	0	0	0	3	0	0	3	0	0	1	0	0	0	0	0	0	0	1	1	0	1	1	0	0	0	0	0	0	0	0	0
GO:0051171	2	2	0	0	2	0	0	2	0	0	2	1	0	1	0	0	0	0	0	2	0	0	2	1	1	0	0	0	0	0	0	1	0	0	2	0	0	2	1	0	0	0	0	0	0	0	0
GO:2000403	1	1	0	0	0	0	0	0	0	0	0	0	0	0	0	0	0	0	0	1	0	0	1	0	0	0	0	0	0	0	0	0	0	0	0	0	0	0	0	0	0	0	0	0	0	0	0
GO:0008306	39	28	0	0	23	1	1	20	2	1	3	2	1	3	0	0	3	1	0	22	1	0	19	0	1	3	1	0	2	0	0	1	0	0	20	1	0	16	2	2	1	0	1	3	0	0	2
GO:0010510	4	4	0	0	4	0	0	4	0	1	1	1	0	0	0	0	0	0	0	4	0	0	4	0	0	1	0	0	1	0	0	0	0	0	4	0	0	4	0	1	1	0	0	0	0	0	0
GO:0033277	2	2	0	0	2	0	0	2	0	1	0	1	0	0	0	0	0	0	0	2	0	0	2	0	0	0	0	0	0	0	0	0	0	0	2	0	0	2	0	1	0	0	0	1	0	0	0
GO:0010720	2	1	1	0	0	1	0	0	0	0	0	0	0	0	0	0	0	0	0	1	0	0	1	0	0	0	0	0	0	0	0	0	0	0	0	0	0	0	0	0	0	0	0	0	0	0	0
GO:1903568	1	1	0	0	1	0	0	1	0	1	0	0	0	0	0	0	0	0	0	0	0	0	0	0	0	0	0	0	0	0	0	0	0	0	1	0	0	1	0	0	0	0	0	0	0	0	0
GO:0051971	7	5	0	0	4	0	0	4	0	1	0	0	0	0	0	0	0	0	0	3	0	1	1	1	0	0	0	0	2	0	0	0	0	0	2	0	0	2	0	0	0	0	0	1	0	0	0
GO:0070208	19	16	1	0	13	1	1	11	1	0	2	1	1	2	0	0	1	0	0	14	0	2	12	4	2	0	2	0	0	0	0	1	0	0	9	0	0	9	1	0	1	0	0	1	0	0	0
GO:0008311	2	2	0	0	2	0	0	2	0	0	0	0	0	0	0	1	0	0	0	2	0	0	2	0	0	0	0	0	0	0	0	0	0	0	1	0	0	1	0	0	0	0	0	0	0	0	0
GO:0045926	10	10	0	1	9	0	1	8	0	0	0	0	1	0	0	0	1	0	0	10	0	0	8	2	2	0	1	0	1	0	0	1	1	0	8	1	0	7	1	1	1	1	0	2	0	0	0
GO:0035253	13	12	0	0	12	0	0	12	1	1	6	2	0	5	0	1	1	0	0	12	1	2	9	3	0	4	0	0	2	0	0	1	0	0	11	0	0	10	2	1	2	2	1	1	0	0	0
GO:0045744	13	13	0	0	12	1	0	11	1	2	1	1	0	2	1	0	0	1	0	12	1	0	11	0	1	1	1	0	2	0	0	0	0	0	12	0	1	11	2	1	1	1	1	1	1	0	0
GO:0015697	6	2	0	0	2	0	0	2	0	0	1	0	0	1	0	0	0	0	0	2	0	0	2	0	0	1	0	0	0	0	0	0	0	0	2	0	0	2	0	0	1	0	0	0	0	0	0
GO:0008389	2	2	0	0	2	0	0	2	0	0	0	0	0	0	0	0	0	0	0	2	0	0	2	0	0	0	0	0	0	0	0	0	0	0	0	0	0	0	0	0	0	0	0	0	0	0	0
GO:0006653	1	1	0	0	1	1	0	0	0	1	0	0	0	0	0	0	0	0	0	0	0	0	0	0	0	0	0	0	0	0	0	0	0	0	0	0	0	0	0	0	0	0	0	0	0	0	0
GO:1903028	1	1	0	0	1	0	0	1	0	0	0	0	0	1	0	0	0	0	0	1	0	0	1	0	0	0	0	0	0	0	0	0	0	0	1	0	0	1	0	0	1	0	0	0	0	0	0
GO:0006390	11	10	0	0	9	0	0	8	1	0	1	0	0	0	0	0	2	0	0	8	0	0	8	0	0	1	0	0	0	0	0	0	0	0	7	1	0	6	0	1	1	0	1	1	0	0	0
GO:0098629	1	1	0	0	1	0	0	1	0	0	1	0	0	1	0	0	0	0	0	1	0	0	1	0	0	0	0	0	0	0	0	0	0	0	1	0	0	1	0	0	0	0	0	0	0	0	0
GO:0034708	1	1	0	0	1	0	0	1	1	0	0	0	0	0	0	0	0	0	0	1	0	0	1	0	0	0	0	0	0	0	0	0	0	0	1	0	0	1	0	0	0	0	0	0	0	0	0
GO:0014902	17	15	0	0	14	0	1	11	4	1	2	1	1	4	2	0	1	0	0	14	0	2	11	1	1	2	0	0	4	0	0	3	0	0	10	0	1	9	4	1	0	0	0	3	0	0	0
GO:0086060	1	1	0	0	1	0	0	1	0	0	1	0	0	1	0	0	0	0	0	1	0	0	1	0	0	0	0	0	0	0	0	0	0	0	1	0	0	1	0	0	1	0	0	0	0	0	0
GO:2000234	9	7	0	0	7	0	0	7	1	0	0	0	0	0	0	0	0	0	0	6	0	0	6	0	0	0	0	0	0	0	0	0	0	0	6	0	0	6	1	0	0	0	0	0	0	0	0
GO:1904394	1	0	0	0	0	0	0	0	0	0	0	0	0	0	0	0	0	0	0	0	0	0	0	0	0	0	0	0	0	0	0	0	0	0	0	0	0	0	0	0	0	0	0	0	0	0	0
GO:0004352	1	1	0	0	1	0	0	1	1	0	0	0	0	0	0	0	0	0	0	1	0	0	1	0	0	1	1	0	0	0	0	0	0	0	0	0	0	0	0	0	0	0	0	0	0	0	0
GO:0055025	2	2	0	0	2	0	0	2	0	0	1	0	0	0	0	0	0	0	0	2	0	0	2	0	0	0	0	0	0	0	0	0	0	0	2	0	0	2	0	0	0	0	0	1	0	0	0
GO:1901317	3	3	0	0	2	0	0	2	1	0	0	0	0	1	0	0	0	0	0	3	0	0	3	0	0	0	0	1	0	0	0	0	0	0	0	0	0	0	0	0	0	0	0	0	0	0	0
GO:0034976	73	70	0	2	64	0	1	63	13	4	6	5	4	15	2	0	1	0	0	59	0	0	56	9	1	11	3	4	9	1	0	3	1	0	49	1	0	47	2	4	8	5	2	3	0	0	1
GO:2000343	7	6	0	0	4	0	0	4	0	1	1	1	0	0	0	0	0	0	0	5	0	0	5	1	0	1	1	0	0	0	0	0	0	0	4	0	1	3	1	0	0	0	0	1	0	0	0
GO:0001963	20	11	0	0	9	0	1	7	2	0	0	0	0	2	0	0	2	0	0	10	0	2	7	3	0	2	0	1	0	0	0	1	0	0	6	0	0	4	0	0	0	0	0	1	0	0	1
GO:0016286	4	4	0	0	4	0	1	3	1	0	2	0	0	2	0	0	0	0	0	0	0	0	0	0	0	0	0	0	0	0	0	0	0	0	4	0	0	3	0	0	1	0	0	1	0	1	0
GO:0033683	6	5	0	0	5	0	0	5	0	0	0	0	0	0	0	0	0	0	0	5	0	0	5	0	0	2	0	1	0	0	0	0	0	0	5	0	0	5	2	0	0	0	1	0	0	0	0
GO:0016032	30	27	1	0	24	1	1	21	3	4	4	4	1	2	0	0	1	1	0	25	0	0	25	2	4	3	3	1	3	0	0	0	0	1	24	0	1	22	3	1	1	1	0	3	0	0	0
GO:0061890	5	4	0	0	2	0	0	2	0	0	1	0	0	1	0	0	1	0	0	4	1	0	3	0	0	1	0	0	1	0	0	0	0	0	3	0	0	2	0	0	0	0	0	1	0	0	0
GO:0006900	9	8	0	0	8	0	0	8	1	1	1	1	0	2	0	0	0	0	0	7	0	0	7	1	1	2	1	0	2	0	0	0	0	0	6	0	0	6	1	0	2	1	0	0	0	0	0
GO:0010121	1	1	0	0	1	0	0	1	0	0	0	0	0	0	0	0	0	0	0	1	0	0	1	0	0	0	0	0	0	0	0	0	0	0	0	0	0	0	0	0	0	0	0	0	0	0	0
GO:2001235	40	34	1	0	30	2	1	25	2	1	6	2	3	4	0	0	1	1	0	31	0	0	29	3	2	3	1	2	3	0	0	2	1	0	25	0	1	22	6	1	1	2	1	5	1	0	1
GO:0006312	6	6	0	0	6	0	0	6	3	0	1	0	0	1	0	0	0	0	0	5	0	0	5	0	0	1	0	0	0	0	0	0	0	0	6	0	0	6	1	0	2	0	0	2	0	0	0
GO:0002857	1	1	0	0	0	0	0	0	0	0	0	0	0	0	0	0	0	0	0	1	0	0	1	0	0	0	0	0	0	0	0	0	0	0	0	0	0	0	0	0	0	0	0	0	0	0	0
GO:0006356	3	3	0	0	3	1	0	2	0	2	0	0	0	1	0	0	0	0	0	3	0	0	3	1	0	0	0	0	0	0	0	0	0	0	3	0	0	3	0	0	1	0	0	0	0	0	0
GO:0030136	49	47	0	0	45	1	1	41	7	5	11	4	0	17	0	1	4	0	0	40	1	0	37	3	4	10	7	1	9	0	0	4	0	0	40	1	1	35	6	3	5	1	1	11	0	0	3
GO:0016607	316	258	1	1	230	4	6	218	32	20	42	19	6	27	5	2	8	2	0	228	5	11	199	28	21	25	19	8	26	4	0	7	1	3	215	3	10	196	34	12	27	13	5	20	3	0	8
GO:0060228	5	5	0	0	0	0	0	0	0	0	0	0	0	0	0	0	0	0	0	5	0	0	5	0	0	0	0	0	0	0	0	0	0	0	5	0	0	5	0	0	0	0	0	0	0	0	0
GO:0099149	23	21	0	0	17	1	2	14	3	1	7	0	0	7	1	0	0	1	0	18	1	0	17	3	0	1	0	0	6	0	0	3	0	0	16	1	0	12	3	1	0	3	1	4	0	1	0
GO:0061436	24	18	0	0	16	0	0	16	1	1	3	2	1	3	0	0	1	0	0	16	0	0	16	0	1	4	1	0	1	0	0	0	0	0	15	0	0	15	0	0	2	0	0	2	0	0	1
GO:0089700	3	2	0	0	2	0	0	2	0	1	1	0	0	1	0	0	1	0	0	2	0	0	2	1	0	0	0	0	1	0	0	1	0	0	2	0	0	2	0	0	0	0	0	0	0	0	0
GO:1990026	2	1	0	0	1	0	0	1	0	0	0	0	0	0	0	0	0	0	0	1	0	0	1	0	0	0	0	0	0	0	0	0	0	0	1	0	0	1	0	0	0	0	0	0	0	0	0
GO:0072006	12	10	0	0	9	0	0	9	1	0	4	1	0	0	0	1	0	0	0	9	0	0	9	1	0	3	0	0	1	0	0	0	0	0	10	0	0	9	3	1	1	1	0	1	0	0	0
GO:0015101	6	3	0	0	3	0	0	3	0	0	1	0	0	1	0	0	0	0	0	3	0	0	3	0	0	1	0	0	1	0	0	0	0	0	3	0	0	3	1	0	1	1	0	0	0	0	0
GO:0015630	170	144	0	1	135	1	4	129	29	13	29	18	4	23	3	0	0	1	1	131	2	4	121	21	11	22	10	6	23	4	2	5	1	1	115	3	2	107	10	10	12	8	6	15	5	1	0
GO:0071475	18	3	0	0	3	0	0	3	2	0	1	1	0	0	0	0	0	0	0	2	0	0	2	1	0	1	1	0	0	0	0	0	0	0	3	0	0	3	1	0	1	0	0	0	0	0	0
GO:0032581	1	1	0	0	1	0	0	1	0	0	0	0	0	0	0	0	0	0	0	1	0	0	1	0	0	0	0	0	0	0	0	0	0	0	1	0	0	1	0	0	0	0	0	0	0	0	0
GO:0035101	3	2	0	0	2	0	0	2	0	0	0	0	0	1	0	0	0	0	0	2	0	0	2	0	0	0	0	0	0	0	0	0	0	0	2	0	0	2	0	1	0	0	0	0	0	0	0
GO:0048368	7	5	0	0	5	0	0	5	1	0	1	0	0	2	0	0	0	0	0	4	0	0	4	0	1	0	1	0	1	0	0	1	0	0	4	0	0	4	0	1	0	1	0	1	0	0	0
GO:0051001	10	10	0	0	8	0	0	7	1	0	1	0	0	4	1	0	0	1	0	6	1	1	5	1	0	1	0	0	4	0	0	1	0	0	6	0	0	6	0	0	0	0	0	0	0	0	0
GO:0005335	3	2	0	0	2	0	0	2	1	0	0	0	1	0	0	0	0	0	0	2	0	0	2	0	1	0	1	0	0	0	0	0	0	0	2	0	0	2	0	0	0	0	0	0	0	0	0
GO:0001766	1	1	0	0	1	0	0	1	0	0	1	0	0	1	0	0	1	0	0	1	0	0	1	0	0	0	0	0	1	0	0	0	0	0	1	0	0	1	0	0	1	1	0	0	0	1	0
GO:2000582	4	3	0	0	3	0	0	3	0	0	0	0	0	0	0	0	0	0	0	0	0	0	0	0	0	0	0	0	0	0	0	0	0	0	0	0	0	0	0	0	0	0	0	0	0	0	0
GO:0000783	7	5	0	0	5	0	0	5	1	0	0	0	0	1	0	0	0	0	0	5	0	1	4	1	0	1	0	0	0	0	0	0	0	0	4	0	0	4	1	0	0	0	1	0	0	0	0
GO:0048663	34	25	0	0	16	0	1	14	2	1	2	0	0	3	0	0	0	0	0	23	0	0	21	0	1	5	0	1	6	1	0	3	1	0	10	1	0	10	0	2	2	1	0	3	0	0	0
GO:0034364	21	18	0	0	6	0	0	6	0	0	1	0	0	0	0	0	0	0	0	18	0	0	18	0	1	0	1	0	0	0	0	1	0	0	15	1	0	14	0	1	1	0	0	0	0	0	0
GO:0044316	5	5	0	0	5	0	1	4	1	1	0	0	0	2	0	0	1	0	1	3	0	1	3	1	0	0	0	1	0	0	0	0	0	1	3	1	1	2	2	2	0	0	0	1	1	0	0
GO:0006875	3	3	0	0	0	0	0	0	0	0	0	0	0	0	0	0	0	0	0	3	0	0	3	0	0	0	0	0	0	0	0	0	0	0	0	0	0	0	0	0	0	0	0	0	0	0	0
GO:1900747	7	6	0	0	4	0	1	3	1	0	0	0	2	0	0	0	0	0	0	5	0	0	5	0	0	1	0	1	3	0	0	0	0	0	5	0	0	5	1	0	0	0	1	1	1	0	0
GO:0007064	13	11	0	0	10	0	0	10	0	2	2	1	0	1	0	0	0	0	0	10	0	0	10	0	1	2	1	0	0	0	0	0	0	0	9	0	0	9	0	0	1	1	0	1	0	0	0
GO:0070876	4	4	0	0	4	0	0	4	0	0	1	1	0	0	0	0	0	0	0	4	0	0	3	0	2	0	1	0	0	0	0	0	0	0	4	0	0	4	0	0	0	0	0	0	0	0	0
GO:0005592	1	1	0	0	1	0	0	1	0	0	1	0	0	1	0	0	0	0	0	1	0	0	1	0	1	0	0	0	1	0	0	0	0	0	1	0	0	1	0	0	0	0	0	0	0	0	0
GO:0001772	36	35	2	0	28	1	1	26	3	2	6	2	0	6	1	0	1	0	0	31	1	0	30	2	1	8	0	1	7	0	0	2	0	0	23	0	1	19	2	1	4	1	0	4	0	0	0
GO:0002333	1	1	0	0	1	0	0	0	0	0	1	0	0	0	0	0	0	0	0	1	0	0	1	0	0	0	1	0	0	0	1	0	0	0	1	0	0	1	0	0	0	0	0	0	0	0	0
GO:0033619	10	9	0	0	8	0	0	8	0	3	1	1	0	1	0	0	0	0	0	9	0	0	9	2	0	3	1	0	1	0	0	1	0	0	9	0	0	8	2	2	1	0	0	2	1	0	0
GO:0006089	6	4	0	0	4	0	0	4	1	0	1	0	0	0	0	0	0	0	0	4	0	0	4	0	0	1	0	0	0	0	0	0	0	0	4	0	0	4	0	0	0	0	0	1	0	0	0
GO:0042622	14	10	0	0	8	0	0	8	2	0	2	0	0	2	0	0	0	0	0	10	1	0	9	1	3	0	3	0	1	0	0	1	0	0	10	0	1	9	2	0	4	1	0	2	0	0	0
GO:0102991	10	9	0	0	9	0	0	6	1	1	2	1	0	1	0	0	0	0	0	9	0	0	8	0	0	3	0	0	1	0	0	0	0	0	4	0	0	3	0	2	1	2	0	0	0	0	0
GO:1902042	27	23	1	0	18	1	0	17	1	1	2	1	1	2	1	0	0	0	1	20	0	1	19	1	0	3	1	0	2	0	0	0	0	0	14	0	0	14	0	1	2	0	0	1	0	0	1
GO:0035425	5	4	0	0	1	0	0	1	0	0	0	0	0	0	0	0	0	0	0	2	0	0	1	0	0	1	0	0	0	0	0	0	0	0	1	0	0	1	0	0	0	0	0	0	0	0	0
GO:0036295	7	7	0	0	7	0	0	7	1	0	1	0	0	0	0	1	0	0	0	7	0	0	7	0	0	1	0	0	1	0	0	0	0	0	5	0	0	4	0	0	1	0	0	0	0	0	0
GO:0031205	2	1	0	0	1	0	0	1	0	0	0	0	0	0	0	0	0	0	0	0	0	0	0	0	0	0	0	0	0	0	0	0	0	0	1	0	0	1	0	0	1	0	0	0	0	0	0
GO:0093001	1	1	0	0	1	0	0	1	0	0	0	0	0	0	0	0	0	0	0	1	0	0	1	0	0	1	0	0	0	0	0	0	0	0	1	0	0	1	0	0	0	0	0	0	0	0	0
GO:2000614	1	1	0	0	1	0	0	1	0	1	0	1	0	0	0	0	0	0	0	1	0	0	1	0	0	0	0	0	0	0	0	0	0	0	0	0	0	0	0	0	0	0	0	0	0	0	0
GO:0043248	12	7	0	0	6	0	0	6	0	0	1	0	0	0	0	0	0	0	0	7	0	1	5	1	0	1	0	1	1	0	0	0	0	0	7	1	1	5	2	1	1	0	0	0	0	0	0
GO:0002690	9	9	0	1	2	0	1	2	0	0	0	0	0	0	0	0	0	0	0	7	0	0	6	0	0	0	0	0	1	0	0	0	0	0	4	0	0	4	0	0	0	0	0	1	0	0	0
GO:0004351	2	2	0	0	2	0	0	2	0	0	1	0	0	1	0	0	0	0	0	2	0	0	2	1	0	1	0	0	0	0	0	0	0	0	2	0	0	2	1	0	1	0	0	1	0	0	0
GO:0008300	1	1	0	0	1	0	0	1	1	0	0	0	0	0	0	0	0	0	0	1	0	0	1	0	0	1	0	0	0	0	0	0	0	0	0	0	0	0	0	0	0	0	0	0	0	0	0
GO:0046292	1	1	0	0	1	0	0	1	0	0	0	0	0	0	0	0	0	0	0	1	0	0	1	1	0	0	0	0	0	0	0	0	0	0	1	0	0	1	0	0	0	0	0	0	0	0	0
GO:0006107	11	10	0	0	10	0	0	10	1	3	2	2	0	1	0	0	0	0	0	9	0	0	9	0	2	1	0	0	0	0	0	0	0	0	8	0	1	7	1	0	0	0	0	1	0	0	0
GO:0098830	2	2	0	0	2	0	0	2	0	0	2	2	0	0	0	0	0	0	0	2	0	0	2	0	0	1	0	0	1	0	0	0	0	0	2	0	0	2	0	0	1	0	0	0	0	0	0
GO:0003937	1	1	0	0	1	0	0	1	1	0	0	0	0	0	0	0	0	0	0	1	0	0	1	1	0	0	0	0	0	0	0	0	0	0	1	0	1	0	1	0	0	0	0	0	0	0	0
GO:2000809	8	8	0	0	5	0	0	4	1	0	3	1	1	3	1	0	0	0	0	7	0	0	7	0	0	5	0	0	3	0	0	3	0	1	6	0	1	5	1	0	2	0	0	1	0	0	0
GO:0018171	3	2	0	0	1	0	0	1	0	0	0	0	0	0	0	0	0	0	0	2	0	0	2	0	0	1	0	0	0	0	0	0	0	0	1	0	0	1	0	0	0	0	0	0	0	0	0
GO:0005427	2	2	0	0	2	0	0	2	0	0	1	1	0	0	0	0	0	0	0	2	0	0	2	0	0	0	0	0	2	0	0	0	0	0	2	0	0	2	0	1	0	1	0	0	0	0	0
GO:0090038	3	3	0	0	2	0	0	2	0	1	1	1	0	1	0	0	0	0	0	2	0	1	1	1	0	0	0	0	0	0	0	1	0	0	2	0	1	1	1	0	1	0	0	2	0	0	0
GO:0001661	5	4	0	0	4	0	0	3	0	1	0	0	1	0	0	0	1	0	0	4	0	0	3	0	0	1	0	0	1	0	0	1	0	0	4	0	0	3	2	0	0	0	1	0	0	0	0
GO:0004849	3	3	0	0	3	0	0	3	0	0	0	0	1	0	1	0	0	0	0	3	0	0	3	1	0	0	0	0	0	0	0	0	0	0	3	0	0	3	0	0	1	0	0	0	0	0	0
GO:1990275	1	1	0	0	1	0	0	1	1	0	0	1	0	0	0	0	0	0	0	1	0	0	1	0	0	0	1	0	0	0	0	0	0	0	1	0	0	1	1	0	0	0	0	0	0	0	0
GO:0003179	8	6	0	0	4	0	0	4	0	0	1	1	0	1	0	0	0	0	0	5	0	0	5	0	0	1	0	0	1	0	0	0	0	0	4	0	0	3	0	0	2	0	0	1	0	0	0
GO:0061193	2	1	0	0	1	0	0	0	0	0	0	0	0	1	0	0	0	0	0	0	0	0	0	0	0	0	0	0	0	0	0	0	0	0	0	0	0	0	0	0	0	0	0	0	0	0	0
GO:1990075	6	6	0	0	6	0	0	6	1	1	4	1	0	5	0	0	2	0	0	6	0	0	5	1	0	3	0	0	4	1	0	1	0	0	5	0	0	5	2	1	0	0	0	2	0	0	1
GO:0010573	3	3	0	0	3	0	0	3	1	0	0	0	0	1	0	0	1	0	0	3	0	0	3	0	0	1	0	0	1	0	0	1	0	0	3	0	0	3	0	0	0	0	0	1	0	0	0
GO:0017126	2	2	0	0	2	0	0	2	0	1	0	1	0	0	0	0	0	0	0	2	0	0	2	0	0	0	0	0	0	0	0	0	0	0	1	0	0	1	0	0	0	0	0	0	0	0	0
GO:0017075	24	17	0	0	16	0	0	15	0	2	6	2	2	3	2	0	0	0	0	15	0	0	11	2	0	4	1	2	5	1	0	1	0	0	15	0	0	15	2	0	2	0	0	2	0	0	1
GO:0140262	1	1	0	0	1	0	0	1	0	0	0	0	0	0	0	0	0	0	0	1	0	0	1	0	0	0	0	0	0	0	0	0	0	0	1	0	0	1	0	0	0	0	0	0	0	0	0
GO:0000942	4	3	0	0	3	0	0	3	0	0	0	0	0	0	0	0	0	0	0	2	0	0	2	1	0	0	0	0	0	0	0	0	0	0	2	0	0	2	0	0	0	0	0	0	0	0	0
GO:0050459	1	1	0	0	1	0	0	1	0	0	0	0	0	0	0	0	0	0	0	1	0	0	1	0	0	0	0	0	0	0	0	0	0	0	1	0	0	1	0	0	0	0	0	0	0	0	0
GO:0004969	4	3	0	0	1	0	0	1	0	0	0	0	0	0	0	0	0	0	0	1	0	0	1	0	0	0	0	0	0	0	0	0	0	0	1	1	0	0	0	1	0	0	0	0	0	0	0
GO:0006430	1	1	0	0	1	0	0	1	0	0	0	0	0	0	0	0	0	0	0	1	0	0	1	0	0	0	0	0	0	0	0	0	0	0	1	0	0	1	0	1	0	0	0	0	0	0	0
GO:0003796	9	7	0	0	1	0	0	1	0	0	0	0	0	0	0	0	0	0	0	7	0	0	7	1	0	0	0	0	1	0	0	0	0	0	6	0	1	5	1	0	0	0	0	0	0	0	0
GO:0050805	11	10	0	0	7	0	0	6	3	0	1	0	1	2	0	0	1	0	1	8	0	1	6	0	1	0	1	0	1	0	0	2	0	0	7	0	0	6	2	0	0	0	1	1	1	0	1
GO:0031802	6	5	0	0	4	0	0	4	0	0	3	1	0	1	0	0	1	0	0	3	0	0	3	2	0	0	0	0	2	0	0	1	0	0	4	0	1	3	0	0	1	0	0	2	1	0	1
GO:0010835	6	5	0	0	5	0	0	5	2	0	1	0	0	1	0	0	0	0	0	3	0	0	3	1	0	0	0	0	1	0	0	0	0	0	3	0	0	3	1	1	1	1	0	0	0	0	0
GO:0006941	13	9	0	0	9	0	0	9	0	0	1	0	0	1	0	0	0	0	0	7	0	0	7	1	0	0	0	0	1	0	0	0	0	0	7	0	0	7	0	0	0	0	0	0	0	0	0
GO:2000538	2	2	0	0	1	0	0	1	0	0	0	0	0	1	0	0	0	0	0	2	0	0	2	0	0	0	0	0	0	0	0	0	0	0	2	0	0	2	0	0	1	0	0	0	0	0	0
GO:0004844	3	2	0	0	2	0	0	2	1	0	0	0	0	0	0	0	0	0	0	2	0	0	2	0	0	0	0	0	0	0	0	0	0	0	2	0	0	2	0	1	0	0	0	0	0	0	0
GO:0060334	2	2	0	0	1	0	0	1	0	0	1	0	0	0	0	0	0	0	0	1	0	0	1	0	0	0	0	0	0	0	0	0	0	0	0	0	0	0	0	0	0	0	0	0	0	0	0
GO:1903772	1	1	0	0	1	0	0	1	0	0	0	0	0	0	0	0	0	0	0	1	0	0	1	0	0	0	0	0	0	0	0	0	0	0	1	0	0	1	0	0	0	0	0	0	0	0	0
GO:0070672	2	2	0	0	2	0	0	2	0	0	0	0	0	0	0	0	0	0	0	2	0	0	2	0	0	0	0	0	0	0	0	0	0	0	2	0	0	2	0	0	0	0	0	0	0	0	0
GO:1901857	4	4	0	0	3	0	0	3	0	1	0	1	0	0	0	0	1	0	0	4	0	0	4	1	0	1	0	1	0	0	0	0	0	0	2	0	0	2	0	0	0	0	0	0	0	0	0
GO:0006525	4	4	0	0	4	0	0	4	0	0	0	0	0	1	0	0	1	0	0	4	0	0	3	0	0	1	0	0	1	0	0	0	0	0	2	0	0	2	0	0	0	0	0	0	0	0	0
GO:1902093	7	5	0	0	5	0	0	4	0	0	1	0	0	0	0	0	1	0	0	2	0	0	2	1	1	0	0	1	0	0	0	0	0	0	4	0	0	4	2	1	0	0	1	0	1	0	1
GO:0042562	24	19	1	1	12	1	0	12	1	0	1	0	1	1	0	0	0	0	0	18	0	2	15	3	0	4	2	0	7	1	0	1	0	0	13	0	0	13	1	0	2	0	0	2	0	0	1
GO:0035235	17	16	0	0	15	1	0	14	2	2	5	1	0	8	0	0	4	1	0	14	2	0	12	1	0	5	0	1	4	0	0	4	0	0	14	1	0	10	2	1	2	0	0	6	0	0	1
GO:0030330	13	12	0	0	12	0	1	9	1	0	3	0	0	4	0	0	1	0	0	8	0	1	7	0	0	2	2	0	1	0	0	0	0	0	9	2	0	6	0	3	0	1	0	2	1	0	0
GO:0019966	5	5	0	0	5	0	0	5	0	1	0	0	0	0	0	1	0	0	0	5	0	0	5	1	0	1	0	1	0	0	0	0	0	0	4	0	0	4	0	0	1	0	0	0	0	0	0
GO:0048841	3	3	0	0	3	0	0	3	0	1	2	0	0	3	0	1	0	0	1	2	0	1	2	0	1	1	0	1	1	0	0	1	0	2	1	0	1	1	0	0	0	0	1	0	0	1	0
GO:0030285	45	40	0	0	38	0	1	34	8	5	5	2	3	11	1	0	3	0	0	34	0	1	32	3	1	6	1	2	6	1	0	5	0	0	29	0	2	24	2	1	4	1	0	10	0	0	1
GO:0098597	2	2	0	0	2	0	0	2	2	0	0	1	0	1	1	0	0	0	0	2	0	0	2	0	1	1	1	0	1	0	0	0	0	0	2	0	0	2	1	0	0	1	0	0	1	0	0
GO:0032790	7	6	0	0	6	1	0	5	0	1	0	0	0	0	0	0	0	0	0	5	0	0	5	1	0	1	0	0	0	0	0	0	0	0	3	0	0	3	0	0	0	0	0	0	0	0	0
GO:0071288	3	3	0	0	3	0	0	3	0	1	0	0	0	0	0	0	0	0	0	1	0	0	1	0	0	1	0	0	0	0	0	0	0	0	0	0	0	0	0	0	0	0	0	0	0	0	0
GO:0002313	2	2	0	0	0	0	0	0	0	0	0	0	0	0	0	0	0	0	0	1	0	0	1	0	0	0	1	0	0	0	0	0	0	1	0	0	1	0	0	0	0	0	0	0	0	0	0
GO:0050718	30	24	2	0	16	3	0	13	0	4	1	0	0	2	0	0	0	0	0	19	0	0	18	1	1	3	1	0	5	0	0	0	0	0	15	0	0	15	2	4	2	3	1	0	0	1	0
GO:0046167	4	2	0	0	2	0	0	2	0	0	1	1	0	1	0	0	0	0	0	2	0	0	2	0	0	1	1	1	0	0	0	0	0	0	2	0	0	2	1	0	1	0	0	0	0	0	0
GO:0007621	4	4	0	0	3	0	1	2	0	0	1	0	0	1	0	0	0	0	0	4	0	0	4	0	0	0	0	0	1	0	0	0	0	0	0	0	0	0	0	0	0	0	0	0	0	0	0
GO:0004790	1	1	0	0	0	0	0	0	0	0	0	0	0	0	0	0	0	0	0	1	0	0	1	0	0	0	0	0	0	0	0	0	0	0	1	0	0	1	0	0	0	0	0	0	0	0	0
GO:0007017	36	32	0	0	32	0	0	31	0	2	6	3	0	3	0	0	0	0	0	28	0	1	27	3	0	4	1	0	1	0	0	1	0	0	13	0	1	12	2	1	1	1	0	1	0	0	0
GO:2001189	2	2	0	0	2	0	0	2	0	0	0	0	0	0	0	0	0	0	0	1	0	0	1	0	0	1	0	0	0	0	0	0	0	0	2	0	0	2	0	0	0	0	0	0	0	0	0
GO:0051736	1	1	0	0	1	0	0	1	0	0	0	0	0	0	0	0	0	0	0	0	0	0	0	0	0	0	0	0	0	0	0	0	0	0	0	0	0	0	0	0	0	0	0	0	0	0	0
GO:0061317	1	1	0	0	1	0	0	0	0	0	1	0	0	0	0	0	0	0	0	1	0	0	0	0	0	0	0	0	1	0	0	0	0	0	1	0	0	0	0	0	0	0	0	1	0	0	0
GO:0006222	2	2	0	0	2	0	0	2	0	0	0	0	0	0	0	0	0	0	0	2	0	0	2	0	0	0	0	0	0	0	0	0	0	0	1	0	0	0	0	0	0	0	0	1	0	0	0
GO:0043184	8	8	0	0	6	0	0	6	1	0	1	0	2	1	0	0	0	0	0	7	0	0	7	1	0	1	0	1	2	0	0	0	0	0	7	1	0	6	1	1	0	0	1	0	1	0	0
GO:0043550	4	4	0	0	4	0	0	4	1	1	1	1	1	1	1	0	0	0	0	4	0	0	3	0	1	1	2	0	0	0	0	0	0	0	3	0	0	3	0	1	1	1	0	0	0	0	0
GO:0004948	2	2	0	0	2	0	0	2	0	0	2	1	0	0	0	0	0	0	0	2	0	0	2	0	0	1	0	0	0	0	0	0	0	0	2	0	0	2	1	0	0	0	1	1	0	0	0
GO:0002184	3	2	0	0	2	0	0	2	1	0	0	0	0	0	0	0	0	0	0	2	0	0	2	0	0	0	0	0	1	0	0	0	0	0	2	0	0	1	0	0	0	0	0	1	0	0	0
GO:0032464	11	9	0	2	7	0	2	6	1	0	0	0	1	1	0	0	0	0	0	8	0	0	8	0	0	0	0	1	0	0	0	0	3	0	3	2	0	3	0	0	0	1	0	0	0	0	0
GO:2000860	3	3	0	0	2	0	0	2	1	0	0	0	0	0	0	0	0	0	0	3	0	0	3	0	0	0	0	0	1	0	0	1	0	0	2	0	0	1	0	0	0	0	0	1	0	0	0
GO:0052658	4	3	0	0	3	0	0	3	0	0	0	0	0	0	0	0	0	0	0	1	0	0	1	0	0	1	0	0	1	0	0	0	0	0	3	0	0	3	0	0	1	0	0	0	0	0	0
GO:0032330	9	8	1	0	5	1	0	5	0	0	2	1	0	1	0	0	2	0	0	6	0	0	6	0	0	1	0	1	1	0	0	0	0	0	5	1	0	3	0	1	0	1	1	1	0	0	0
GO:0003185	1	1	0	0	1	0	0	1	0	0	1	0	0	1	0	0	0	0	0	1	0	0	1	0	0	0	0	0	1	0	0	0	0	0	1	0	0	0	0	0	1	0	0	0	0	0	0
GO:0004781	2	1	0	0	1	0	0	1	1	0	0	0	0	1	0	0	0	0	0	1	0	0	1	1	0	0	0	1	0	0	0	0	0	0	1	0	0	0	0	0	0	0	0	1	0	0	0
GO:0106074	3	2	0	0	2	0	0	1	0	0	0	0	0	0	0	0	1	0	0	2	1	1	0	1	1	0	0	0	1	0	0	0	0	1	1	1	0	0	0	0	0	0	2	0	0	0	0
GO:0090161	12	11	0	0	11	0	1	10	3	4	1	2	0	3	0	0	1	0	1	9	0	1	7	1	2	1	1	0	0	0	0	1	0	1	8	0	2	6	0	0	2	0	0	1	0	0	1
GO:0002536	1	1	0	0	0	0	0	0	0	0	0	0	0	0	0	0	0	0	0	1	0	0	1	0	0	0	0	0	0	0	0	0	0	0	1	0	0	1	0	0	0	0	0	0	0	0	0
GO:0036328	1	1	0	0	1	0	0	1	0	0	0	0	0	0	0	0	0	0	0	1	0	0	1	0	0	0	0	0	1	0	0	0	0	0	1	0	0	1	1	0	0	0	0	0	0	0	0
GO:0036502	2	2	0	0	2	0	0	2	0	1	0	1	0	0	0	0	0	0	0	2	0	1	1	1	0	0	0	0	0	0	0	0	0	0	1	0	0	1	0	0	0	0	0	0	0	0	0
GO:1904708	1	1	0	0	1	0	0	1	0	0	0	0	0	0	0	0	0	0	0	1	0	0	1	1	0	0	0	0	0	0	0	0	0	0	0	0	0	0	0	0	0	0	0	0	0	0	0
GO:0015186	5	5	0	0	5	0	0	5	0	0	1	0	0	0	0	0	0	0	0	4	0	0	4	0	0	0	0	0	0	0	0	0	0	0	5	0	0	5	0	1	0	0	0	1	0	0	0
GO:1901563	1	0	0	0	0	0	0	0	0	0	0	0	0	0	0	0	0	0	0	0	0	0	0	0	0	0	0	0	0	0	0	0	0	0	0	0	0	0	0	0	0	0	0	0	0	0	0
GO:0046007	11	9	1	0	4	0	0	4	1	0	1	0	0	0	0	0	0	0	0	8	0	0	7	0	0	2	0	0	1	0	0	0	0	0	4	0	0	4	0	0	0	0	0	0	0	0	0
GO:0048875	2	2	0	0	2	0	0	2	0	0	2	1	0	1	0	0	0	0	0	0	0	0	0	0	0	0	0	0	0	0	0	0	0	0	2	0	1	1	0	0	0	0	0	1	1	0	1
GO:1902936	5	4	0	1	3	0	1	2	0	0	2	1	1	1	0	0	1	0	0	4	0	1	2	2	0	0	0	1	1	0	0	1	0	0	3	0	0	3	0	0	0	0	0	0	0	0	0
GO:0032078	1	1	0	0	1	0	0	1	0	0	0	0	0	0	0	0	0	0	0	1	0	0	1	0	0	0	0	0	0	0	0	0	0	0	1	0	0	1	0	0	0	0	0	0	0	0	0
GO:0035641	15	13	0	0	9	0	0	9	0	1	5	2	0	4	0	0	2	0	0	10	0	0	8	0	1	6	1	0	3	0	0	2	0	0	11	0	0	11	0	0	3	0	0	1	0	0	2
GO:0031531	3	2	0	0	2	0	0	2	0	0	0	0	0	0	0	0	0	0	0	2	0	0	2	0	0	0	0	0	0	0	0	0	0	0	0	0	0	0	0	0	0	0	0	0	0	0	0
GO:0010189	1	1	0	0	1	0	0	1	0	0	0	0	0	0	0	0	0	0	0	1	0	0	1	0	0	0	0	0	0	0	0	0	0	0	1	0	0	1	0	0	0	0	0	0	0	0	0
GO:0031333	20	15	0	0	13	0	0	13	1	1	2	2	0	1	1	0	0	0	0	13	0	1	11	3	0	1	0	1	4	0	0	2	0	0	11	0	0	10	0	0	1	0	0	1	0	0	0
GO:0015117	3	3	0	0	3	0	0	3	0	0	1	0	1	0	0	0	0	0	0	3	0	0	3	0	0	0	0	0	0	0	0	0	0	0	3	0	0	3	0	0	0	0	0	0	0	0	0
GO:0008403	1	1	0	0	1	0	0	1	0	0	0	0	0	0	0	0	0	0	0	1	0	0	1	0	0	0	0	0	0	0	0	0	0	0	1	0	0	1	0	0	0	0	0	0	0	0	0
GO:0016496	1	1	0	0	1	0	0	1	0	0	0	0	0	0	0	0	0	0	0	0	0	0	0	0	0	0	0	0	0	0	0	0	0	0	1	0	0	1	0	0	0	0	0	0	0	0	1
GO:0001750	70	57	0	0	54	1	3	50	10	6	17	5	0	11	0	0	4	0	1	54	1	1	52	6	3	10	5	2	11	2	0	4	0	1	45	1	2	41	9	5	7	6	4	5	1	0	3
GO:0009636	53	40	0	0	35	0	0	33	3	3	7	5	1	6	0	0	2	0	0	36	0	1	34	4	3	6	3	3	5	0	0	2	0	0	34	0	1	32	3	3	4	4	1	2	2	0	1
GO:0051539	39	33	0	0	32	0	0	32	11	1	6	0	0	7	1	0	4	0	0	31	0	1	30	5	0	5	2	0	4	1	0	3	0	0	27	0	2	24	4	0	4	3	0	1	0	0	1
GO:0070262	10	10	0	0	10	0	0	10	3	1	1	2	0	1	0	0	0	0	0	8	0	0	6	2	1	1	1	0	4	0	0	2	0	0	6	0	1	3	1	0	2	0	0	0	1	0	0
GO:0003857	8	8	0	0	8	0	1	7	2	0	1	1	0	2	0	0	0	0	0	8	0	1	6	2	1	2	3	1	0	0	0	0	0	0	7	0	0	5	2	0	1	0	0	1	0	0	0
GO:0070315	2	2	0	0	2	0	0	2	0	0	0	0	0	1	0	0	0	0	0	1	0	0	1	0	0	0	0	0	0	0	0	0	0	0	1	0	0	1	0	0	0	0	0	0	0	0	0
GO:0090522	1	1	0	0	1	0	0	0	0	0	0	0	0	1	0	0	1	0	0	1	0	0	1	0	0	0	0	0	1	0	0	1	0	0	1	0	0	1	0	0	1	0	0	1	0	0	1
GO:0005249	64	49	1	0	36	1	0	26	3	7	10	4	1	10	2	1	8	2	1	31	4	3	21	2	4	5	0	1	13	3	0	5	0	0	25	1	0	19	3	4	2	1	1	7	0	0	8
GO:0008670	2	2	0	0	2	0	0	2	1	0	0	0	0	1	0	0	0	0	0	2	0	0	1	0	1	0	1	0	0	0	0	0	0	0	2	0	0	2	1	0	0	0	0	0	0	0	0
GO:1990778	2	2	0	0	2	0	0	2	1	0	0	0	0	1	0	0	0	0	0	2	0	0	2	0	0	0	0	0	1	0	0	0	0	0	2	0	0	2	0	0	1	0	0	0	0	0	0
GO:0010644	5	4	0	0	1	0	0	1	1	0	0	0	0	0	0	0	0	0	0	1	0	0	1	0	0	0	0	0	0	0	0	0	0	1	1	0	0	1	0	0	0	0	1	0	0	0	0
GO:0042759	7	3	0	0	2	0	0	2	0	0	0	1	0	0	0	0	0	0	0	3	0	1	2	1	0	1	0	0	1	0	0	0	0	0	3	0	0	2	0	0	0	0	0	2	0	0	1
GO:0051969	4	4	0	0	3	0	0	3	0	0	0	0	0	0	0	0	0	0	0	4	0	0	4	0	0	0	0	0	0	0	0	0	0	0	1	0	0	1	0	0	0	0	0	0	0	0	0
GO:0043149	16	12	0	1	10	0	1	10	1	0	2	0	0	4	0	0	0	0	0	12	0	2	10	1	1	1	0	0	2	0	0	1	0	1	9	0	1	9	2	0	2	0	2	0	1	0	0
GO:0051896	15	15	0	0	15	0	0	14	1	1	4	2	0	4	0	0	3	0	1	12	0	1	11	2	1	1	0	1	5	1	0	1	0	1	11	0	2	10	2	1	4	1	0	3	0	0	1
GO:0022407	13	11	0	0	10	0	0	10	0	0	2	0	0	1	0	0	1	0	0	11	0	0	11	2	0	3	0	1	2	0	0	1	0	0	10	0	0	8	1	0	0	0	0	1	0	0	1
GO:0009236	1	0	0	0	0	0	0	0	0	0	0	0	0	0	0	0	0	0	0	0	0	0	0	0	0	0	0	0	0	0	0	0	0	0	0	0	0	0	0	0	0	0	0	0	0	0	0
GO:0006428	2	2	0	0	2	0	0	2	0	0	0	0	0	0	0	0	0	0	0	2	0	0	2	0	0	2	1	0	0	0	0	0	0	0	2	0	0	2	0	0	0	0	0	1	0	0	0
GO:1904751	6	5	0	0	5	0	0	5	2	1	0	0	0	1	0	0	1	0	0	5	0	0	5	1	1	0	1	0	0	0	0	0	0	0	5	0	1	4	1	0	1	0	0	0	0	0	0
GO:0006208	2	2	0	0	2	0	0	2	0	1	1	0	0	2	0	0	1	0	0	2	0	0	1	0	0	0	0	0	2	0	0	1	0	0	2	0	0	1	0	0	1	0	0	1	0	0	1
GO:0048311	8	7	0	0	6	0	0	6	0	1	2	0	0	2	0	0	0	0	0	7	0	0	7	0	0	2	0	0	3	1	0	0	0	0	6	0	0	6	0	1	0	1	0	0	0	0	0
GO:0002262	11	10	0	1	9	0	0	9	1	0	1	0	2	0	1	0	1	0	0	9	0	0	9	1	1	0	0	1	0	0	0	0	0	0	8	0	1	7	1	2	0	0	0	1	0	0	0
GO:0030324	112	90	1	0	79	2	2	69	10	4	16	4	5	12	1	0	6	1	0	84	1	2	69	8	3	9	10	2	21	1	0	8	3	0	64	2	2	59	5	6	11	4	2	10	0	0	1
GO:0009052	5	5	0	0	5	0	1	4	1	0	1	1	0	0	0	0	0	0	0	5	0	0	4	1	0	2	1	0	0	0	0	0	0	0	5	0	0	4	0	0	2	1	0	0	0	0	0
GO:0044726	1	1	0	0	1	0	0	1	0	0	0	0	0	0	0	0	0	0	0	1	0	0	1	0	0	0	0	0	0	0	0	0	0	0	0	0	0	0	0	0	0	0	0	0	0	0	0
GO:0052821	1	1	0	0	1	0	0	1	0	0	0	0	0	0	0	0	0	0	0	1	0	0	1	0	0	0	0	0	0	0	0	0	0	0	0	0	0	0	0	0	0	0	0	0	0	0	0
GO:0043495	12	12	0	0	12	0	0	11	4	0	2	0	0	2	0	0	1	0	0	11	0	1	9	2	0	1	2	0	2	0	0	0	0	0	12	0	0	10	0	1	1	1	0	1	0	0	0
GO:0031410	739	636	2	2	564	6	9	521	77	57	129	49	16	135	12	3	30	3	4	540	9	13	491	60	44	94	46	20	93	11	6	23	10	3	488	12	24	441	69	31	53	30	13	85	6	4	11
GO:0048752	7	7	0	0	7	1	1	4	1	1	1	0	0	3	1	0	0	0	0	6	0	0	5	1	1	0	0	0	3	0	0	2	0	0	3	0	0	3	0	0	0	0	0	0	0	0	0
GO:1905224	2	2	0	0	2	0	0	2	2	0	0	0	0	1	0	0	0	0	0	2	0	0	2	0	0	2	1	0	1	0	0	0	0	0	2	0	0	2	1	0	1	0	0	0	0	0	0
GO:0032892	1	1	0	0	0	0	0	0	0	0	0	0	0	0	0	0	0	0	0	1	0	0	1	0	0	0	0	0	0	0	0	0	0	0	1	0	0	1	0	0	0	0	0	0	0	0	0
GO:0016772	12	11	0	0	10	0	0	10	0	0	2	0	0	3	0	0	0	0	0	8	0	0	7	1	1	0	1	0	0	0	0	0	0	0	10	0	0	10	1	0	1	0	1	0	0	0	0
GO:0000347	5	2	0	0	2	0	0	2	0	0	0	0	0	0	0	0	0	0	0	2	0	0	2	0	1	0	1	0	0	0	0	0	0	0	2	0	0	2	0	0	0	0	0	0	0	0	0
GO:0097755	34	29	0	0	16	0	0	16	1	2	6	2	0	6	0	0	2	0	0	18	1	0	13	2	1	3	0	0	7	1	0	3	1	1	16	1	0	15	1	4	4	2	1	6	0	0	3
GO:2000601	8	8	0	0	8	0	0	8	0	0	4	0	0	4	1	0	0	0	0	8	0	0	7	3	1	1	1	1	1	0	0	0	0	0	7	1	0	6	0	1	0	1	0	1	0	0	0
GO:0009020	1	1	0	0	1	0	0	1	0	0	0	0	0	0	0	0	0	0	0	1	0	0	1	0	0	0	0	0	0	0	0	0	0	0	1	0	0	1	0	0	0	0	0	0	0	0	0
GO:0006688	3	1	0	0	1	0	0	1	0	0	0	0	0	0	0	0	1	0	0	0	0	0	0	0	0	0	0	0	0	0	0	0	0	0	1	0	0	0	0	0	1	0	0	1	0	0	0
GO:0004398	1	1	0	0	1	0	0	1	0	0	1	0	0	0	0	0	0	0	0	1	0	0	1	0	0	0	0	0	0	0	0	0	0	0	1	0	0	1	0	0	0	0	0	0	0	0	0
GO:2000463	35	28	0	0	25	0	0	22	3	2	5	1	0	10	3	1	2	0	0	28	0	1	26	3	0	6	0	0	9	1	0	5	0	1	24	0	1	22	4	0	5	0	0	7	1	0	1
GO:0035520	6	6	0	0	6	0	0	6	0	0	3	0	0	2	0	0	0	0	0	6	0	0	6	2	0	2	0	0	1	0	0	0	0	0	6	0	0	6	1	0	2	0	0	1	0	0	0
GO:0003311	1	1	0	0	1	0	0	1	0	0	0	0	0	1	0	0	0	0	0	1	0	0	1	0	0	0	0	0	0	0	0	0	0	0	1	0	0	1	0	0	0	0	0	1	0	0	0
GO:0060649	1	1	0	0	0	0	0	0	0	0	0	0	0	0	0	0	0	0	0	0	0	0	0	0	0	0	0	0	0	0	0	0	0	0	1	0	1	0	0	0	1	0	0	0	0	0	0
GO:0120044	2	2	0	0	2	0	0	2	0	0	2	1	0	0	0	0	0	0	0	2	0	0	2	0	1	0	0	0	0	0	0	0	0	0	2	0	0	2	0	2	0	0	0	0	0	0	0
GO:0036128	12	6	0	0	5	0	0	5	1	1	1	0	0	2	0	0	0	0	0	3	0	0	3	2	0	0	0	0	1	0	0	0	0	0	5	0	0	4	0	1	0	0	0	1	0	0	0
GO:0061812	1	1	0	0	1	0	0	1	0	0	0	0	0	0	0	0	0	0	0	1	0	0	1	0	0	0	0	0	0	0	0	0	0	0	1	0	0	1	1	0	0	0	1	0	0	0	0
GO:0030574	31	30	0	0	30	0	0	26	3	0	3	0	1	5	0	0	2	0	0	30	0	0	29	2	1	2	1	0	2	0	0	1	0	0	29	0	2	27	0	3	2	1	1	3	0	0	0
GO:1900451	3	1	0	0	1	0	0	1	0	0	1	0	0	0	0	0	0	0	0	1	0	0	1	1	0	0	0	0	0	0	0	0	0	0	1	0	0	1	0	0	0	0	0	0	0	0	0
GO:0033235	14	14	0	1	12	1	1	11	2	1	4	1	0	3	0	0	0	1	0	12	1	1	10	3	2	0	1	2	4	1	0	1	0	2	9	0	2	9	0	0	3	2	0	0	0	0	0
GO:0070979	31	24	0	0	22	1	0	18	7	1	1	1	2	4	1	0	1	1	0	21	1	0	17	5	3	1	2	2	1	1	0	1	1	0	20	1	1	16	5	1	1	2	3	0	2	0	2
GO:1901208	1	1	0	0	1	0	0	1	0	0	0	0	0	0	0	0	0	0	0	1	0	0	1	0	0	0	0	0	0	0	0	0	0	0	1	0	0	1	0	0	0	0	0	0	0	0	0
GO:0051378	13	7	0	0	4	0	0	3	1	1	0	1	0	1	0	0	0	0	0	6	1	0	4	0	1	1	0	1	1	0	0	2	0	0	4	0	0	4	0	0	0	1	0	0	0	0	0
GO:0017020	2	1	0	0	1	0	0	1	0	0	0	0	0	0	0	0	0	0	0	1	0	0	1	0	0	0	0	0	0	0	0	0	0	0	1	0	0	1	0	0	0	0	0	0	0	0	0
GO:0001806	1	1	0	0	1	0	0	1	0	0	0	0	0	0	0	0	0	0	0	1	0	0	1	0	0	0	0	0	0	0	0	0	0	0	1	0	0	1	0	0	0	0	0	0	0	0	0
GO:0032916	2	2	0	0	1	0	0	1	0	0	1	0	0	0	0	0	0	0	0	2	0	0	2	0	1	0	1	0	0	0	0	0	0	0	2	0	0	2	0	0	0	1	0	1	0	1	0
GO:1905259	2	2	0	0	2	0	0	2	0	0	0	0	0	0	0	0	0	0	0	2	0	1	1	1	0	0	0	0	0	0	0	0	0	0	1	0	0	1	0	0	0	0	0	0	0	0	0
GO:0005585	1	1	0	0	1	0	0	1	0	0	0	0	0	0	0	0	0	0	0	1	0	0	1	0	0	0	0	0	0	0	0	0	0	0	0	0	0	0	0	0	0	0	0	0	0	0	0
GO:0061725	1	1	0	0	1	0	0	1	1	0	0	0	0	0	0	0	0	0	0	1	0	0	1	0	0	0	0	0	0	0	0	0	0	0	1	0	0	1	0	0	0	0	0	0	0	0	0
GO:0002468	1	0	0	0	0	0	0	0	0	0	0	0	0	0	0	0	0	0	0	0	0	0	0	0	0	0	0	0	0	0	0	0	0	0	0	0	0	0	0	0	0	0	0	0	0	0	0
GO:0032002	1	1	0	0	1	0	0	1	0	0	0	0	0	0	0	0	0	0	0	1	0	0	1	1	0	0	0	0	0	0	0	0	0	0	1	0	0	0	0	1	0	1	0	0	0	0	0
GO:0051180	7	7	0	0	6	0	1	5	2	1	1	3	0	0	0	0	0	0	0	7	0	0	5	0	0	1	0	0	1	0	0	0	0	0	6	0	1	5	1	0	1	0	1	0	0	0	0
GO:1990715	5	4	0	0	4	0	0	4	0	0	0	0	0	0	0	0	0	0	0	4	0	0	4	0	0	0	0	0	0	0	0	0	0	0	3	0	0	3	0	0	0	0	0	1	0	0	0
GO:1905855	1	1	0	0	0	0	0	0	0	0	0	0	0	0	0	0	0	0	0	1	0	0	1	0	0	0	0	0	0	0	0	0	0	0	1	0	0	1	0	0	0	0	0	0	0	0	0
GO:0033342	1	1	0	0	1	0	0	1	0	1	0	0	0	0	0	0	0	0	0	1	0	0	1	0	0	0	0	0	0	0	0	0	0	0	1	0	0	1	0	0	0	0	0	0	0	0	0
GO:0031371	2	1	0	0	1	0	0	1	0	1	0	1	0	0	0	0	0	0	0	1	0	0	0	0	0	0	0	0	1	0	0	0	0	0	0	0	0	0	0	0	0	0	0	0	0	0	0
GO:0052796	4	4	0	0	4	0	0	3	0	1	0	1	0	0	0	0	0	1	1	2	0	0	2	1	0	0	0	1	0	0	0	0	0	0	0	0	0	0	0	0	0	0	0	0	0	0	0
GO:0017113	1	1	0	0	1	0	0	1	0	0	1	0	0	1	0	0	1	0	0	1	0	0	1	0	0	0	0	0	1	0	0	1	0	0	1	0	0	0	0	0	1	0	0	0	0	0	1
GO:0002481	3	2	0	0	1	0	0	1	1	0	0	0	0	0	0	0	0	0	0	2	0	0	2	0	0	0	0	0	0	0	0	0	0	0	1	0	0	1	0	0	0	0	0	0	0	0	0
GO:0050982	12	7	0	0	7	0	0	7	1	0	1	0	0	1	0	0	0	0	0	7	0	0	6	1	1	1	1	0	3	0	0	1	0	0	7	0	0	7	1	0	2	0	0	2	0	0	0
GO:0102571	1	0	0	0	0	0	0	0	0	0	0	0	0	0	0	0	0	0	0	0	0	0	0	0	0	0	0	0	0	0	0	0	0	0	0	0	0	0	0	0	0	0	0	0	0	0	0
GO:0016572	11	10	0	0	10	0	0	10	1	1	1	1	0	2	0	0	0	0	0	8	0	0	8	1	0	0	0	0	2	2	0	0	0	0	8	0	0	8	0	1	1	1	0	2	1	0	0
GO:0006936	48	34	0	0	33	1	2	29	6	2	6	4	0	5	0	0	2	0	0	29	0	0	29	8	1	5	1	1	5	0	0	0	0	0	19	0	0	18	1	1	2	1	0	3	0	0	0
GO:0051908	1	1	0	0	1	0	0	1	1	0	0	0	0	0	0	0	0	0	0	1	0	0	1	0	0	0	0	0	0	0	0	0	0	0	1	0	0	1	1	0	0	0	0	0	0	0	0
GO:0099534	2	2	0	0	2	0	0	2	0	0	1	0	0	0	0	0	0	0	0	2	0	0	1	0	0	0	0	0	1	0	0	0	0	0	2	0	0	2	0	0	0	0	0	0	0	0	0
GO:1902850	2	1	0	0	1	0	0	1	0	0	0	0	0	0	0	0	0	0	0	1	0	0	1	0	0	0	0	0	0	0	0	0	0	0	1	0	0	1	0	0	0	0	0	0	0	0	0
GO:0014056	2	2	0	0	2	0	0	2	1	0	1	0	0	1	0	0	0	0	0	2	0	0	2	0	0	1	0	0	1	0	0	0	0	0	2	0	0	1	0	2	0	1	0	1	0	0	1
GO:1903518	2	2	0	0	2	0	0	2	1	0	1	0	0	1	0	0	0	0	0	2	0	0	2	1	0	0	0	0	0	0	0	0	0	0	2	0	0	2	0	0	0	0	0	0	0	0	0
GO:0010705	3	3	0	0	3	0	0	3	1	0	1	1	0	1	0	0	0	0	0	3	0	0	3	2	0	1	0	0	0	0	0	0	0	0	3	0	0	3	2	0	0	1	0	1	0	0	0
GO:0052855	1	0	0	0	0	0	0	0	0	0	0	0	0	0	0	0	0	0	0	0	0	0	0	0	0	0	0	0	0	0	0	0	0	0	0	0	0	0	0	0	0	0	0	0	0	0	0
GO:0032027	5	4	0	0	3	0	0	3	0	0	1	0	0	1	0	0	0	0	0	3	0	0	3	1	1	0	1	0	1	0	0	0	0	0	2	1	0	1	0	0	1	0	0	0	0	0	0
GO:0003108	1	1	0	0	1	0	0	1	0	0	0	0	0	0	0	0	0	0	0	1	0	0	1	0	0	0	0	0	0	0	0	0	0	0	1	0	0	1	0	0	0	0	0	1	0	0	0
GO:0051055	5	4	0	0	3	0	0	3	0	0	0	0	0	0	0	0	0	0	0	3	0	0	3	0	0	1	0	0	0	0	0	0	0	0	3	0	1	2	1	1	0	1	0	0	0	0	0
GO:0015137	5	5	0	0	5	0	0	5	1	1	3	0	0	4	0	0	0	0	0	5	0	1	4	0	0	1	1	0	1	0	0	0	0	0	5	0	0	4	1	1	1	1	0	0	0	0	0
GO:0035325	7	6	0	0	5	0	0	5	0	0	3	1	0	0	0	0	0	0	0	6	0	0	5	1	0	1	0	2	0	0	0	0	0	0	5	0	0	5	0	2	1	1	0	0	0	0	0
GO:0002053	36	32	0	0	28	0	2	24	2	0	7	2	1	6	0	0	3	0	0	29	0	1	23	2	0	3	1	1	9	1	0	2	0	0	23	0	1	21	2	2	5	2	0	5	0	0	1
GO:0021759	2	2	0	0	1	0	0	1	0	0	0	0	0	0	0	0	0	0	0	2	0	0	2	0	0	0	0	0	0	0	0	0	1	0	1	1	0	1	0	0	0	0	0	0	0	0	0
GO:1902600	47	38	0	0	34	0	1	33	5	1	7	2	0	2	0	0	1	0	0	37	1	2	32	4	1	6	1	1	8	0	0	0	0	0	33	0	0	30	3	3	3	2	0	3	0	0	0
GO:0019799	1	1	0	0	1	0	0	1	0	0	0	1	0	0	0	0	0	0	0	1	0	0	1	0	0	0	0	0	0	0	0	0	0	0	1	0	0	1	0	0	0	0	0	0	0	0	0
GO:0009168	6	6	0	0	6	0	0	6	1	1	0	0	0	1	0	0	0	0	0	6	0	0	6	0	0	1	1	0	0	0	0	0	0	0	6	0	0	6	1	0	0	0	0	2	0	0	0
GO:0032607	3	2	0	0	1	0	0	1	0	0	0	0	0	0	0	0	0	0	0	1	0	0	1	0	0	0	0	0	0	0	0	0	0	0	1	0	0	1	0	0	0	0	0	0	0	0	0
GO:0050701	1	1	0	0	0	0	0	0	0	0	0	0	0	0	0	0	0	0	0	1	0	0	1	0	0	0	0	0	0	0	0	0	0	0	1	0	0	1	0	0	1	0	0	0	0	0	0
GO:0016701	2	1	0	0	1	0	0	1	0	0	0	0	0	0	0	0	0	0	0	1	0	0	1	0	0	0	0	0	0	0	0	0	0	0	1	0	0	1	0	0	0	0	0	0	0	0	0
GO:0060820	1	0	0	0	0	0	0	0	0	0	0	0	0	0	0	0	0	0	0	0	0	0	0	0	0	0	0	0	0	0	0	0	0	0	0	0	0	0	0	0	0	0	0	0	0	0	0
GO:2000324	5	5	0	0	5	0	0	4	1	0	2	1	0	2	0	0	1	0	0	4	0	0	4	2	0	1	1	0	2	0	0	1	0	0	4	0	0	4	1	0	1	0	0	1	0	0	1
GO:0001865	4	4	0	0	2	0	0	2	0	0	2	0	0	1	0	0	0	0	0	3	0	0	3	0	0	0	0	0	1	0	0	0	0	0	4	0	0	4	0	0	2	0	0	0	0	0	0
GO:0061912	1	1	0	0	1	0	0	1	0	0	0	0	0	0	0	0	0	0	0	1	0	0	1	1	0	0	0	0	0	0	0	0	0	0	0	0	0	0	0	0	0	0	0	0	0	0	0
GO:0071332	3	3	0	0	3	0	0	3	0	0	0	1	0	0	0	0	0	0	0	2	0	0	2	0	0	1	0	0	0	0	0	0	0	0	3	0	1	2	1	0	0	0	0	0	0	0	0
GO:0051875	2	2	0	0	2	1	0	1	0	1	1	1	0	0	0	0	0	0	0	2	0	0	2	0	0	0	0	0	0	0	0	0	0	0	2	0	0	2	0	2	0	1	0	0	0	0	0
GO:0030513	37	29	0	0	22	0	0	20	0	0	3	1	2	6	0	0	1	0	0	28	0	0	27	0	2	5	2	1	8	2	0	3	0	0	16	0	1	14	0	1	3	1	0	5	0	0	0
GO:0003923	5	5	0	0	5	0	0	5	0	0	2	0	0	2	0	0	0	0	0	5	0	1	4	2	0	0	0	0	1	0	0	0	0	0	5	0	0	5	0	0	0	0	0	1	0	0	0
GO:0032731	10	9	1	0	6	1	0	5	0	1	1	0	0	0	0	0	0	0	0	9	0	0	9	1	1	0	1	0	0	0	0	0	0	0	8	0	1	7	2	1	2	3	0	0	0	1	0
GO:0002244	98	75	0	1	60	3	3	54	11	7	14	6	2	9	3	0	1	1	0	65	1	4	57	6	5	16	5	3	11	4	0	2	1	0	47	0	1	40	5	8	4	6	0	6	2	0	1
GO:0030294	2	2	0	0	2	0	0	2	0	0	0	0	0	0	0	0	0	0	0	1	0	0	1	0	0	0	0	0	0	0	0	0	0	0	0	0	0	0	0	0	0	0	0	0	0	0	0
GO:0051974	12	9	0	0	9	0	0	8	1	1	1	1	0	0	0	0	0	0	0	9	0	1	8	1	0	1	0	0	1	0	0	0	0	0	8	0	0	7	1	0	1	0	1	1	0	0	0
GO:0000493	2	2	0	0	2	0	0	2	1	0	1	0	1	1	0	0	0	0	0	2	0	0	2	1	0	0	0	0	1	0	0	0	0	0	2	0	0	2	0	0	1	0	0	1	0	0	0
GO:1902937	3	3	0	0	2	0	0	2	1	0	0	0	0	1	0	0	1	0	0	3	1	0	2	0	1	0	1	1	1	1	0	0	0	0	2	0	0	1	0	0	0	0	0	1	0	0	0
GO:0002379	1	1	0	0	0	0	0	0	0	0	0	0	0	0	0	0	0	0	0	0	0	0	0	0	0	0	0	0	0	0	0	0	0	0	0	0	0	0	0	0	0	0	0	0	0	0	0
GO:0003917	4	4	0	0	4	0	0	4	1	1	0	1	1	0	0	0	0	0	0	4	0	0	4	1	0	0	0	0	1	0	0	0	0	0	4	0	0	4	1	0	1	0	0	1	0	0	0
GO:0016175	9	7	0	0	7	0	0	7	0	0	3	1	0	2	0	0	0	0	0	7	1	0	4	0	1	2	0	0	1	0	0	0	0	0	7	0	0	7	1	1	2	0	0	2	0	0	0
GO:0007034	15	12	0	0	12	0	0	12	1	1	3	1	0	1	0	0	0	0	0	12	0	0	12	0	1	0	1	0	6	0	0	0	0	0	9	0	0	7	0	0	1	0	0	1	0	0	0
GO:1905413	1	1	0	0	1	0	0	1	0	0	0	0	0	0	0	0	0	0	0	1	0	0	1	0	0	0	0	0	0	0	0	0	0	0	1	0	0	1	0	0	0	0	0	0	0	0	0
GO:0002358	2	2	0	0	1	0	0	1	0	0	0	0	0	0	0	0	0	0	0	1	0	0	1	0	0	0	0	0	0	0	0	0	0	0	1	0	0	1	0	0	0	0	0	0	0	0	0
GO:0021503	1	1	0	0	1	0	0	1	0	0	0	0	0	0	0	0	0	0	0	0	0	0	0	0	0	0	0	0	0	0	0	0	0	0	0	0	0	0	0	0	0	0	0	0	0	0	0
GO:0015990	4	0	0	0	0	0	0	0	0	0	0	0	0	0	0	0	0	0	0	0	0	0	0	0	0	0	0	0	0	0	0	0	0	0	0	0	0	0	0	0	0	0	0	0	0	0	0
GO:0048137	1	0	0	0	0	0	0	0	0	0	0	0	0	0	0	0	0	0	0	0	0	0	0	0	0	0	0	0	0	0	0	0	0	0	0	0	0	0	0	0	0	0	0	0	0	0	0
GO:0055091	10	8	0	0	7	0	0	7	0	1	1	0	0	1	0	0	0	0	0	8	0	0	8	0	0	1	0	0	2	1	0	0	0	0	6	0	1	5	1	0	0	0	0	0	0	0	0
GO:0106096	1	1	0	0	1	0	0	1	0	0	0	0	1	0	0	0	0	0	0	1	0	0	1	0	0	0	0	0	0	0	0	0	0	0	1	0	0	1	0	0	0	0	0	0	0	0	0
GO:0050427	4	4	0	0	4	0	0	4	0	1	0	1	0	1	0	0	0	0	0	4	0	0	4	0	1	0	1	0	0	0	0	0	0	0	2	0	0	1	0	0	0	0	0	1	0	0	0
GO:0007494	3	2	0	0	1	0	0	1	0	0	0	0	0	0	0	0	0	0	0	2	0	0	2	0	0	0	0	0	1	0	0	0	0	0	1	0	0	1	0	0	0	0	0	0	0	0	0
GO:0000831	1	1	0	0	1	0	0	1	0	0	0	0	0	0	0	0	0	0	0	1	0	0	1	0	0	1	0	0	0	0	0	0	0	0	1	0	0	1	0	0	0	0	0	0	0	0	0
GO:0030894	2	2	0	0	2	0	0	2	0	0	0	0	0	0	0	0	0	0	0	2	0	0	2	0	0	0	0	0	0	0	0	0	0	0	2	0	0	1	0	0	1	0	0	0	0	0	0
GO:0035838	1	0	0	0	0	0	0	0	0	0	0	0	0	0	0	0	0	0	0	0	0	0	0	0	0	0	0	0	0	0	0	0	0	0	0	0	0	0	0	0	0	0	0	0	0	0	0
GO:0019857	1	1	0	0	1	0	0	1	1	0	0	0	0	0	0	0	0	0	0	1	0	0	1	0	0	0	0	0	0	0	0	0	0	0	1	0	0	1	0	0	0	1	0	0	0	0	0
GO:0006218	1	1	0	0	1	0	0	1	0	0	0	0	0	0	0	0	0	0	0	1	0	0	1	0	0	0	0	0	0	0	0	0	0	0	1	0	0	1	0	0	0	0	0	0	0	0	0
GO:0042582	9	8	0	0	8	0	0	8	1	1	0	0	0	1	0	0	0	0	0	8	0	0	8	0	0	0	0	0	2	0	0	0	0	0	6	0	0	6	0	0	0	1	0	0	0	0	0
GO:0052841	1	1	0	0	1	0	0	1	0	0	0	0	0	1	0	0	0	0	0	1	0	0	1	0	0	0	0	0	0	0	0	0	0	0	0	0	0	0	0	0	0	0	0	0	0	0	0
GO:0036529	1	1	0	0	1	0	0	1	0	0	0	0	0	0	0	0	0	0	0	1	0	1	0	1	0	0	0	0	0	0	0	0	0	0	0	0	0	0	0	0	0	0	0	0	0	0	0
GO:1902692	2	2	0	0	1	0	0	1	0	0	1	0	0	1	0	0	0	0	0	1	0	0	1	0	0	1	0	0	0	0	0	0	0	0	2	0	0	2	0	0	1	0	0	0	0	0	0
GO:1903900	2	2	0	0	2	0	0	2	0	0	0	0	0	1	0	0	0	0	0	2	0	0	2	1	0	0	0	0	1	0	0	0	0	0	1	0	0	1	0	1	0	0	0	0	0	0	0
GO:0097692	1	0	0	0	0	0	0	0	0	0	0	0	0	0	0	0	0	0	0	0	0	0	0	0	0	0	0	0	0	0	0	0	0	0	0	0	0	0	0	0	0	0	0	0	0	0	0
GO:0043997	1	1	0	0	1	0	0	1	0	0	0	0	0	0	0	0	0	0	0	1	0	0	1	0	0	0	0	0	0	0	0	0	0	0	1	0	0	1	0	0	0	0	0	0	0	0	0
GO:0030867	4	4	0	0	4	0	0	4	0	0	0	0	0	0	0	0	0	0	0	4	0	0	4	1	0	0	0	0	0	0	0	0	0	0	3	0	0	3	0	0	0	0	0	1	0	0	0
GO:0000278	133	114	1	0	107	1	3	101	17	8	19	12	3	15	3	0	0	0	0	98	0	1	89	14	8	12	8	2	14	3	0	3	0	1	78	0	2	75	9	3	6	2	1	8	1	1	0
GO:1990112	2	1	0	0	1	0	0	1	1	0	0	0	1	0	0	0	0	0	0	1	0	0	1	0	0	0	0	0	0	0	0	0	0	0	1	0	0	1	0	0	0	0	0	0	0	0	0
GO:1904674	2	2	0	0	2	0	0	1	0	0	0	0	1	1	0	0	1	0	0	1	0	0	1	0	0	0	0	0	0	0	0	0	0	0	2	0	0	2	0	0	0	0	0	1	0	0	1
GO:0001958	30	25	0	0	23	0	1	18	3	2	2	1	2	5	0	0	2	0	0	23	0	0	22	2	3	2	4	0	5	0	1	2	0	0	17	0	2	12	0	1	3	0	0	4	0	0	0
GO:0003274	4	4	0	0	4	0	0	4	1	0	0	0	0	1	0	0	0	0	0	4	0	0	3	0	1	0	0	0	3	0	0	0	0	0	2	0	1	1	1	0	0	0	0	0	0	0	0
GO:0097035	2	2	0	0	2	0	0	2	0	0	0	0	0	0	0	0	0	0	0	1	0	0	1	0	0	0	0	0	0	0	0	0	0	0	1	0	0	1	0	0	0	0	0	0	0	0	0
GO:0007259	23	21	0	0	18	0	0	18	3	1	2	1	1	2	0	0	0	2	0	15	2	0	13	1	6	2	2	1	4	1	0	1	0	0	14	0	1	13	1	0	1	1	0	1	0	0	0
GO:0030522	4	4	0	0	4	0	0	4	1	0	0	0	0	1	0	0	0	0	0	4	0	0	4	2	0	2	1	0	2	0	1	0	1	0	2	0	0	2	0	0	0	0	0	0	1	0	1
GO:0032474	3	3	0	0	1	0	0	0	0	1	0	0	0	1	0	0	0	0	0	3	0	0	3	1	1	0	1	0	0	0	0	0	0	0	2	0	0	2	0	1	1	0	0	2	0	0	0
GO:0002043	7	6	0	0	5	0	0	5	0	0	1	0	0	2	0	0	2	0	0	6	0	0	6	0	0	3	0	0	2	0	0	0	0	0	4	0	0	3	0	1	0	0	0	1	0	0	1
GO:0006855	27	19	0	0	19	0	0	19	4	0	6	1	4	6	1	0	0	0	0	19	0	0	17	2	5	2	6	1	2	0	0	0	0	0	15	0	0	14	2	2	2	2	1	1	1	0	0
GO:0070737	1	1	0	0	1	0	0	1	0	1	0	1	0	0	0	0	0	0	0	1	0	0	1	0	0	0	0	0	0	0	0	0	0	0	1	0	0	1	0	0	0	0	0	0	0	0	0
GO:0032937	3	3	0	0	3	0	0	3	1	0	1	0	0	0	0	0	0	0	0	3	0	0	2	0	0	1	0	0	1	0	0	0	0	0	3	0	0	3	0	0	0	0	0	0	0	0	0
GO:1904268	1	0	0	0	0	0	0	0	0	0	0	0	0	0	0	0	0	0	0	0	0	0	0	0	0	0	0	0	0	0	0	0	0	0	0	0	0	0	0	0	0	0	0	0	0	0	0
GO:0031464	10	9	0	0	9	0	0	9	1	2	5	2	0	4	0	0	0	0	0	7	0	0	7	1	2	1	2	0	1	0	0	0	0	0	9	1	0	8	1	2	3	2	0	2	0	0	0
GO:0015689	1	1	0	0	0	0	0	0	0	0	0	0	0	0	0	0	0	0	0	0	0	0	0	0	0	0	0	0	0	0	0	0	0	0	0	0	0	0	0	0	0	0	0	0	0	0	0
GO:0018424	1	1	0	0	1	0	0	1	1	0	0	0	0	0	0	0	0	0	0	1	0	0	1	1	0	0	0	0	0	0	0	0	0	0	1	0	0	1	0	0	0	0	0	0	0	0	0
GO:0040017	2	2	0	0	1	0	0	1	0	0	1	0	0	0	0	0	0	0	0	2	0	0	2	0	0	0	0	0	1	0	0	0	0	0	2	0	0	1	0	1	0	1	0	0	0	0	0
GO:0043011	20	18	0	0	18	0	1	17	3	1	1	0	0	2	0	0	0	0	0	10	0	1	8	2	0	1	0	0	3	0	0	0	0	0	9	0	1	7	2	0	2	0	0	2	0	0	0
GO:0044803	3	3	0	0	3	0	0	3	1	0	1	0	0	2	1	0	0	0	0	3	0	0	3	0	0	1	1	0	0	0	0	0	0	0	3	1	0	2	0	1	0	0	0	1	0	0	0
GO:0043244	1	1	0	0	1	0	0	1	0	0	1	0	0	0	0	0	0	0	0	1	0	0	1	1	0	0	0	0	1	0	0	0	0	0	1	0	1	0	1	0	0	0	0	1	0	0	0
GO:0010828	10	9	0	0	8	0	0	8	1	0	2	0	0	2	1	0	0	0	0	8	0	0	8	0	0	1	0	0	2	0	0	0	0	0	7	0	0	7	0	0	2	0	0	1	0	0	0
GO:0061344	2	2	0	0	2	0	0	2	0	0	0	0	0	0	0	0	0	0	0	2	0	0	2	0	0	0	0	0	0	0	0	0	0	0	2	0	0	2	0	0	1	0	0	2	0	0	0
GO:0072577	4	4	0	0	4	0	0	4	0	1	0	1	0	0	0	0	1	0	0	4	0	0	4	0	1	1	0	0	1	1	0	0	0	0	3	0	0	3	0	1	0	1	0	0	0	0	0
GO:0017171	6	6	0	0	6	0	0	6	0	0	0	0	1	0	1	0	0	0	0	6	0	0	6	0	1	0	1	0	0	0	0	0	0	0	5	0	0	4	1	1	0	1	1	0	0	0	0
GO:0007352	2	2	0	0	0	0	0	0	0	0	0	0	0	0	0	0	0	0	0	2	0	0	2	0	1	1	1	0	0	0	0	1	0	0	1	0	0	1	0	0	0	0	0	1	0	0	0
GO:0061383	1	1	0	0	1	0	0	1	1	0	0	0	0	0	0	0	0	0	0	1	0	1	0	1	0	0	0	0	0	0	0	0	0	0	0	0	0	0	0	0	0	0	0	0	0	0	0
GO:0035847	2	2	0	0	2	0	0	2	1	0	0	0	0	0	0	0	0	0	0	2	0	0	2	0	0	0	0	1	0	1	0	0	0	0	2	0	0	2	0	0	0	0	0	0	0	0	0
GO:0048029	21	20	1	0	16	0	1	15	3	0	4	3	0	1	0	0	0	0	0	17	0	0	16	2	1	2	1	0	3	0	0	0	0	0	15	0	0	13	1	0	2	1	0	1	0	0	0
GO:0048284	2	1	0	0	1	0	0	1	0	0	0	0	0	0	0	0	0	0	0	1	0	0	1	0	0	0	0	0	0	0	0	0	0	0	0	0	0	0	0	0	0	0	0	0	0	0	0
GO:0045634	2	2	0	0	2	0	0	1	0	0	0	0	1	0	0	0	1	0	0	2	0	1	1	1	1	0	1	0	0	0	0	1	0	0	2	0	0	2	0	0	0	0	0	1	0	0	0
GO:0097428	10	9	0	0	9	0	1	8	2	1	1	1	0	0	0	0	0	0	0	8	0	3	4	3	0	2	0	0	1	0	0	0	0	0	6	0	0	6	1	0	1	0	0	0	0	0	0
GO:2001012	1	1	0	0	0	0	0	0	0	0	0	0	0	0	0	0	0	0	0	1	0	0	1	0	0	0	0	0	0	0	0	0	0	0	0	0	0	0	0	0	0	0	0	0	0	0	0
GO:0055013	15	11	0	0	11	0	0	10	0	0	2	1	0	4	0	0	1	0	0	8	0	0	8	2	2	0	1	0	1	0	0	0	0	0	8	0	0	8	1	1	3	0	0	1	0	0	0
GO:0031014	4	3	0	0	3	0	0	3	0	0	0	0	0	0	0	0	0	0	0	2	0	0	2	0	0	0	0	0	0	0	0	0	0	0	3	0	0	3	0	0	0	0	0	0	0	0	0
GO:0005319	27	18	0	0	15	0	0	15	1	3	4	1	0	4	0	0	0	0	0	18	0	0	18	3	0	5	0	1	2	0	0	0	0	0	18	0	0	18	3	2	2	0	0	0	0	0	0
GO:0010983	2	0	0	0	0	0	0	0	0	0	0	0	0	0	0	0	0	0	0	0	0	0	0	0	0	0	0	0	0	0	0	0	0	0	0	0	0	0	0	0	0	0	0	0	0	0	0
GO:0070774	1	1	0	0	1	0	0	1	0	0	1	1	0	0	0	0	0	0	0	1	0	1	0	0	0	0	0	0	1	1	0	0	0	0	1	0	0	1	0	0	1	0	0	1	0	0	0
GO:1905920	1	1	0	0	1	0	0	1	0	0	0	0	0	1	0	0	1	0	0	1	0	0	1	0	0	0	0	0	0	0	0	0	0	0	1	0	0	0	0	0	0	0	0	1	0	0	0
GO:0051798	7	7	0	0	6	0	0	6	0	0	1	0	1	0	0	0	0	0	0	7	0	0	7	0	0	1	0	0	0	0	0	0	0	0	4	0	0	4	0	0	1	1	0	0	0	0	0
GO:2000513	1	1	0	0	0	0	0	0	0	0	0	0	0	0	0	0	0	0	0	1	0	0	1	0	0	0	0	0	0	0	0	0	0	0	1	0	0	1	0	0	0	0	0	0	0	0	0
GO:1900229	2	2	0	0	2	0	0	2	0	0	0	0	0	0	0	0	0	0	0	2	0	0	2	1	0	0	0	0	0	0	0	0	0	0	2	0	0	2	0	0	0	0	0	0	0	0	0
GO:0071206	1	1	0	0	1	0	0	1	0	0	0	0	0	0	0	0	0	0	0	1	0	0	1	0	0	0	0	0	0	0	0	0	0	0	1	0	0	1	0	0	0	0	0	0	0	0	0
GO:0031013	5	4	0	0	4	0	0	4	0	1	0	1	0	1	0	0	1	0	0	4	0	0	4	0	0	1	0	0	1	0	0	0	0	0	3	0	0	3	0	0	0	0	0	1	0	0	1
GO:0032181	2	2	0	0	2	0	0	2	0	0	1	0	0	2	0	0	0	0	0	2	0	0	2	0	1	1	1	0	0	0	0	0	0	0	2	0	0	2	0	0	1	1	0	1	0	0	0
GO:2000587	4	4	0	0	4	0	0	3	0	0	3	0	0	1	0	0	0	0	0	3	0	0	2	0	0	2	0	0	2	0	0	0	0	0	3	0	1	2	0	0	1	0	0	0	0	0	0
GO:0036524	1	1	0	0	1	0	0	1	0	0	0	0	0	0	0	0	0	0	0	1	0	1	0	1	0	0	0	0	0	0	0	0	0	0	0	0	0	0	0	0	0	0	0	0	0	0	0
GO:0030431	9	8	0	0	6	0	1	5	1	0	2	0	0	0	0	0	0	0	0	7	0	0	5	0	0	1	0	0	2	0	0	1	0	0	3	0	0	3	0	0	1	0	0	1	0	0	0
GO:0048259	3	2	0	0	2	0	0	2	1	1	0	0	0	1	0	0	1	0	0	2	0	0	2	0	0	0	0	0	1	0	0	1	0	0	1	0	0	1	0	0	0	0	0	0	0	0	0
GO:0010436	2	1	0	0	1	0	0	1	0	1	0	1	0	0	0	0	0	0	0	1	0	0	1	0	0	1	1	0	0	0	0	0	0	0	1	0	0	1	0	0	0	0	0	0	0	0	0
GO:0060661	1	1	0	0	1	0	0	0	0	0	1	0	0	0	0	0	0	0	0	1	0	0	0	0	0	0	0	0	0	0	0	1	0	0	0	0	0	0	0	0	0	0	0	0	0	0	0
GO:0004595	1	1	0	0	1	0	0	1	0	0	0	0	0	0	0	0	0	0	0	1	0	0	1	0	0	0	0	0	0	0	0	0	0	0	0	0	0	0	0	0	0	0	0	0	0	0	0
GO:0010766	8	8	0	0	7	0	0	7	1	0	4	2	0	4	3	0	0	0	0	8	0	0	8	1	1	3	2	0	0	0	0	0	0	0	7	0	0	7	0	3	0	2	0	0	1	0	0
GO:0035851	3	3	0	0	3	0	0	3	0	1	0	1	0	0	0	0	0	0	0	3	0	0	3	0	0	1	1	0	1	0	0	0	0	0	3	0	0	3	0	0	0	0	0	0	0	0	0
GO:0035305	4	3	1	0	2	1	0	2	1	0	0	0	0	0	0	0	0	0	0	2	0	0	1	1	0	1	0	0	1	0	0	0	0	0	3	0	0	2	1	0	1	0	0	1	0	0	1
GO:0001704	3	2	0	0	2	0	0	1	1	0	0	0	0	2	0	0	0	0	0	1	0	0	1	0	0	0	0	0	0	0	0	0	0	0	1	0	0	1	0	0	0	0	0	0	0	0	0
GO:0015085	3	2	0	0	1	0	0	1	0	0	0	0	0	0	0	0	0	0	0	1	0	0	1	0	1	0	1	0	0	0	0	0	0	0	1	0	0	1	0	0	0	0	0	0	0	0	0
GO:0032947	66	57	0	0	54	0	1	51	11	2	14	7	1	19	2	0	3	0	1	47	0	3	43	6	3	11	3	1	12	0	0	6	0	0	50	2	2	40	8	8	7	5	0	15	2	1	1
GO:0071474	4	4	0	0	4	0	0	4	0	1	2	0	1	0	1	0	0	0	0	2	0	0	2	0	0	0	0	0	0	0	0	0	0	0	1	0	0	1	0	0	0	0	0	0	0	0	0
GO:0006677	2	2	0	0	2	0	0	1	0	0	0	0	0	0	0	0	1	0	0	0	0	0	0	0	0	0	0	0	0	0	0	0	0	0	2	0	0	2	0	0	0	0	0	0	0	0	1
GO:0034599	70	62	0	0	53	2	0	46	8	7	9	3	3	6	1	0	6	0	0	51	0	3	44	8	2	12	1	2	8	1	0	2	0	0	45	0	0	42	1	4	3	2	2	5	1	0	0
GO:0071441	1	1	0	0	1	0	0	1	0	1	0	1	0	0	0	0	0	0	0	1	0	0	1	0	0	0	0	0	0	0	0	0	0	0	0	0	0	0	0	0	0	0	0	0	0	0	0
GO:0005746	5	4	1	0	3	1	0	3	0	0	0	0	0	0	0	0	0	0	0	4	0	0	3	0	0	1	0	0	0	0	0	0	0	0	1	0	0	1	0	0	0	0	0	0	0	0	0
GO:0016482	2	2	0	0	1	0	0	1	0	0	1	0	0	1	0	0	0	0	0	2	1	0	1	0	0	0	0	1	0	0	0	0	0	0	2	0	0	2	0	0	0	0	0	0	0	0	0
GO:1990408	2	2	0	0	1	0	0	1	0	0	1	0	0	0	0	0	0	0	0	2	0	0	1	0	0	0	0	0	1	0	0	0	0	0	2	0	0	1	0	0	0	0	0	2	0	0	0
GO:0072126	7	7	0	0	6	0	0	6	0	0	3	0	1	1	0	0	0	0	0	6	0	0	5	1	1	0	0	0	4	0	0	1	0	0	4	1	0	3	0	2	0	1	0	0	0	0	0
GO:0060168	3	3	0	0	3	0	0	3	1	0	1	0	0	1	0	0	0	0	0	3	0	0	3	1	1	0	1	0	0	0	0	0	0	0	3	1	0	2	0	1	0	0	0	0	0	0	0
GO:0052547	1	1	0	0	1	0	0	1	0	0	0	0	0	1	0	0	0	0	0	0	0	0	0	0	0	0	0	0	0	0	0	0	0	0	0	0	0	0	0	0	0	0	0	0	0	0	0
GO:0051717	1	1	0	0	1	0	0	1	0	0	0	0	0	1	0	0	0	0	0	1	0	0	1	1	0	0	0	0	1	0	0	0	0	0	1	0	0	0	0	0	1	0	0	1	0	0	0
GO:0000405	6	6	0	0	6	0	0	5	0	0	3	0	0	2	0	0	0	0	0	6	0	0	6	1	0	2	1	0	0	0	1	0	0	0	6	0	0	6	0	0	2	0	0	2	0	0	0
GO:0006528	2	2	0	0	2	0	0	2	0	0	0	0	0	0	0	0	0	0	0	2	0	0	2	0	0	1	0	0	0	0	0	0	0	0	2	0	0	2	0	0	0	0	0	0	0	0	0
GO:0016504	11	10	0	0	10	0	0	10	0	1	2	0	0	3	0	0	1	0	0	9	1	0	8	1	1	3	1	0	3	0	0	0	0	0	8	0	1	6	1	0	2	0	0	3	0	0	0
GO:0008897	1	1	0	0	1	0	0	1	0	0	0	0	0	0	0	0	0	0	0	1	0	0	0	0	1	0	1	0	0	0	0	0	0	0	0	0	0	0	0	0	0	0	0	0	0	0	0
GO:0035526	2	2	0	0	2	0	0	1	0	0	1	0	0	1	0	0	0	0	0	2	0	0	2	0	1	0	1	0	0	0	0	1	0	0	1	0	0	1	0	0	1	0	0	0	0	0	0
GO:0006699	12	11	0	0	10	0	0	8	1	1	3	1	0	2	0	0	0	0	0	9	0	0	9	1	1	2	1	0	1	0	0	0	0	0	8	0	0	7	1	0	0	0	1	0	0	0	1
GO:0000701	2	2	0	0	2	0	0	2	1	0	0	0	0	0	0	0	0	0	0	2	0	0	2	0	0	0	0	0	0	0	0	0	0	0	2	0	0	2	0	0	0	0	0	0	0	0	0
GO:0042592	6	5	0	0	5	0	0	4	1	0	1	1	1	0	0	0	0	0	0	5	0	0	3	1	0	2	0	0	2	0	0	0	1	0	2	0	0	2	0	0	0	2	0	0	0	0	1
GO:0031054	14	14	0	0	14	0	0	12	5	2	2	6	1	0	1	0	0	0	0	13	1	0	12	1	1	4	1	2	1	1	0	0	0	0	14	0	1	13	0	2	4	2	1	1	1	0	0
GO:0032437	13	11	0	0	10	0	0	10	2	0	6	1	0	2	0	0	1	0	0	11	0	0	10	0	4	0	2	1	1	1	0	0	0	0	11	0	0	11	0	2	1	1	0	1	0	0	0
GO:0015182	2	2	0	0	2	0	0	2	0	0	0	0	0	0	0	0	0	0	0	2	0	0	2	0	0	0	0	0	0	0	0	0	0	0	2	0	0	2	0	0	0	0	0	0	0	0	0
GO:0042698	6	6	0	0	5	0	0	5	1	1	1	1	0	1	0	0	1	0	0	5	0	0	5	1	0	2	0	0	0	0	0	1	0	0	5	0	0	4	1	1	0	0	0	2	0	0	0
GO:0031069	34	29	0	0	24	0	1	19	2	0	5	1	1	3	0	0	2	0	0	28	0	0	21	1	1	5	1	0	6	0	0	3	1	0	18	1	0	18	0	1	1	1	0	2	0	1	1
GO:0015926	1	0	0	0	0	0	0	0	0	0	0	0	0	0	0	0	0	0	0	0	0	0	0	0	0	0	0	0	0	0	0	0	0	0	0	0	0	0	0	0	0	0	0	0	0	0	0
GO:0035037	1	1	0	0	1	0	0	1	0	1	0	1	0	0	0	0	0	0	0	1	0	0	1	0	0	0	0	0	0	0	0	0	0	0	1	0	0	1	0	0	0	0	0	1	0	0	0
GO:0097068	1	1	0	0	1	0	0	1	1	0	0	0	0	0	0	0	0	0	0	1	0	0	0	0	1	0	1	0	0	0	0	0	0	0	1	0	0	1	0	0	0	0	0	0	0	0	0
GO:0004004	20	18	0	0	18	0	0	18	3	1	0	2	0	0	0	0	0	0	0	18	0	0	18	4	0	0	1	1	0	0	0	0	0	0	18	0	0	18	1	1	0	1	0	0	0	0	0
GO:0032138	1	1	0	0	1	0	0	1	0	0	0	0	0	0	0	0	0	0	0	1	0	0	1	0	0	0	0	0	0	0	0	0	0	0	1	0	0	1	0	0	0	0	0	0	0	0	0
GO:0086057	1	1	0	0	1	0	0	1	0	0	1	0	0	1	0	0	1	0	0	1	0	0	1	0	0	0	0	0	1	0	0	0	0	0	1	0	0	1	0	0	1	0	0	0	0	0	1
GO:0090114	8	6	0	0	6	0	0	6	2	0	1	0	0	0	0	0	0	0	0	4	0	0	3	0	1	0	1	0	1	0	0	0	1	0	4	1	0	4	2	0	0	0	0	0	0	0	0
GO:1904151	2	2	0	0	2	0	0	2	0	1	0	1	0	0	0	0	0	0	0	2	0	0	1	0	1	0	1	0	0	0	0	0	0	0	1	0	0	1	1	0	0	0	0	0	0	0	0
GO:1902745	2	2	0	0	2	0	0	2	0	0	1	0	0	1	0	0	1	0	0	2	0	0	2	0	0	1	0	1	0	0	0	0	0	0	2	0	0	2	0	0	1	0	0	1	0	0	0
GO:0120072	1	1	0	0	1	0	0	1	0	0	0	0	0	0	0	0	0	0	0	1	0	0	1	0	1	0	0	0	1	0	0	0	0	0	1	0	0	1	0	0	0	0	0	0	0	0	0
GO:1990700	1	0	0	0	0	0	0	0	0	0	0	0	0	0	0	0	0	0	0	0	0	0	0	0	0	0	0	0	0	0	0	0	0	0	0	0	0	0	0	0	0	0	0	0	0	0	0
GO:1901388	5	4	0	0	4	0	0	4	0	0	3	0	0	2	0	0	0	0	0	4	0	0	4	0	1	2	1	0	3	1	0	0	0	0	3	0	0	3	0	0	0	0	0	2	0	0	0
GO:2001214	9	9	0	0	6	0	0	6	0	0	4	0	0	1	0	0	0	0	0	6	0	0	5	1	1	2	1	0	1	0	0	0	0	0	5	0	0	5	1	0	0	0	0	0	0	0	0
GO:0150003	2	2	0	0	2	0	0	2	0	0	1	0	0	1	0	0	1	0	0	2	1	0	1	0	0	1	0	0	1	0	0	0	0	0	2	0	0	1	0	0	0	0	0	1	0	0	0
GO:0045956	16	14	0	0	14	0	0	12	1	0	3	0	1	5	1	0	3	0	0	13	0	0	12	2	0	2	0	1	4	0	0	2	0	0	10	0	0	10	1	0	3	0	0	5	1	0	0
GO:0010390	12	12	0	0	11	0	0	11	1	0	2	1	1	0	1	0	0	0	0	11	0	0	11	1	1	1	1	0	1	0	0	0	0	0	11	0	0	11	1	1	0	0	1	1	1	0	0
GO:0033222	1	1	0	0	1	0	0	1	0	0	0	0	0	0	0	0	0	0	0	1	0	0	1	0	0	0	0	0	0	0	0	0	0	0	1	0	0	1	0	0	0	0	0	0	0	0	0
GO:0038036	8	4	0	0	2	0	0	2	1	0	0	0	0	0	0	0	0	0	0	2	0	0	2	0	0	0	0	0	0	0	0	0	0	0	2	0	0	2	0	0	0	0	0	0	0	0	0
GO:0003881	1	1	0	0	1	0	0	1	0	0	0	0	0	0	0	0	0	0	0	1	0	0	1	0	0	0	0	0	0	0	0	0	0	0	1	0	0	1	0	0	0	0	0	0	0	0	0
GO:0043604	1	1	0	0	1	0	0	1	0	0	1	0	0	0	0	0	0	0	0	1	0	0	1	0	0	0	0	0	0	0	0	0	0	0	1	0	0	1	0	0	0	0	0	0	0	0	0
GO:0050444	1	1	0	0	1	0	0	1	0	0	0	0	0	0	0	0	0	0	0	1	0	0	1	0	0	0	0	0	0	0	0	0	0	0	1	0	0	1	0	0	0	0	0	0	0	0	0
GO:0032096	1	1	0	0	0	0	0	0	0	0	0	0	0	0	0	0	0	0	0	0	0	0	0	0	0	0	0	0	0	0	0	0	0	0	1	0	0	1	0	0	0	0	0	0	0	0	0
GO:0030130	4	4	0	0	4	0	0	3	1	2	0	1	1	1	0	0	0	0	0	4	1	0	3	1	0	2	0	0	1	0	0	0	0	0	4	0	0	4	1	0	1	0	0	0	0	0	0
GO:0071543	4	4	0	0	2	0	0	2	0	0	0	0	0	2	1	0	0	0	0	2	0	0	2	0	0	0	0	0	0	0	0	0	0	0	0	0	0	0	0	0	0	0	0	0	0	0	0
GO:0043060	1	1	0	0	1	0	0	1	0	0	1	0	0	0	0	0	0	0	0	1	0	0	1	0	0	0	1	0	0	0	0	0	0	0	1	0	0	1	0	0	0	0	0	0	0	0	0
GO:0004955	5	4	0	0	4	1	0	1	0	0	1	0	1	1	0	0	0	0	1	0	0	1	0	0	0	0	0	0	0	0	0	0	1	0	1	0	0	1	0	0	0	1	0	0	0	0	0
GO:0008417	9	7	0	0	4	0	0	3	2	0	1	0	0	1	0	0	0	0	0	4	0	0	3	0	0	0	0	1	0	1	0	0	0	0	3	0	0	2	0	1	0	1	0	0	0	0	0
GO:0048787	17	15	0	0	13	0	0	11	0	1	6	2	1	4	0	0	2	0	0	13	1	0	10	2	1	4	0	0	5	1	0	1	0	0	7	0	0	6	1	0	3	1	1	1	0	0	1
GO:1904025	1	1	0	0	1	0	0	1	0	1	0	0	0	0	0	0	0	0	0	1	0	0	1	0	0	0	0	0	0	0	0	0	0	0	1	0	0	1	0	0	0	0	0	0	0	0	0
GO:0007603	4	3	0	0	3	0	0	3	0	0	3	0	0	0	0	0	0	0	0	3	0	0	3	0	1	0	1	0	0	0	0	0	0	0	2	0	0	2	0	1	1	0	0	0	0	0	0
GO:0050851	4	4	0	0	3	0	0	3	2	0	0	0	1	0	0	0	0	0	0	3	0	0	3	0	0	0	1	0	0	0	0	0	0	0	3	0	2	1	2	0	0	0	0	0	0	0	0
GO:0002528	4	2	0	0	2	0	0	2	0	0	1	0	1	0	0	0	0	0	0	2	0	0	1	0	0	0	0	0	1	0	0	0	0	0	1	0	0	1	0	0	1	0	0	0	0	0	0
GO:0000329	1	1	0	0	1	0	0	1	0	0	0	0	1	0	0	0	1	0	0	1	0	0	0	0	0	0	0	0	0	0	0	1	0	0	1	0	0	1	0	0	0	0	0	0	0	0	1
GO:0099563	4	3	0	0	2	0	0	2	0	1	1	0	0	0	0	0	0	0	0	3	0	0	3	0	0	0	0	0	0	0	0	0	0	0	1	0	0	1	0	0	0	1	0	0	0	0	0
GO:0033211	7	7	0	0	7	0	0	7	1	0	2	1	0	2	0	0	0	0	0	7	0	0	7	0	0	0	0	1	0	0	0	0	0	0	6	0	0	6	1	1	0	2	0	0	0	0	0
GO:1901529	2	2	0	0	2	0	0	2	0	0	1	0	0	1	0	0	0	0	0	2	0	0	1	0	1	0	1	0	0	0	0	0	0	0	2	1	0	1	1	1	0	1	0	0	0	0	0
GO:2000473	2	2	0	0	1	0	0	1	0	0	1	0	0	0	0	0	0	0	0	1	0	0	1	0	0	1	0	1	0	1	0	0	1	0	1	1	0	1	0	0	0	0	0	0	0	0	0
GO:0009712	1	1	0	0	1	0	0	1	0	0	0	0	0	0	0	0	0	0	0	1	0	0	1	0	0	0	0	0	0	0	0	0	0	0	0	0	0	0	0	0	0	0	0	0	0	0	0
GO:0048247	28	22	0	0	3	0	0	3	0	0	1	0	0	0	0	0	0	0	0	21	0	0	20	1	0	1	0	0	0	0	0	0	0	0	20	0	1	19	1	0	0	0	0	0	0	0	0
GO:0034670	1	1	0	0	1	0	0	1	0	0	1	0	0	0	0	0	0	0	0	1	0	0	1	0	0	0	0	0	0	0	0	0	0	0	1	0	0	1	0	0	0	0	0	1	0	0	0
GO:0070741	2	2	0	0	2	0	0	2	0	0	0	0	0	0	0	0	0	0	0	0	0	0	0	0	0	0	0	0	0	0	0	0	0	0	0	0	0	0	0	0	0	0	0	0	0	0	0
GO:0008117	2	2	0	0	2	0	0	2	1	1	0	0	0	2	0	0	0	0	0	2	0	0	2	0	0	2	0	0	0	0	0	0	0	0	2	0	0	2	0	0	0	0	0	0	0	0	0
GO:0002438	7	6	0	0	2	0	0	2	1	0	0	0	0	0	0	0	0	0	0	4	0	0	4	0	0	2	1	0	1	0	0	0	0	0	2	0	0	2	1	0	0	0	0	0	0	0	0
GO:0006971	3	3	0	0	3	0	0	3	0	0	0	0	0	0	0	0	0	0	0	3	0	0	3	1	0	1	0	0	1	0	0	0	0	0	3	0	0	3	1	0	0	0	0	1	0	0	0
GO:1904579	2	2	0	0	2	0	0	2	0	0	0	0	0	1	0	0	0	0	0	2	0	1	1	1	0	0	0	0	0	0	0	0	0	0	1	0	0	1	0	0	1	0	0	0	0	0	0
GO:0006982	1	1	0	0	0	0	0	0	0	0	0	0	0	0	0	0	0	0	0	1	0	0	1	0	0	0	0	0	0	0	0	0	0	0	1	0	0	1	0	0	0	0	0	0	0	0	0
GO:0060434	2	1	0	0	1	0	0	1	0	0	0	0	0	0	0	0	0	0	0	1	0	0	0	0	0	0	0	0	1	0	0	0	0	0	1	0	1	0	1	0	0	0	0	0	0	0	0
GO:0044309	13	8	0	0	8	0	0	7	1	1	2	2	0	2	0	0	0	0	0	6	0	0	6	1	0	1	0	0	0	0	0	1	0	0	7	0	1	5	0	0	0	0	0	3	2	0	0
GO:0071504	4	4	0	0	1	0	0	1	0	0	0	0	0	0	0	0	0	0	0	4	0	0	3	0	0	2	0	0	2	0	0	0	0	0	2	0	0	2	0	0	1	0	0	1	0	0	1
GO:0071837	23	18	0	0	13	0	1	12	1	1	4	0	0	3	0	0	0	0	0	17	0	0	13	0	0	3	0	1	4	1	0	3	0	0	5	0	1	2	1	0	2	0	0	0	0	0	0
GO:0090068	3	3	0	0	3	0	0	3	0	0	1	0	0	0	0	0	1	0	0	2	0	0	2	1	0	0	0	0	0	0	0	0	0	0	2	0	0	2	0	0	0	0	0	0	0	0	0
GO:0014740	2	2	0	0	2	0	0	2	0	0	0	0	0	0	0	0	0	0	0	2	0	0	2	0	0	0	0	0	0	0	0	0	0	0	2	0	0	2	0	0	0	0	0	0	0	0	0
GO:0010745	10	9	0	0	8	0	0	7	0	3	3	2	0	0	0	0	0	0	0	9	0	0	9	1	1	2	1	0	4	0	0	0	0	0	6	0	0	6	1	1	0	0	0	1	0	0	0
GO:0000305	1	1	0	0	1	0	0	1	0	0	0	0	0	0	0	0	0	0	0	1	0	0	1	0	1	0	0	0	1	0	0	0	0	0	1	0	0	1	0	0	0	0	0	1	0	0	0
GO:0106089	1	1	0	0	1	0	0	1	0	0	0	0	0	0	0	0	0	0	0	1	0	0	1	0	0	1	0	0	1	0	0	0	0	0	1	0	0	1	0	0	0	0	0	0	0	0	0
GO:0002502	1	1	0	0	1	0	0	1	0	0	0	0	0	0	0	0	0	0	0	1	0	0	1	0	0	0	0	0	0	0	0	0	0	0	0	0	0	0	0	0	0	0	0	0	0	0	0
GO:0001222	17	15	0	0	13	0	1	12	3	0	3	2	0	3	0	0	0	0	1	8	0	1	8	0	0	3	2	1	0	0	1	0	2	1	7	0	2	6	2	1	0	0	0	1	2	0	0
GO:1904161	1	1	0	0	0	0	0	0	0	0	0	0	0	0	0	0	0	0	0	0	0	0	0	0	0	0	0	0	0	0	0	0	0	0	0	0	0	0	0	0	0	0	0	0	0	0	0
GO:0008941	1	1	0	0	1	0	0	1	1	0	0	0	0	0	0	0	0	0	0	1	0	0	1	0	0	0	0	0	0	0	0	0	0	0	1	0	0	1	0	0	0	0	0	1	0	0	0
GO:0030111	22	17	0	2	12	0	1	9	1	2	3	1	0	3	1	0	1	0	1	13	1	1	10	1	0	2	0	0	3	0	0	1	0	1	9	0	0	9	1	1	2	2	2	0	0	0	0
GO:0150012	7	5	0	0	5	0	0	5	1	1	0	1	0	1	0	0	0	0	0	4	0	0	4	0	0	2	0	0	1	0	0	1	0	0	4	0	0	4	1	0	1	1	0	0	0	0	0
GO:0007018	80	44	0	0	44	0	0	43	11	2	17	7	2	10	0	1	1	0	0	40	0	1	39	6	3	14	6	1	8	0	0	1	0	0	41	0	0	40	7	2	8	5	1	3	0	0	3
GO:0051246	12	11	0	0	10	0	0	10	0	2	2	1	0	2	2	0	0	0	0	10	0	0	9	2	2	0	1	1	0	1	0	0	0	0	9	0	0	9	1	0	2	0	0	0	0	0	0
GO:0004474	1	1	0	0	1	0	0	1	0	0	0	0	0	1	0	0	1	0	0	1	0	0	1	0	0	0	0	0	0	0	0	0	0	0	1	0	0	0	0	0	0	0	0	0	0	0	1
GO:0071169	8	6	0	0	6	0	0	6	1	0	2	0	0	0	0	0	0	0	0	6	0	0	6	1	0	2	1	0	1	0	0	0	0	0	6	0	0	5	0	1	1	0	0	0	0	0	0
GO:2000619	4	4	0	0	4	0	1	3	0	1	2	1	0	2	0	0	1	0	0	4	0	0	3	1	0	0	0	0	1	0	0	0	0	0	3	0	1	2	1	0	0	1	0	0	0	0	0
GO:2000297	3	2	0	0	1	0	0	1	0	0	0	0	0	0	0	0	0	0	0	1	0	0	1	0	0	0	0	0	0	0	0	0	0	0	1	0	0	1	0	0	0	0	0	0	0	0	0
GO:0070776	7	6	0	0	6	0	0	6	0	0	0	0	0	1	1	0	1	0	0	6	0	0	5	2	1	1	0	1	1	0	0	0	0	0	6	0	0	6	1	0	1	1	0	0	0	0	0
GO:1905956	1	1	0	0	1	0	0	1	0	0	0	0	0	0	0	0	0	0	0	1	0	0	1	0	0	0	0	0	0	0	0	0	0	0	1	0	0	1	0	0	0	0	0	0	0	0	0
GO:0001552	2	1	0	0	1	0	0	1	0	0	0	0	0	0	0	0	0	0	0	0	0	0	0	0	0	0	0	0	0	0	0	0	1	0	0	1	0	0	0	0	0	0	0	0	0	0	0
GO:0006417	136	113	0	0	106	1	1	100	16	8	18	9	4	19	1	0	3	2	0	96	5	2	85	10	3	21	10	5	16	2	1	3	1	2	84	3	3	77	7	7	9	12	4	9	1	0	2
GO:0070324	7	6	0	0	6	0	1	5	3	0	2	0	0	1	0	0	0	0	0	6	0	0	6	1	0	1	0	0	1	0	0	0	0	0	5	0	0	5	0	0	1	0	0	0	0	0	0
GO:0016458	8	5	0	0	5	0	0	5	0	0	2	0	0	2	0	0	2	0	0	5	0	0	5	0	0	0	0	0	1	0	0	2	0	0	5	0	0	4	0	1	0	1	1	1	1	0	1
GO:0005964	5	5	0	0	5	0	0	5	0	1	2	0	1	2	0	0	0	0	0	5	0	0	5	1	0	1	0	1	2	0	0	0	0	0	5	0	0	5	0	1	1	0	0	1	0	0	0
GO:0042996	1	1	0	0	1	0	0	1	1	0	0	0	0	0	0	0	0	0	0	1	0	0	1	0	0	0	0	0	0	0	0	0	0	0	1	0	1	0	0	0	1	0	0	0	0	0	0
GO:0042117	3	3	0	0	3	0	0	3	0	0	2	2	0	0	0	0	0	0	0	2	0	1	1	0	0	2	0	0	2	0	0	0	0	0	2	0	1	1	1	0	1	1	0	1	0	0	0
GO:0000127	7	6	0	0	6	0	0	6	1	0	0	1	0	0	0	0	0	0	0	6	0	0	6	1	2	0	0	0	1	0	0	0	0	0	5	0	0	5	2	0	0	0	0	0	0	0	0
GO:0031623	40	38	0	0	32	0	0	31	5	5	9	3	1	12	2	0	2	0	0	32	0	1	28	1	1	6	2	1	6	0	0	3	0	0	31	0	1	28	4	2	4	2	1	8	1	0	1
GO:1990391	6	5	0	0	5	0	0	5	1	1	3	2	0	1	0	0	1	0	0	5	0	1	4	1	0	1	1	0	2	1	0	0	0	0	4	0	1	3	2	0	0	0	0	1	0	0	0
GO:0060513	5	4	0	0	4	0	1	2	1	0	1	0	1	0	0	0	1	0	0	4	0	1	2	0	0	0	0	1	0	0	0	2	0	0	2	0	1	1	0	0	0	0	0	2	0	0	1
GO:0099630	1	1	0	0	1	0	0	1	0	0	1	0	0	1	0	0	0	0	0	0	0	0	0	0	0	0	0	0	0	0	0	0	0	0	0	0	0	0	0	0	0	0	0	0	0	0	0
GO:0043994	2	2	0	0	2	0	0	2	0	0	0	0	0	0	0	0	0	0	0	2	0	0	1	1	0	0	0	1	0	0	0	0	0	0	2	0	0	2	0	0	1	0	0	0	0	0	0
GO:0051903	2	2	0	0	2	0	0	2	0	0	0	0	0	0	0	0	0	0	0	2	0	0	2	0	0	0	0	0	0	0	0	0	0	0	2	0	0	2	0	0	0	0	0	0	0	0	0
GO:0034146	2	2	0	0	0	0	0	0	0	0	0	0	0	0	0	0	0	0	0	1	0	0	1	0	0	0	0	0	0	0	0	0	0	1	0	0	1	0	0	0	0	0	0	0	0	0	0
GO:0061001	18	17	0	2	12	0	2	12	1	2	5	3	1	5	1	0	2	0	0	14	1	0	13	3	0	5	0	0	8	0	0	2	0	0	14	0	2	12	2	0	6	1	0	5	0	0	2
GO:0050792	6	6	0	0	6	0	0	6	0	1	0	2	0	0	0	0	0	0	0	5	0	0	5	0	1	0	0	0	3	0	0	0	0	0	4	0	0	4	0	0	0	0	0	0	0	0	0
GO:0097198	1	0	0	0	0	0	0	0	0	0	0	0	0	0	0	0	0	0	0	0	0	0	0	0	0	0	0	0	0	0	0	0	0	0	0	0	0	0	0	0	0	0	0	0	0	0	0
GO:0051098	5	4	0	0	2	0	0	2	0	0	1	0	0	0	0	0	0	0	0	4	0	0	4	1	2	0	2	0	0	0	0	0	0	0	4	0	0	3	0	0	1	1	0	2	0	1	0
GO:0010642	9	8	0	0	7	0	0	6	0	1	2	0	0	1	1	0	1	0	0	7	0	1	6	1	0	1	0	0	1	0	0	0	0	0	4	0	0	4	0	0	0	0	0	0	0	0	0
GO:0046554	1	1	0	0	1	0	0	1	1	0	0	0	0	0	0	0	0	0	0	1	0	0	1	0	0	0	0	0	0	0	0	0	0	0	0	0	0	0	0	0	0	0	0	0	0	0	0
GO:0016247	9	6	0	0	3	0	0	3	0	0	0	0	0	1	0	0	1	0	0	5	0	1	3	0	0	2	0	0	2	0	0	3	0	0	2	0	0	2	0	0	0	0	0	0	0	0	0
GO:0071340	8	6	0	0	6	0	0	6	1	1	0	0	0	0	0	0	0	0	0	6	0	0	6	1	0	2	0	0	3	0	0	0	0	0	6	0	0	6	0	1	1	1	0	0	0	0	0
GO:0060025	3	2	0	0	2	0	0	2	0	0	1	0	1	1	0	0	0	0	0	2	0	0	1	0	0	0	0	0	2	0	0	0	0	0	2	0	0	1	0	0	2	0	0	0	0	0	0
GO:0070991	3	3	0	0	3	0	0	3	1	0	1	2	0	0	0	0	0	0	0	3	0	0	3	1	0	0	0	0	1	0	0	0	0	0	3	0	1	2	1	1	0	1	0	0	0	0	0
GO:0048853	11	11	0	0	9	0	0	9	3	1	0	2	1	1	1	0	0	0	0	11	0	0	11	1	0	4	3	0	2	0	0	0	0	0	7	0	0	6	1	0	3	1	0	2	1	0	0
GO:0035239	8	7	0	0	6	0	0	6	0	0	0	0	0	1	0	0	0	0	0	6	0	1	5	1	0	1	0	0	3	0	0	0	1	0	3	1	0	1	0	0	0	0	0	2	0	0	0
GO:0008891	1	1	0	0	1	0	0	1	1	0	0	0	0	0	0	0	0	0	0	1	0	0	1	0	0	0	0	0	1	0	0	0	0	0	1	0	0	0	0	0	1	0	0	0	0	0	0
GO:0070273	33	28	0	1	26	0	2	24	2	3	6	2	2	8	0	0	0	0	0	25	2	1	19	7	2	8	4	3	2	0	0	0	0	2	22	1	5	16	2	0	3	4	2	0	2	0	0
GO:1905832	5	5	0	0	5	0	0	5	1	0	2	0	1	0	0	0	0	0	0	5	0	0	5	0	1	0	1	0	1	0	0	0	0	0	5	0	0	5	0	1	0	1	0	0	0	0	0
GO:0044212	248	215	3	0	180	3	2	171	24	9	32	9	4	30	2	0	11	1	0	187	0	2	179	18	12	41	14	2	43	3	0	14	1	4	122	2	6	112	9	6	15	10	4	14	2	1	3
GO:0043175	2	1	0	0	1	0	0	1	1	0	0	0	0	0	0	0	0	0	0	1	0	0	1	0	0	0	0	0	0	0	0	0	0	0	1	0	0	1	0	0	1	0	0	1	0	0	0
GO:1904744	1	0	0	0	0	0	0	0	0	0	0	0	0	0	0	0	0	0	0	0	0	0	0	0	0	0	0	0	0	0	0	0	0	0	0	0	0	0	0	0	0	0	0	0	0	0	0
GO:0005665	13	9	0	1	6	0	1	6	0	0	0	0	0	1	0	0	0	0	0	5	0	0	5	0	0	0	0	0	0	0	0	0	0	0	7	0	0	7	0	0	1	0	0	0	0	0	0
GO:0061373	1	1	0	0	1	0	0	1	0	0	0	0	0	0	0	0	0	0	0	1	0	0	1	0	0	1	0	0	1	0	0	1	0	0	0	0	0	0	0	0	0	0	0	0	0	0	0
GO:0043996	10	10	0	0	10	0	0	10	4	1	2	1	0	2	0	0	0	0	0	10	0	0	10	1	2	2	2	0	1	0	0	0	0	0	10	0	1	9	3	0	1	1	1	2	1	0	0
GO:1990967	2	2	0	0	2	0	0	2	0	0	0	0	0	0	0	0	0	0	0	2	0	0	2	0	0	0	0	0	1	0	0	0	0	0	2	0	0	2	0	0	0	0	0	0	0	0	0
GO:0001734	2	2	0	0	2	0	0	2	0	0	0	0	0	1	0	0	0	0	0	2	0	1	1	2	0	0	0	0	0	0	0	0	0	0	2	0	1	1	0	1	0	0	0	1	0	0	0
GO:1905599	1	1	0	0	1	0	0	1	0	0	0	0	0	0	0	0	0	0	0	1	0	0	1	0	1	0	1	0	0	0	0	0	0	0	0	0	0	0	0	0	0	0	0	0	0	0	0
GO:0031431	1	1	0	0	1	0	0	1	0	0	1	0	0	0	0	0	0	0	0	1	0	0	1	0	0	0	0	0	0	0	0	0	0	0	1	0	0	1	0	0	0	0	0	0	0	0	0
GO:0003433	2	2	0	0	2	0	0	2	1	0	0	0	0	0	0	0	0	0	0	2	0	0	2	0	0	0	0	0	0	0	0	0	0	0	1	0	0	1	0	0	0	0	0	0	0	0	0
GO:0001792	1	1	0	0	1	0	0	1	0	0	0	0	0	0	0	0	0	0	0	1	0	0	1	0	1	0	0	0	0	0	0	0	0	0	1	0	0	1	0	0	0	0	0	0	0	0	0
GO:0002906	5	4	0	0	3	0	0	2	0	0	1	0	0	1	0	0	0	0	0	3	0	0	3	0	0	1	0	0	1	0	0	0	0	0	3	0	0	3	1	0	1	0	0	0	0	0	0
GO:0042742	288	89	0	1	53	1	2	50	5	2	5	1	1	2	0	0	0	1	0	76	2	4	67	10	5	6	2	2	5	0	0	0	1	2	47	2	7	39	5	3	6	4	0	4	0	0	0
GO:0032984	6	6	0	0	5	0	0	5	1	0	1	0	0	1	0	0	0	0	0	6	0	0	6	2	0	1	0	0	1	0	0	0	0	0	5	0	0	5	1	1	0	1	0	1	0	0	0
GO:0046873	15	15	0	0	15	0	0	15	1	0	4	0	1	3	0	0	1	0	0	14	0	0	13	0	1	3	2	0	1	0	0	1	0	0	5	0	0	5	0	0	0	0	0	0	0	0	1
GO:0016011	5	4	0	0	4	0	0	3	0	2	0	3	0	0	0	0	1	0	0	2	0	1	0	0	0	1	1	1	0	1	0	0	0	0	2	0	1	0	0	0	0	1	0	0	0	0	1
GO:0044091	3	3	0	0	3	0	0	2	1	0	0	1	0	1	0	0	1	0	0	3	0	0	3	0	0	0	0	0	1	0	0	1	0	0	3	0	0	3	0	0	1	0	0	1	0	0	1
GO:0090235	5	5	0	0	4	0	0	4	0	0	2	0	1	1	0	0	1	0	0	5	0	0	4	0	0	1	0	0	2	0	0	0	0	0	5	0	0	5	0	0	1	1	0	1	0	0	1
GO:1903614	2	1	0	0	1	0	0	1	0	0	0	0	0	0	0	0	0	0	0	1	0	0	1	0	0	0	0	0	1	0	0	0	0	0	1	0	0	1	0	0	0	0	0	0	0	0	0
GO:0015722	6	6	0	0	6	1	0	5	1	1	1	1	1	2	0	0	0	0	0	4	0	0	4	0	0	1	1	0	0	0	0	0	0	0	5	1	0	4	1	0	0	0	1	1	0	0	0
GO:0070171	2	2	0	0	2	0	0	2	0	1	0	0	0	0	0	0	0	0	0	2	0	0	2	0	0	1	0	0	0	0	0	0	0	0	2	0	0	2	0	0	0	0	0	0	0	0	0
GO:0004190	26	18	0	0	18	0	0	18	0	3	2	1	1	4	1	0	0	0	0	18	0	1	16	2	0	1	1	0	1	0	0	0	0	0	18	0	0	17	3	3	0	1	0	1	1	0	0
GO:0030450	1	1	0	0	0	0	0	0	0	0	0	0	0	0	0	0	0	0	0	1	0	0	1	0	0	1	0	0	0	0	0	0	0	0	1	0	0	1	0	0	0	1	0	0	0	0	0
GO:0004920	3	2	0	0	2	0	0	2	1	0	0	0	0	0	0	0	0	0	0	2	0	0	2	0	0	0	0	0	0	0	0	0	0	0	2	0	1	1	1	0	0	0	0	0	0	0	0
GO:0015800	2	2	0	0	2	0	0	2	0	0	1	0	0	1	0	0	0	0	0	2	0	0	2	0	1	0	1	0	0	0	0	0	0	0	2	0	0	2	1	0	0	0	0	1	0	0	0
GO:0008783	1	1	0	0	1	0	0	1	0	0	0	0	0	0	0	0	0	0	0	1	0	0	1	0	1	0	0	0	0	0	0	0	0	0	1	0	0	1	0	0	0	0	0	0	0	0	0
GO:0034119	1	0	0	0	0	0	0	0	0	0	0	0	0	0	0	0	0	0	0	0	0	0	0	0	0	0	0	0	0	0	0	0	0	0	0	0	0	0	0	0	0	0	0	0	0	0	0
GO:0000793	34	28	0	0	26	0	0	26	7	1	5	3	0	0	0	0	0	0	0	24	0	0	24	5	1	1	4	0	2	0	0	0	0	0	24	0	0	23	3	1	3	1	1	0	0	0	0
GO:0006304	4	1	0	0	0	0	0	0	0	0	0	0	0	0	0	0	0	0	0	0	0	0	0	0	0	0	0	0	0	0	0	0	0	0	0	0	0	0	0	0	0	0	0	0	0	0	0
GO:0030368	5	4	0	0	4	0	0	4	0	1	0	1	0	1	0	0	0	0	0	4	0	0	4	0	0	1	0	0	0	0	0	0	1	0	0	1	0	0	0	0	0	0	0	0	0	0	0
GO:0035924	26	26	0	1	21	0	1	21	3	2	3	0	1	4	0	0	2	0	1	23	0	1	23	1	3	3	3	1	6	0	0	1	0	2	20	0	1	19	3	1	0	0	1	3	1	1	0
GO:0017014	1	1	0	0	1	0	0	1	0	0	0	0	0	1	0	0	1	0	0	1	0	0	0	0	0	1	0	0	0	0	0	0	0	0	0	0	0	0	0	0	0	0	0	0	0	0	0
GO:0046711	1	1	0	0	1	0	0	1	0	0	0	0	0	0	0	0	0	0	0	1	0	0	1	1	0	0	0	0	0	0	0	0	0	0	1	0	0	1	0	0	0	0	0	0	0	0	0
GO:0098633	2	1	0	0	1	0	0	1	0	1	0	0	0	0	0	0	0	0	0	1	0	0	1	0	0	0	0	1	0	0	0	0	0	0	0	0	0	0	0	0	0	0	0	0	0	0	0
GO:0038033	6	6	0	0	5	0	0	5	0	1	2	0	0	1	0	0	1	0	0	6	0	0	6	1	0	0	0	0	1	0	0	1	0	0	5	0	0	5	0	0	0	0	0	0	0	0	0
GO:0097274	1	1	0	0	1	0	0	1	0	0	1	0	0	0	0	0	0	0	0	1	0	0	1	0	0	0	0	0	0	0	0	0	0	0	1	0	0	1	0	0	0	0	0	0	0	0	0
GO:0010714	1	1	0	0	0	0	0	0	0	0	0	0	0	0	0	0	0	0	0	1	0	0	1	0	0	0	0	0	0	0	0	0	0	0	0	0	0	0	0	0	0	0	0	0	0	0	0
GO:0032364	5	4	0	0	4	0	0	3	0	0	1	0	1	1	0	0	0	0	0	4	0	0	3	0	0	0	0	0	1	0	0	0	1	0	3	0	0	3	0	0	0	1	0	1	0	0	0
GO:0089709	1	1	0	0	1	0	0	1	1	0	0	0	0	0	0	0	0	0	0	1	0	1	0	1	0	0	0	0	0	0	0	0	0	0	0	0	0	0	0	0	0	0	0	0	0	0	0
GO:0016485	63	53	0	0	49	1	0	47	7	6	10	8	0	8	0	0	4	0	0	51	0	2	47	6	3	14	4	2	9	0	0	3	1	0	43	1	5	36	7	1	11	3	2	4	0	0	0
GO:0033129	9	7	0	0	7	0	0	7	0	0	2	0	0	2	0	0	0	0	0	6	0	0	6	1	0	0	0	0	1	1	0	0	0	0	6	0	0	6	0	0	0	0	0	1	0	0	0
GO:0036124	6	5	0	0	5	0	0	5	0	2	2	2	0	0	0	0	1	0	0	5	0	0	5	1	0	0	1	0	1	0	0	0	0	0	3	0	0	3	1	0	2	0	0	1	0	0	0
GO:0060707	18	13	0	0	7	0	0	7	0	0	3	0	0	0	0	0	0	0	0	10	0	1	9	2	0	4	0	0	1	0	0	0	0	0	6	0	0	6	0	0	1	0	0	1	0	0	0
GO:1904828	1	1	0	0	1	0	0	1	0	0	0	0	0	0	0	0	0	0	0	1	0	0	1	0	0	0	0	0	1	0	0	0	0	0	1	0	0	1	0	0	0	0	0	0	0	0	0
GO:1900164	4	3	0	0	2	0	0	2	1	0	0	0	0	0	0	0	0	0	0	2	0	1	1	0	0	1	1	0	0	0	0	0	0	0	1	0	0	1	0	0	0	0	0	0	0	0	0
GO:0015485	46	43	0	0	38	0	0	37	5	2	10	4	1	7	0	0	0	0	1	38	0	1	38	4	4	7	5	1	4	1	0	0	0	0	38	0	0	37	3	3	4	3	1	3	0	0	1
GO:0004467	13	13	0	0	13	0	0	13	3	1	3	3	0	2	0	0	0	0	0	13	0	0	13	3	3	2	2	0	3	0	0	0	0	0	10	0	0	10	0	1	0	1	0	1	0	0	0
GO:0060074	15	14	0	0	13	0	0	13	0	0	3	0	1	3	0	0	2	0	0	13	0	0	11	4	1	2	1	0	6	0	0	5	0	0	12	0	0	9	0	0	4	0	0	5	0	0	0
GO:0015267	21	20	1	0	17	2	0	14	1	2	2	0	0	2	0	0	1	0	0	13	0	1	11	0	1	4	1	0	2	0	0	0	0	0	12	1	0	11	2	0	1	1	1	0	0	0	0
GO:0006817	9	8	0	0	8	0	0	8	0	2	1	1	0	1	0	0	1	0	0	8	0	0	8	1	2	0	1	0	1	0	0	0	0	0	8	0	0	8	1	0	0	0	0	0	0	0	0
GO:0097252	2	1	0	0	1	0	0	1	0	0	0	0	0	0	0	0	0	0	0	1	0	0	1	0	0	0	0	0	0	0	0	0	0	0	1	0	0	1	0	0	0	0	0	0	0	0	0
GO:0036510	1	1	0	0	1	0	0	1	0	0	0	0	0	0	0	0	0	0	0	1	0	0	1	0	0	0	0	0	0	0	0	0	0	0	1	0	0	1	0	0	1	0	0	0	0	0	0
GO:2000660	4	3	0	0	3	0	0	3	1	0	0	0	0	0	0	0	0	0	0	3	0	0	3	0	0	1	0	0	0	0	0	0	0	0	3	0	0	3	0	0	1	0	0	0	0	0	0
GO:0004890	19	17	0	0	17	0	0	12	1	1	3	2	0	5	0	1	4	0	0	17	0	0	15	4	1	4	1	1	9	1	0	4	0	0	17	0	1	14	2	1	1	1	0	7	1	0	1
GO:0001975	19	13	0	0	11	0	1	10	2	3	0	1	0	3	0	0	0	0	0	13	0	0	11	0	0	2	1	0	1	0	0	1	0	0	10	0	0	9	1	0	0	0	0	2	0	0	0
GO:0097205	1	1	0	0	1	0	0	1	1	0	0	0	0	0	0	0	0	0	0	1	0	0	1	0	0	0	0	0	0	0	0	0	0	0	1	0	0	1	0	0	1	0	0	0	0	0	0
GO:0021544	5	4	0	0	3	0	0	3	0	0	0	0	0	0	0	0	0	0	0	4	0	0	4	0	0	0	0	0	0	0	0	0	0	0	1	0	0	1	0	0	0	0	0	0	0	0	0
GO:0018276	1	0	0	0	0	0	0	0	0	0	0	0	0	0	0	0	0	0	0	0	0	0	0	0	0	0	0	0	0	0	0	0	0	0	0	0	0	0	0	0	0	0	0	0	0	0	0
GO:0019216	37	29	0	0	24	0	2	21	1	2	6	3	0	4	0	0	1	1	0	25	1	0	20	4	2	4	3	2	7	3	0	2	0	0	14	0	1	10	1	0	2	0	0	3	0	0	1
GO:0050710	17	10	0	0	5	0	0	3	0	0	2	0	0	2	1	0	0	0	1	9	0	1	8	1	0	2	0	0	1	0	0	1	0	0	4	0	0	4	0	0	0	1	0	0	0	0	0
GO:0034875	6	6	0	0	6	0	0	6	2	2	1	1	0	4	0	0	0	0	0	6	0	0	6	0	0	2	0	4	0	0	0	0	0	0	1	0	0	1	0	0	0	0	0	0	0	0	0
GO:0032753	21	17	0	0	16	0	1	14	2	0	5	0	0	2	0	0	0	0	0	17	0	0	17	1	0	4	0	0	1	0	0	1	0	0	7	0	0	7	1	0	2	1	0	1	0	0	0
GO:0043405	9	7	0	0	6	1	0	5	0	1	2	0	0	0	0	0	0	0	0	4	0	0	4	1	1	0	1	0	0	0	0	0	0	0	6	0	0	5	0	0	1	1	0	1	0	0	0
GO:0034763	1	1	0	0	1	0	0	1	1	0	0	0	0	1	0	0	0	0	0	0	0	0	0	0	0	0	0	0	0	0	0	0	0	0	0	0	0	0	0	0	0	0	0	0	0	0	0
GO:1990070	1	1	0	0	0	0	0	0	0	0	0	0	0	0	0	0	0	0	0	0	0	0	0	0	0	0	0	0	0	0	0	0	0	0	0	0	0	0	0	0	0	0	0	0	0	0	0
GO:0004862	8	8	0	0	5	0	0	5	0	0	5	0	0	3	0	0	1	0	0	8	0	0	7	0	0	2	0	1	3	1	0	1	0	0	5	0	2	2	2	0	0	0	1	0	1	0	0
GO:0016151	5	5	0	0	5	1	0	4	0	1	1	0	1	0	0	0	1	0	0	5	0	0	4	0	0	0	0	0	0	0	0	1	0	0	2	0	0	2	0	0	0	0	0	0	0	0	0
GO:0045839	10	10	0	0	8	0	0	8	2	1	2	2	0	1	0	0	0	0	0	10	0	1	8	2	0	2	1	0	3	0	0	2	0	0	9	0	0	8	1	0	2	1	0	2	0	0	0
GO:0015809	5	5	0	0	5	0	0	5	0	0	0	0	0	0	0	0	0	0	0	5	0	0	5	0	0	0	0	0	0	0	0	0	0	1	4	0	1	4	1	0	0	0	0	0	0	0	0
GO:1902728	2	1	0	0	1	0	0	1	1	0	0	0	0	0	0	0	0	0	0	1	0	0	1	1	0	0	0	0	0	0	0	0	0	0	1	0	0	1	0	0	0	0	0	0	0	0	0
GO:0007127	5	4	0	0	3	0	0	3	1	0	0	0	0	1	0	0	0	0	0	4	0	1	3	1	0	0	0	0	1	0	0	0	0	0	4	0	0	4	1	0	0	0	0	0	0	0	0
GO:0071231	1	1	0	0	1	0	0	1	0	0	0	0	0	0	0	0	0	0	0	1	0	0	1	0	0	0	0	0	0	0	0	0	0	0	0	0	0	0	0	0	0	0	0	0	0	0	0
GO:0016830	1	1	0	0	1	0	0	1	0	0	0	0	0	0	0	0	0	0	0	1	0	0	1	0	0	0	0	0	0	0	0	0	0	0	1	0	0	1	0	0	0	0	0	0	0	0	0
GO:0042633	13	9	0	0	9	0	0	9	1	0	0	0	0	0	0	0	0	0	0	9	0	0	8	0	1	2	1	0	0	0	0	0	0	0	8	0	0	8	0	0	0	0	0	0	0	0	0
GO:0008209	13	12	0	0	8	0	1	7	3	0	2	1	0	2	0	0	0	0	0	9	1	0	6	1	0	4	1	0	1	0	0	1	0	0	11	0	1	9	3	0	1	0	0	3	0	0	0
GO:0007098	38	33	2	0	29	1	0	27	6	2	9	2	1	3	2	0	0	0	0	28	1	0	24	4	5	4	5	1	3	0	0	0	0	0	27	0	1	25	2	2	6	1	1	3	0	0	1
GO:0016973	16	11	0	0	11	0	0	11	2	0	1	0	0	2	0	0	0	0	0	11	0	0	11	3	1	1	0	0	1	0	0	0	0	0	10	0	0	10	2	0	0	0	0	3	0	0	0
GO:0006829	26	24	0	0	22	1	0	21	1	1	6	2	1	3	1	0	1	0	0	23	0	0	22	1	4	3	5	1	0	0	0	1	0	0	12	0	0	12	1	0	0	1	0	3	0	0	1
GO:0042274	17	15	0	0	15	0	0	15	2	2	0	0	0	0	0	0	0	0	0	9	0	1	8	2	0	0	0	0	0	0	0	0	0	0	10	0	1	9	1	0	0	0	0	0	0	0	0
GO:0010657	1	1	0	0	1	0	0	1	0	0	0	0	0	0	0	0	0	0	0	1	0	0	1	0	0	0	0	0	0	0	0	0	0	0	1	0	0	1	0	0	0	0	0	0	0	0	0
GO:0085018	1	1	0	0	1	0	0	1	0	1	0	0	0	0	0	0	0	0	0	0	0	0	0	0	0	0	0	0	0	0	0	0	0	0	0	0	0	0	0	0	0	0	0	0	0	0	0
GO:0001928	2	2	0	0	2	0	1	1	1	0	1	0	1	0	0	0	0	0	0	1	0	0	1	0	0	1	0	1	0	0	0	1	0	0	2	0	0	2	0	0	0	0	0	0	0	0	0
GO:0035844	1	1	0	0	1	0	0	1	0	0	1	0	0	1	0	0	0	0	0	1	0	0	1	1	0	0	0	0	1	0	0	0	0	0	1	0	0	1	1	0	0	0	0	0	0	0	0
GO:0021572	1	0	0	0	0	0	0	0	0	0	0	0	0	0	0	0	0	0	0	0	0	0	0	0	0	0	0	0	0	0	0	0	0	0	0	0	0	0	0	0	0	0	0	0	0	0	0
GO:0043291	3	3	0	0	3	0	0	3	1	0	1	1	0	1	0	0	0	0	0	2	0	0	2	0	0	2	0	0	1	0	0	0	0	0	3	0	0	3	1	0	0	0	0	0	0	0	0
GO:0051659	2	2	0	0	2	0	0	2	1	0	0	0	0	0	0	0	0	0	0	2	0	0	2	0	0	0	0	0	0	0	0	0	0	0	2	0	0	2	0	0	0	0	0	0	0	0	0
GO:0005869	9	8	0	0	8	0	0	8	1	2	1	2	0	0	0	0	0	0	0	8	0	0	8	0	1	0	2	0	0	0	0	0	0	0	7	0	0	7	2	0	0	0	0	0	0	0	0
GO:1903883	1	1	0	0	0	0	0	0	0	0	0	0	0	0	0	0	0	0	0	0	0	0	0	0	0	0	0	0	0	0	0	0	0	0	0	0	0	0	0	0	0	0	0	0	0	0	0
GO:0045026	3	1	0	0	1	0	0	1	0	0	0	0	0	0	0	0	0	0	0	1	0	0	1	0	0	0	0	0	0	0	0	0	0	0	1	0	0	1	0	0	0	0	0	0	0	0	0
GO:0006555	5	5	0	0	5	0	0	5	2	1	0	3	0	0	0	0	0	0	0	4	0	0	4	1	0	0	0	0	0	0	0	0	0	0	4	0	0	4	0	0	1	1	0	1	0	0	0
GO:0051917	1	1	0	0	0	0	0	0	0	0	0	0	0	0	0	0	0	0	0	1	0	0	1	0	0	0	0	0	0	0	0	0	0	0	1	1	0	0	0	1	0	0	0	0	0	0	0
GO:0032637	1	1	0	0	0	0	0	0	0	0	0	0	0	0	0	0	0	0	0	1	0	0	1	0	0	0	0	0	0	0	0	0	0	0	1	0	0	1	0	0	0	0	0	0	0	0	0
GO:0001578	31	27	0	1	26	0	1	25	3	3	8	5	3	2	0	0	2	0	1	22	0	1	21	2	3	4	1	3	4	0	0	2	0	1	23	0	1	19	2	2	4	4	1	0	0	1	1
GO:0070306	11	11	0	0	8	0	0	8	1	1	1	0	0	4	0	0	0	0	0	7	0	1	6	2	1	1	1	0	0	0	0	1	0	0	9	1	0	7	2	0	1	1	1	1	0	1	1
GO:0008260	3	1	0	0	1	0	0	1	0	0	1	0	0	1	0	0	0	0	0	1	0	0	1	1	0	0	0	0	0	0	0	0	0	0	1	0	0	1	1	0	0	0	1	0	0	0	0
GO:0031023	9	8	0	0	8	0	0	8	1	1	4	1	0	3	0	0	0	0	1	7	1	1	6	0	4	1	2	0	2	1	0	0	0	1	7	0	1	7	0	1	4	2	1	2	1	0	1
GO:0008465	1	1	0	0	0	0	0	0	0	0	0	0	0	0	0	0	0	0	0	1	0	0	1	0	0	0	0	0	0	0	0	0	0	0	1	0	0	1	0	0	0	0	0	0	0	0	0
GO:0090108	1	1	0	0	1	0	0	1	0	0	0	0	0	0	0	0	0	0	0	1	0	0	1	0	0	0	0	0	0	0	0	0	0	0	0	0	0	0	0	0	0	0	0	0	0	0	0
GO:0042056	38	26	0	0	16	0	0	12	0	2	2	2	0	1	0	0	2	0	0	21	0	2	15	2	0	3	0	0	3	0	0	2	0	1	16	0	2	15	1	1	0	1	0	1	0	0	0
GO:0048318	6	5	0	0	5	0	1	4	1	1	0	1	0	0	0	0	0	0	0	3	0	0	3	0	1	0	0	0	0	0	0	0	0	0	3	0	0	3	2	1	0	0	0	2	0	0	0
GO:1990723	1	1	0	0	1	0	0	1	1	0	0	0	0	0	0	0	0	0	0	1	0	0	1	1	0	0	0	0	0	0	0	0	0	0	1	0	0	1	0	0	0	0	0	0	0	0	0
GO:0070287	2	1	0	0	0	0	0	0	0	0	0	0	0	0	0	0	0	0	0	1	0	0	1	0	0	1	0	0	1	1	0	0	0	0	0	0	0	0	0	0	0	0	0	0	0	0	0
GO:1902499	2	1	0	0	1	0	0	1	0	0	1	0	0	1	0	0	0	0	0	1	0	0	1	0	0	1	0	0	0	0	0	0	0	0	1	0	0	1	0	0	1	0	0	0	0	0	0
GO:0051775	8	8	0	0	8	0	0	8	1	0	3	0	1	2	0	0	1	0	0	8	0	0	8	1	0	3	0	0	2	0	0	0	0	0	6	0	0	6	0	1	1	0	0	3	0	0	0
GO:0071357	1	1	0	0	0	0	0	0	0	0	0	0	0	0	0	0	0	0	0	0	0	0	0	0	0	0	0	0	0	0	0	0	0	0	0	0	0	0	0	0	0	0	0	0	0	0	0
GO:0006793	2	2	0	0	2	0	0	2	0	0	0	0	0	0	0	0	0	0	0	2	0	0	2	0	0	0	0	0	0	0	0	0	0	0	0	0	0	0	0	0	0	0	0	0	0	0	0
GO:0044610	1	1	0	0	1	0	0	1	0	0	0	0	0	1	0	0	0	0	0	1	0	0	1	0	1	0	1	0	0	0	0	0	0	0	1	0	0	1	0	0	0	0	0	0	0	0	0
GO:0035373	3	2	0	0	1	0	0	1	0	0	1	0	0	1	0	0	1	0	0	2	0	0	2	0	0	1	0	0	2	0	0	0	0	0	1	0	0	1	0	1	0	0	0	1	0	0	0
GO:0031904	1	1	0	0	1	0	0	1	0	0	0	0	0	0	0	0	0	0	0	0	0	0	0	0	0	0	0	0	0	0	0	0	0	0	0	0	0	0	0	0	0	0	0	0	0	0	0
GO:0061830	3	3	0	0	3	0	0	3	0	1	2	2	0	0	0	0	0	0	0	3	0	0	3	0	0	0	0	0	0	0	0	0	0	0	3	1	0	1	0	1	1	0	0	1	0	0	0
GO:0071479	32	29	0	1	22	0	1	21	2	2	8	3	3	2	1	0	1	0	0	22	0	0	22	2	0	4	1	0	2	0	0	0	1	0	19	1	0	17	1	3	3	3	0	3	0	0	1
GO:0019074	2	2	0	0	2	0	0	2	0	2	0	2	0	0	0	0	0	0	0	2	0	0	2	0	0	0	0	0	0	0	0	0	0	0	2	1	0	1	0	1	0	0	0	0	0	0	0
GO:0030983	9	8	0	0	8	0	0	8	0	0	3	1	0	2	0	0	0	0	0	8	0	0	8	1	1	1	3	0	0	0	0	0	0	0	8	0	1	7	2	2	1	2	0	1	0	0	0
GO:1903595	4	3	0	0	3	0	0	3	0	0	1	0	0	1	0	0	0	0	0	0	0	0	0	0	0	0	0	0	0	0	0	0	0	0	1	0	0	1	1	0	0	0	0	0	0	0	0
GO:0047280	1	1	0	0	1	0	0	1	0	0	1	0	0	0	0	0	0	0	0	1	0	0	1	0	0	0	0	0	0	0	0	0	0	0	1	0	0	1	0	0	0	0	0	0	0	0	0
GO:0035553	4	2	0	0	1	0	0	0	0	0	1	0	0	1	0	0	1	0	0	1	0	0	0	0	0	0	0	0	1	0	0	0	0	1	1	0	1	0	0	1	0	0	0	0	0	0	1
GO:0015709	3	3	0	0	3	0	0	3	0	0	1	0	1	0	0	0	0	0	0	3	0	0	3	0	0	0	0	0	0	0	0	0	0	0	3	0	0	3	0	0	0	0	0	0	0	0	0
GO:0030643	8	7	0	0	7	0	0	7	1	0	1	0	1	2	1	0	0	0	0	7	0	1	6	1	0	0	0	0	1	1	0	0	0	0	4	0	0	4	0	0	1	0	0	0	0	0	0
GO:1900120	1	0	0	0	0	0	0	0	0	0	0	0	0	0	0	0	0	0	0	0	0	0	0	0	0	0	0	0	0	0	0	0	0	0	0	0	0	0	0	0	0	0	0	0	0	0	0
GO:0004473	3	2	0	0	2	0	0	2	0	1	1	0	0	2	0	0	1	0	0	2	0	0	2	0	1	0	1	0	1	0	0	0	0	0	2	0	1	1	1	0	0	0	0	2	1	0	0
GO:0007431	3	3	1	0	2	1	0	1	0	0	2	0	0	0	0	0	0	0	0	3	0	0	2	0	0	0	0	0	1	0	0	1	0	0	1	0	0	1	0	0	0	0	0	0	0	0	0
GO:0030485	5	4	0	0	4	0	0	3	0	0	2	1	0	0	0	0	0	0	0	4	0	0	4	1	0	2	0	0	3	0	0	0	0	0	4	0	0	4	0	0	1	1	0	0	0	0	0
GO:0099639	2	2	0	0	2	0	0	2	0	0	2	0	0	1	0	0	1	0	0	2	0	0	2	0	0	1	0	1	0	0	0	0	0	0	2	0	0	2	0	0	1	0	0	1	0	0	0
GO:0097449	11	10	0	0	8	0	1	6	2	1	1	0	0	4	0	0	1	0	0	8	1	1	4	0	0	2	0	0	4	1	0	2	0	0	6	0	0	4	0	1	2	0	0	3	0	0	1
GO:0010762	12	11	0	0	11	1	0	10	0	1	5	0	0	6	1	0	1	0	0	10	0	0	9	0	0	2	0	1	2	1	0	0	0	0	8	0	0	7	1	0	0	1	0	3	1	0	0
GO:0005111	5	5	0	0	5	0	0	3	0	0	2	0	0	1	0	0	0	0	0	5	0	0	2	0	1	0	1	0	0	0	0	2	0	0	3	0	0	3	0	0	0	0	0	0	0	0	0
GO:0019886	14	5	0	0	5	0	0	5	0	0	0	0	0	0	0	0	0	0	0	4	0	0	4	0	0	1	0	0	0	0	0	0	0	0	3	0	0	3	0	1	0	0	0	0	0	0	0
GO:0021870	1	1	0	0	1	0	0	1	0	1	0	0	0	1	0	0	0	0	0	1	0	1	0	1	0	0	0	0	0	0	0	0	0	0	1	0	0	1	1	0	0	0	0	0	0	0	0
GO:0034113	21	20	0	2	14	0	1	13	1	2	5	1	1	0	0	0	0	0	0	20	0	0	20	4	1	4	2	1	6	2	0	0	0	0	15	0	0	15	1	0	1	0	0	2	0	0	0
GO:0048485	17	14	0	0	12	0	0	12	1	1	2	1	1	2	1	1	1	0	1	11	0	1	11	0	0	5	1	1	1	0	0	0	0	2	6	0	1	6	1	0	0	1	1	1	1	1	1
GO:0072267	1	0	0	0	0	0	0	0	0	0	0	0	0	0	0	0	0	0	0	0	0	0	0	0	0	0	0	0	0	0	0	0	0	0	0	0	0	0	0	0	0	0	0	0	0	0	0
GO:1904182	1	1	0	0	1	0	0	1	0	0	0	0	0	0	0	0	0	0	1	0	0	1	0	0	0	0	0	0	0	0	0	0	0	0	1	0	1	0	1	0	0	0	0	0	0	0	0
GO:0003247	1	1	0	0	1	0	0	1	0	0	0	0	0	0	0	0	0	0	0	0	0	0	0	0	0	0	0	0	0	0	0	0	0	0	1	0	0	1	0	0	0	0	0	0	0	0	0
GO:1990036	2	2	0	0	2	0	0	2	0	0	2	0	0	0	0	0	0	0	0	2	0	0	1	0	0	1	0	0	1	0	0	0	0	0	1	0	0	1	0	0	0	0	0	0	0	0	0
GO:0015057	4	4	0	0	0	0	0	0	0	0	0	0	0	0	0	0	0	0	0	4	0	0	2	0	0	0	0	0	2	0	0	0	0	0	0	0	0	0	0	0	0	0	0	0	0	0	0
GO:0048388	2	2	0	0	1	0	0	1	0	0	0	0	0	0	0	0	0	0	0	2	0	1	1	0	0	1	1	0	0	0	0	0	0	0	0	0	0	0	0	0	0	0	0	0	0	0	0
GO:0060135	10	7	0	0	7	0	0	7	0	0	1	1	0	0	0	0	0	0	0	7	0	0	7	0	0	2	0	0	1	0	0	0	0	0	7	0	0	7	0	1	1	0	0	1	0	0	0
GO:0031695	1	1	0	0	1	0	0	1	0	0	0	0	0	0	0	0	0	0	0	1	0	0	1	0	0	0	0	0	0	0	0	0	0	0	1	0	0	1	0	0	0	0	0	0	0	0	0
GO:1903070	3	3	0	0	3	0	0	3	1	0	0	1	0	0	0	0	0	0	0	2	0	0	2	0	1	0	0	0	0	0	0	0	0	0	2	0	0	2	0	0	0	1	0	0	0	0	0
GO:0015433	2	2	0	0	2	0	0	2	1	0	0	0	0	0	0	0	0	0	0	2	0	0	2	0	0	0	0	0	0	0	0	0	0	0	2	0	0	2	0	0	0	0	0	0	0	0	0
GO:0071159	2	2	0	0	2	0	0	2	0	0	0	0	0	0	0	0	0	0	0	2	0	0	2	0	0	0	0	0	0	0	0	0	0	0	2	0	0	2	0	0	0	0	0	0	0	0	0
GO:1902715	13	10	0	0	8	0	0	7	1	0	3	1	0	1	0	0	0	0	0	10	0	0	10	3	1	1	2	1	3	0	1	1	0	0	6	0	0	6	0	1	0	1	0	0	0	0	0
GO:0048738	30	27	0	0	24	0	1	22	2	3	4	8	0	3	1	0	3	0	0	26	0	2	21	6	1	3	2	4	8	3	0	4	0	0	19	0	3	11	5	1	4	2	1	5	0	0	1
GO:1903774	3	3	0	0	3	0	0	3	0	1	1	0	0	1	0	0	0	0	0	3	0	0	3	0	1	0	1	0	0	0	0	0	0	0	2	0	0	2	0	0	0	0	0	0	0	0	0
GO:0046534	1	1	0	0	1	0	1	0	1	0	0	0	0	0	0	0	0	0	0	1	0	0	1	0	0	0	0	0	0	0	0	0	0	0	0	0	0	0	0	0	0	0	0	0	0	0	0
GO:0006182	12	9	0	0	9	0	0	9	0	0	4	1	0	2	0	0	0	0	0	7	0	0	7	0	0	2	0	0	0	0	0	0	0	0	6	0	0	6	1	0	0	0	0	1	0	0	0
GO:0060784	1	1	0	0	0	0	0	0	0	0	0	0	0	0	0	0	0	0	0	1	0	0	1	0	0	0	0	0	0	0	0	0	0	0	1	0	0	1	0	0	0	0	0	0	0	0	0
GO:0016189	4	4	0	0	4	0	0	4	2	1	1	0	0	1	0	0	1	0	0	4	0	0	3	1	1	0	1	0	1	0	0	1	0	0	4	0	1	2	0	0	1	0	0	1	0	0	1
GO:0070358	4	3	0	0	3	0	0	3	1	1	1	1	0	0	0	0	0	0	0	3	0	0	3	0	0	1	1	0	1	0	0	0	0	0	3	0	0	3	1	2	0	1	0	0	0	0	1
GO:0046360	1	1	0	0	1	0	0	1	0	0	0	0	0	0	0	0	0	0	0	1	0	0	1	0	0	0	0	0	0	0	0	0	0	0	1	0	0	1	0	0	0	0	0	0	0	0	0
GO:0001579	2	2	0	0	2	0	0	2	1	0	0	0	0	0	0	0	0	0	0	2	0	0	2	0	0	0	0	0	0	0	0	0	0	0	2	0	0	2	0	1	0	1	0	0	0	0	0
GO:0010359	1	1	0	0	1	0	0	1	0	1	0	0	0	1	0	0	0	0	0	1	0	0	1	0	1	0	0	0	1	0	0	0	0	0	1	0	0	1	1	0	0	0	0	0	0	0	0
GO:0051569	12	9	0	0	9	0	0	9	0	0	1	0	0	0	0	0	0	0	0	9	0	0	9	1	0	1	0	0	0	0	0	0	0	0	6	0	0	6	0	0	0	0	0	0	0	0	0
GO:2001051	1	1	0	0	0	0	0	0	0	0	0	0	0	0	0	0	0	0	0	1	0	0	1	0	0	0	0	0	0	0	0	0	0	0	0	0	0	0	0	0	0	0	0	0	0	0	0
GO:0000785	135	116	0	1	110	0	2	108	14	10	25	13	3	15	2	0	3	1	3	104	1	4	98	11	7	19	12	3	10	0	1	1	2	0	97	1	5	91	11	9	12	9	3	7	2	0	1
GO:0033141	29	4	0	0	3	0	0	3	0	1	1	0	0	0	0	0	0	0	1	2	0	1	2	0	0	1	0	0	2	0	0	0	0	0	2	0	0	1	0	0	0	0	0	1	0	0	0
GO:0035909	16	15	0	0	14	1	0	13	1	1	1	1	1	3	2	0	0	0	0	12	0	0	12	2	1	4	0	0	2	0	0	0	0	0	12	0	0	12	1	1	0	1	0	0	0	0	0
GO:0031016	33	30	0	0	21	0	1	18	3	0	2	2	1	3	1	0	1	0	0	30	0	1	26	2	2	4	3	0	7	0	0	1	0	0	14	0	0	14	1	1	3	2	1	4	0	0	0
GO:0031915	14	12	0	1	9	0	1	9	1	1	2	1	0	1	0	0	0	0	0	10	0	0	9	0	0	2	0	0	1	0	0	1	0	0	10	0	1	9	1	0	1	0	1	2	1	0	0
GO:0019785	1	1	0	0	1	0	0	1	0	1	0	0	0	0	0	0	0	0	0	1	0	0	1	0	0	1	0	0	0	0	0	0	0	0	1	0	0	1	0	0	0	0	0	0	0	0	0
GO:0034354	3	2	0	0	2	0	0	2	0	0	0	0	0	1	0	0	0	0	0	2	0	0	2	0	1	0	1	0	0	0	0	0	0	0	2	0	0	2	0	0	1	0	0	0	0	0	0
GO:0005496	48	28	0	0	16	0	0	15	0	1	0	1	0	2	0	0	0	0	0	24	0	1	21	1	3	5	1	1	8	1	0	3	0	0	13	0	0	11	1	0	1	0	0	3	0	0	3
GO:1904450	1	1	0	0	1	0	0	1	1	0	0	0	1	0	0	0	0	0	0	1	0	0	1	0	0	1	1	0	0	0	0	0	0	0	0	0	0	0	0	0	0	0	0	0	0	0	0
GO:0045620	1	1	0	0	1	0	0	1	0	0	0	0	0	0	0	0	0	0	0	1	0	0	1	0	1	0	0	0	0	0	0	0	1	0	0	1	0	0	0	0	0	0	0	0	0	0	0
GO:1905174	1	1	0	0	1	0	0	1	0	0	0	0	0	0	0	0	1	0	0	1	0	0	1	0	0	0	0	0	0	0	0	0	0	0	0	0	0	0	0	0	0	0	0	0	0	0	0
GO:0045967	3	3	0	0	3	0	0	3	0	0	0	0	0	1	0	0	0	0	0	3	0	0	3	0	0	1	0	0	1	0	0	0	0	0	3	0	0	3	0	0	0	0	0	2	0	0	0
GO:0034115	11	11	0	0	8	0	0	8	0	0	3	0	0	3	1	0	0	0	0	8	0	1	7	0	0	3	0	0	1	0	0	0	0	0	7	0	0	7	0	1	1	1	0	1	0	0	0
GO:0002366	3	3	0	0	3	0	0	3	0	0	1	0	0	0	0	0	0	0	1	1	0	1	1	0	0	0	0	0	0	0	0	0	0	0	2	0	1	1	1	0	1	1	0	0	0	0	0
GO:1905150	3	3	0	0	3	0	0	2	1	0	0	0	0	0	0	0	2	0	0	3	0	0	2	0	0	2	0	0	2	0	0	0	0	0	2	0	0	2	1	0	0	0	0	0	0	0	0
GO:0048523	1	1	0	0	0	0	0	0	0	0	0	0	0	0	0	0	0	0	0	1	0	0	1	0	0	0	0	0	1	0	0	0	0	0	1	0	0	1	0	0	1	0	0	0	0	0	0
GO:0003012	2	1	0	0	0	0	0	0	0	0	0	0	0	0	0	0	0	0	0	0	0	0	0	0	0	0	0	0	0	0	0	0	0	0	0	0	0	0	0	0	0	0	0	0	0	0	0
GO:0048807	3	2	0	0	2	0	0	1	0	0	1	0	1	0	0	0	1	0	0	2	0	0	1	0	0	0	0	0	0	0	0	1	0	0	1	0	0	1	0	0	0	0	0	1	0	0	1
GO:0033007	3	2	0	0	2	0	0	2	0	0	1	0	0	0	0	0	0	0	0	2	0	0	2	1	0	1	1	0	0	0	0	0	0	0	2	0	0	2	1	0	0	1	0	0	0	0	0
GO:0002101	1	1	0	0	1	0	0	1	0	0	0	0	0	0	0	0	0	0	0	1	0	1	0	1	0	0	0	0	0	0	0	0	0	0	1	0	0	1	0	0	0	1	0	0	0	0	0
GO:0003151	56	50	0	0	40	1	0	36	1	2	9	3	1	9	1	0	1	0	1	41	0	1	40	2	2	3	2	1	10	1	0	3	0	2	35	0	2	31	5	2	4	2	1	6	0	0	0
GO:0050105	1	0	0	0	0	0	0	0	0	0	0	0	0	0	0	0	0	0	0	0	0	0	0	0	0	0	0	0	0	0	0	0	0	0	0	0	0	0	0	0	0	0	0	0	0	0	0
GO:1901201	3	3	0	0	3	0	0	3	0	0	0	0	0	1	0	0	0	0	0	2	0	0	2	0	0	0	0	0	0	0	0	0	0	0	2	0	0	2	0	0	0	0	0	1	0	0	0
GO:0010038	7	6	0	0	6	0	0	6	0	0	2	1	0	1	2	0	0	0	0	6	0	0	6	2	0	0	0	0	1	0	0	1	0	0	6	0	0	6	0	0	1	0	0	1	2	0	0
GO:0016939	3	3	0	0	3	0	0	3	1	0	2	0	0	1	0	0	0	0	0	2	0	0	2	0	0	2	0	0	1	0	0	0	0	0	3	0	0	3	2	0	0	0	0	1	0	0	0
GO:0034243	1	1	0	0	1	0	0	1	0	0	0	0	0	1	0	0	0	0	0	1	0	0	1	0	0	0	0	0	0	0	0	0	0	0	1	0	0	1	0	0	0	0	0	1	0	0	0
GO:0003050	2	2	0	0	2	0	0	1	0	0	1	0	0	1	0	0	0	0	0	1	0	0	1	0	0	1	0	0	1	1	0	0	0	0	2	0	0	2	0	1	0	0	0	1	0	0	0
GO:2000721	3	3	0	0	3	0	0	3	0	0	2	0	0	1	0	0	0	0	0	3	0	0	3	2	0	1	0	0	3	0	0	0	0	0	3	0	0	3	0	0	1	0	0	1	0	0	0
GO:1903980	9	8	0	0	6	0	0	6	0	1	2	1	0	2	0	0	1	0	0	8	1	0	6	0	1	2	1	0	1	0	0	0	0	0	6	0	0	5	1	0	1	0	0	1	0	0	0
GO:1900085	1	1	0	0	1	0	0	1	0	0	0	0	0	1	0	0	0	0	0	0	0	0	0	0	0	0	0	0	0	0	0	0	0	0	0	0	0	0	0	0	0	0	0	0	0	0	0
GO:0120012	1	1	0	0	1	0	0	1	0	0	1	0	0	1	0	0	0	0	0	1	0	0	1	0	0	1	0	0	0	0	0	0	0	0	0	0	0	0	0	0	0	0	0	0	0	0	0
GO:0071786	9	6	0	0	5	0	0	5	2	1	1	1	0	1	0	0	0	0	0	6	0	0	4	0	1	1	1	1	3	1	0	0	0	0	5	0	0	3	1	1	0	1	1	1	1	0	0
GO:0031858	1	0	0	0	0	0	0	0	0	0	0	0	0	0	0	0	0	0	0	0	0	0	0	0	0	0	0	0	0	0	0	0	0	0	0	0	0	0	0	0	0	0	0	0	0	0	0
GO:0042292	1	0	0	0	0	0	0	0	0	0	0	0	0	0	0	0	0	0	0	0	0	0	0	0	0	0	0	0	0	0	0	0	0	0	0	0	0	0	0	0	0	0	0	0	0	0	0
GO:0043252	18	15	1	0	14	1	2	10	1	2	0	4	1	5	2	0	0	0	0	15	1	0	13	1	6	2	2	1	6	1	0	1	0	0	15	0	2	13	5	1	4	4	0	4	0	0	0
GO:0001970	2	2	0	0	2	0	0	2	0	0	0	0	0	0	0	0	0	0	0	2	0	0	2	0	0	1	0	0	1	0	0	0	0	0	2	0	0	2	1	0	0	0	1	0	0	0	0
GO:0090129	10	8	0	0	7	0	0	7	0	0	0	0	1	0	0	0	1	0	0	7	0	0	7	0	0	3	0	1	2	0	0	1	0	0	7	0	0	7	3	0	0	0	1	1	1	0	0
GO:0044289	1	1	0	0	1	0	0	1	0	0	0	0	0	0	0	0	0	0	0	0	0	0	0	0	0	0	0	0	0	0	0	0	0	0	1	0	0	1	0	0	0	0	0	0	0	0	0
GO:0098981	16	14	0	0	12	0	0	12	1	1	1	0	1	2	0	0	1	0	0	11	0	1	9	2	1	1	1	0	1	0	0	0	0	0	12	0	1	9	0	1	2	4	0	1	0	0	0
GO:1990569	3	3	0	0	3	0	0	3	1	0	1	0	0	0	0	0	0	0	0	2	0	0	2	0	0	1	0	0	0	0	0	0	0	0	3	0	0	3	0	0	2	1	0	0	0	0	0
GO:0098840	2	1	0	0	1	0	0	1	0	0	0	0	0	0	0	0	0	0	0	1	0	0	1	0	0	1	0	0	0	0	0	0	0	0	1	0	0	1	0	0	0	0	0	0	0	0	0
GO:0061141	1	1	0	0	1	0	0	1	0	0	1	0	0	1	0	0	0	0	0	1	0	0	1	0	0	1	0	0	1	0	0	1	0	0	1	0	0	1	0	0	0	0	1	0	0	0	0
GO:0042304	4	4	0	0	3	0	0	3	0	0	1	0	0	0	0	0	0	0	0	3	0	0	3	0	0	0	0	0	0	0	0	0	0	0	4	0	0	4	0	0	1	0	0	0	0	0	0
GO:0071014	8	7	0	0	7	0	0	7	2	0	0	0	0	0	0	0	0	0	0	7	0	0	7	0	1	2	1	0	0	0	0	0	0	0	7	0	0	7	0	1	1	1	0	0	0	0	0
GO:0007253	5	5	0	0	5	0	0	5	0	0	1	0	0	1	1	0	0	1	0	4	1	0	4	0	1	0	1	0	0	0	0	0	0	1	4	0	1	4	0	1	0	0	0	1	0	0	0
GO:0048320	2	2	0	0	2	0	1	1	1	0	0	0	0	0	0	0	0	0	0	1	0	0	1	0	0	1	0	0	0	0	0	0	0	0	2	0	0	2	0	1	0	0	0	1	0	0	0
GO:1901185	1	1	0	0	1	0	0	1	0	0	0	0	0	1	0	0	0	0	0	1	0	0	1	0	0	0	0	0	0	0	0	0	0	0	1	0	0	1	0	1	0	0	0	0	0	0	0
GO:0070938	6	4	0	0	3	0	0	2	0	1	0	1	0	0	0	0	0	0	0	2	0	1	1	1	0	0	0	0	0	0	0	0	0	0	1	0	0	0	0	0	1	0	0	0	0	0	0
GO:0004104	3	3	0	0	2	0	0	2	1	0	0	0	0	1	0	0	0	0	0	3	0	0	2	0	1	0	1	0	0	0	0	0	0	0	3	0	0	2	0	0	0	0	0	1	0	0	1
GO:1903181	3	2	0	0	2	0	0	2	0	0	1	0	0	0	0	0	0	0	0	2	0	1	1	1	0	0	0	0	0	0	0	0	0	0	1	0	0	1	0	0	0	0	0	0	0	0	0
GO:0008192	1	1	0	0	1	0	0	1	0	0	1	0	0	1	0	0	1	0	0	1	0	0	1	0	1	0	1	0	0	0	0	0	0	0	1	0	0	1	0	0	0	0	0	1	1	0	0
GO:0019871	8	7	0	0	7	0	0	6	0	0	3	2	1	1	2	0	1	0	1	6	0	1	6	3	0	2	0	0	1	0	0	1	0	0	5	1	0	4	1	2	0	1	1	0	2	0	0
GO:1904427	2	1	0	0	0	0	0	0	0	0	0	0	0	0	0	0	0	0	0	0	0	0	0	0	0	0	0	0	0	0	0	0	0	0	0	0	0	0	0	0	0	0	0	0	0	0	0
GO:0072075	5	5	0	0	2	0	0	2	0	0	0	0	0	0	0	0	0	0	0	3	0	1	2	1	0	1	0	0	1	0	0	0	0	0	5	0	0	5	0	1	0	0	0	2	0	0	0
GO:1904274	1	1	0	0	1	0	0	1	0	0	0	0	0	0	0	0	0	0	0	1	0	0	1	0	0	1	0	0	0	0	0	0	0	0	0	0	0	0	0	0	0	0	0	0	0	0	0
GO:0032561	1	1	0	0	1	0	0	1	0	0	0	1	0	0	0	0	0	0	0	1	0	0	1	1	0	0	0	0	0	0	0	0	0	0	1	0	0	1	0	1	0	0	0	0	0	0	0
GO:0090197	12	12	0	0	10	0	0	10	1	1	2	0	0	0	0	0	0	0	0	12	0	0	12	3	1	1	0	0	0	0	0	0	0	0	9	0	0	9	1	2	0	0	0	0	0	0	0
GO:0051946	1	1	0	0	1	0	0	1	0	0	0	0	0	0	0	0	0	0	0	1	0	0	1	0	0	0	0	0	0	0	0	0	0	0	1	0	0	1	0	0	0	0	0	0	0	0	0
GO:0097753	2	2	0	0	2	0	0	2	1	1	0	1	0	1	0	0	1	0	0	2	0	0	2	0	0	1	0	0	2	0	0	0	0	0	2	0	0	2	1	1	0	0	0	0	0	0	0
GO:0097470	10	9	0	0	8	0	1	7	2	1	2	1	0	4	1	0	0	0	1	8	0	1	8	0	0	3	0	1	4	1	0	0	1	1	6	0	1	6	1	1	0	0	0	1	1	0	0
GO:0060123	3	3	0	0	2	1	0	1	0	0	0	0	0	2	1	0	1	0	1	1	0	0	1	0	1	0	0	0	0	0	0	0	0	0	0	0	0	0	0	0	0	0	0	0	0	0	0
GO:1903715	8	8	0	0	8	0	0	8	1	2	0	0	0	0	0	0	0	0	0	8	0	0	7	2	1	0	1	2	0	1	0	0	0	0	8	0	0	8	0	1	0	1	0	1	0	0	0
GO:0004074	2	2	0	0	1	0	1	0	0	0	0	1	0	0	0	0	0	0	0	2	0	0	2	1	0	1	0	1	0	0	0	0	0	0	1	0	0	1	0	0	0	0	0	0	0	0	0
GO:0007635	5	2	0	0	2	0	0	2	0	0	2	0	0	1	0	0	1	0	0	2	0	0	2	0	1	0	1	0	0	0	0	1	0	0	2	0	0	2	0	0	0	0	0	0	0	0	1
GO:0045735	1	0	0	0	0	0	0	0	0	0	0	0	0	0	0	0	0	0	0	0	0	0	0	0	0	0	0	0	0	0	0	0	0	0	0	0	0	0	0	0	0	0	0	0	0	0	0
GO:0005777	137	117	0	2	105	0	4	98	17	12	16	14	1	13	2	0	0	1	2	99	2	5	92	10	9	16	14	1	11	0	0	2	0	1	94	0	7	83	8	9	21	10	3	9	1	0	1
GO:2000766	7	5	0	0	5	0	0	4	0	0	1	0	0	3	0	0	0	0	0	5	0	0	5	0	1	0	0	0	3	0	0	1	0	0	2	0	0	2	0	0	0	0	0	1	0	0	0
GO:1902350	1	1	0	0	1	0	0	1	0	0	0	0	0	0	0	0	0	0	0	0	0	0	0	0	0	0	0	0	0	0	0	0	0	0	0	0	0	0	0	0	0	0	0	0	0	0	0
GO:0046456	1	1	0	0	1	0	0	1	0	0	1	0	0	1	0	0	0	0	0	1	0	0	1	0	0	1	0	0	1	0	0	0	0	0	1	0	0	1	0	0	1	0	0	0	0	0	0
GO:1903135	3	3	0	0	2	0	0	2	0	0	1	0	0	1	0	0	0	0	0	1	0	1	0	1	0	0	0	0	0	0	0	0	0	0	1	0	0	1	0	0	0	0	0	0	0	0	0
GO:0061034	3	3	0	0	3	0	0	3	1	0	0	0	0	1	0	0	0	0	0	3	0	0	2	0	0	3	1	0	0	0	0	0	0	0	1	0	0	1	0	0	0	0	0	0	0	0	0
GO:0017111	9	8	0	0	8	0	1	7	0	1	2	2	0	0	0	0	0	0	0	8	0	0	8	0	0	0	1	0	0	0	0	1	0	0	8	0	0	8	0	0	1	0	0	1	0	0	0
GO:0043739	1	1	0	0	1	0	0	1	0	0	0	0	0	0	0	0	0	0	0	1	0	0	1	0	0	0	0	0	0	0	0	0	0	0	1	0	0	1	0	1	0	0	0	0	0	0	0
GO:0071267	2	2	0	0	2	0	0	2	1	0	0	0	0	0	0	0	0	0	0	2	0	0	2	0	1	0	0	0	0	0	0	0	0	0	2	1	0	1	0	1	0	0	0	0	0	0	0
GO:0015018	3	2	0	0	2	0	0	2	0	0	0	0	0	0	0	0	1	0	0	2	0	0	1	0	0	0	0	0	1	0	0	0	0	0	0	0	0	0	0	0	0	0	0	0	0	0	0
GO:0010793	7	3	0	0	3	0	0	3	0	0	1	1	0	1	0	0	0	0	0	3	0	0	3	0	0	1	0	0	1	0	0	0	0	0	3	0	0	3	0	0	0	0	0	1	0	0	0
GO:0036479	1	1	0	0	1	0	0	1	0	0	1	0	0	1	0	0	0	0	0	1	0	0	1	0	0	1	0	0	0	0	0	0	0	0	1	0	0	1	0	0	1	0	0	0	0	0	0
GO:0097374	3	3	0	0	2	0	0	2	0	0	1	0	0	2	0	0	0	0	0	3	0	0	2	0	0	2	0	0	2	0	0	0	0	1	1	0	0	0	0	0	0	0	0	1	0	1	0
GO:0042321	3	2	0	0	1	0	0	1	1	0	0	0	0	0	0	0	0	0	0	1	0	0	1	0	0	0	0	0	0	0	0	0	0	0	2	0	0	1	0	0	0	0	0	1	0	0	0
GO:0010594	9	7	0	0	7	0	0	7	0	0	2	0	0	3	0	0	1	0	0	7	0	0	6	1	1	2	1	0	1	0	0	1	0	0	5	0	0	4	0	0	1	0	0	0	0	0	1
GO:0042738	53	18	0	0	16	0	0	15	3	4	2	3	0	6	0	0	0	0	0	18	0	0	18	1	1	4	1	4	0	0	0	0	0	0	4	0	0	4	0	0	0	0	0	1	0	0	0
GO:0008336	1	1	0	0	1	0	0	1	0	1	0	0	0	0	0	0	0	0	0	1	0	0	1	0	0	0	0	0	1	0	0	0	0	0	1	0	1	0	1	0	0	0	0	1	0	0	0
GO:0046461	1	1	0	0	1	0	0	1	0	0	0	0	0	0	0	0	0	0	0	1	0	0	1	0	1	0	1	0	0	0	0	1	0	0	1	0	0	1	0	0	0	0	0	0	0	0	0
GO:0030305	1	1	0	0	1	0	0	1	0	0	0	0	0	0	0	0	0	0	0	1	0	0	1	0	0	1	0	0	0	0	0	0	0	0	1	0	0	1	0	0	1	1	0	0	0	0	0
GO:0004982	7	3	0	1	0	0	1	0	0	0	0	0	0	0	0	0	0	0	0	0	0	0	0	0	0	0	0	0	0	0	0	0	0	0	0	0	0	0	0	0	0	0	0	0	0	0	0
GO:0032205	5	5	0	0	5	0	0	5	0	0	0	0	0	1	0	0	0	0	0	4	0	1	3	1	0	0	0	1	0	0	0	0	0	0	4	0	0	4	2	0	0	0	1	0	0	0	0
GO:0044599	1	0	0	0	0	0	0	0	0	0	0	0	0	0	0	0	0	0	0	0	0	0	0	0	0	0	0	0	0	0	0	0	0	0	0	0	0	0	0	0	0	0	0	0	0	0	0
GO:0002842	2	1	0	0	1	0	0	1	0	0	0	0	0	0	0	0	0	0	0	1	0	0	1	0	0	0	0	0	0	0	0	0	0	0	1	0	0	1	0	0	0	0	0	0	0	0	0
GO:0032472	2	2	0	0	2	0	0	2	1	0	1	1	0	1	0	1	0	0	0	2	0	0	2	1	0	0	0	0	0	0	0	0	0	0	1	0	0	1	0	0	0	0	0	0	0	0	0
GO:0060550	1	1	0	0	1	0	0	1	0	0	0	0	0	0	0	0	0	0	0	0	0	0	0	0	0	0	0	0	0	0	0	0	0	0	0	0	0	0	0	0	0	0	0	0	0	0	0
GO:0072657	23	17	0	0	16	0	0	15	0	1	4	2	0	6	0	0	0	0	0	16	0	1	13	1	1	2	1	0	2	0	0	1	0	0	12	0	0	12	2	0	0	0	0	0	0	0	0
GO:0070381	2	2	0	0	2	0	0	2	2	0	0	1	0	1	0	0	0	0	0	2	0	0	2	0	0	1	0	0	2	0	0	0	0	0	2	0	1	1	2	0	0	0	0	0	0	0	0
GO:0002695	1	1	0	0	0	0	0	0	0	0	0	0	0	0	0	0	0	0	0	0	0	0	0	0	0	0	0	0	0	0	0	0	0	0	0	0	0	0	0	0	0	0	0	0	0	0	0
GO:0001558	47	40	0	0	38	0	0	35	4	2	8	2	2	6	2	0	1	1	0	34	0	1	31	5	2	6	7	0	6	1	0	1	0	0	28	0	1	25	2	2	4	1	1	6	0	0	1
GO:0032829	1	1	0	0	1	0	0	1	0	0	0	0	0	0	0	0	0	0	0	1	0	0	1	0	0	0	0	0	0	0	0	0	0	0	1	0	0	0	0	0	1	0	0	0	0	0	0
GO:0051621	2	2	0	0	2	0	0	2	0	0	0	0	0	0	0	0	1	0	0	2	0	1	1	0	0	1	0	0	0	0	0	0	0	0	0	0	0	0	0	0	0	0	0	0	0	0	0
GO:0098657	2	2	0	0	1	0	0	1	0	1	0	1	0	0	0	0	0	0	0	2	0	0	2	1	0	0	0	0	1	0	0	0	0	0	2	0	0	2	0	0	0	0	0	1	0	0	0
GO:0061743	5	4	0	0	3	0	0	2	0	0	2	0	0	1	0	0	1	0	0	2	0	0	2	0	0	1	0	0	1	0	0	1	0	0	1	0	0	1	0	0	1	0	0	1	0	0	1
GO:0008251	7	7	0	0	6	0	0	5	1	0	1	1	0	0	0	0	1	0	0	7	0	0	6	0	1	1	2	0	1	0	0	1	0	0	6	0	1	5	2	1	2	1	1	1	0	0	0
GO:1900746	4	3	0	0	3	0	0	3	0	0	1	0	0	1	0	0	1	0	0	2	0	0	2	0	0	1	0	0	1	0	0	1	0	0	2	0	0	2	0	0	0	0	0	0	0	0	0
GO:0047044	5	5	0	0	0	0	0	0	0	0	0	0	0	0	0	0	0	0	0	5	0	0	5	0	3	0	0	1	0	0	0	0	0	0	5	0	0	5	0	0	0	0	0	0	0	0	0
GO:0035609	3	2	0	0	2	0	0	2	0	0	1	0	0	1	0	0	1	0	0	2	0	0	1	2	0	0	0	1	1	0	0	1	0	0	2	0	0	1	0	1	1	0	0	2	0	1	0
GO:2000158	1	1	0	0	1	0	0	1	0	0	0	0	0	1	0	0	0	0	0	1	0	0	1	0	0	1	0	0	0	0	0	0	0	0	1	0	0	1	0	0	0	0	0	0	0	0	0
GO:0006407	3	3	0	0	3	0	0	3	0	0	0	0	0	0	0	0	0	0	0	3	0	0	3	0	0	0	0	0	0	0	0	0	0	0	2	0	1	1	1	0	1	0	0	0	0	0	0
GO:0042427	3	2	0	0	2	0	0	2	0	0	1	0	0	1	0	0	0	0	0	2	0	0	2	1	0	0	0	0	0	0	0	0	0	0	2	0	0	2	0	0	0	0	0	1	0	0	0
GO:0071466	4	4	0	0	4	0	0	4	1	0	0	0	0	1	1	0	0	0	0	4	0	0	4	0	0	0	1	0	0	0	0	0	0	0	4	0	0	4	0	0	1	0	0	0	0	0	0
GO:0006401	16	15	0	0	15	0	0	15	2	2	2	1	0	2	0	0	1	0	0	13	0	0	13	4	0	1	1	0	1	0	0	1	0	0	12	0	0	12	1	1	0	1	0	1	0	0	0
GO:0042697	1	0	0	0	0	0	0	0	0	0	0	0	0	0	0	0	0	0	0	0	0	0	0	0	0	0	0	0	0	0	0	0	0	0	0	0	0	0	0	0	0	0	0	0	0	0	0
GO:0070012	5	4	0	0	4	0	0	4	1	1	0	0	0	3	0	0	0	0	0	4	0	0	4	1	0	1	1	0	1	0	0	0	0	0	4	0	0	4	1	0	1	0	0	2	0	0	0
GO:0008190	9	8	0	0	5	0	0	5	0	0	0	0	0	0	0	0	0	0	0	8	0	1	7	0	0	0	1	0	3	0	0	0	0	0	4	0	0	4	0	0	0	0	0	0	0	0	0
GO:0048675	29	24	0	0	23	0	0	21	2	5	7	7	0	6	2	0	2	0	0	20	0	0	19	2	2	7	3	1	3	1	0	2	1	0	16	0	0	16	3	1	5	3	0	2	0	0	0
GO:0019752	16	15	0	0	15	0	0	15	4	1	5	0	0	4	0	0	0	0	0	13	0	0	13	1	0	4	3	0	0	0	0	0	0	0	13	0	1	12	3	0	1	0	1	1	0	0	0
GO:1904699	1	0	0	0	0	0	0	0	0	0	0	0	0	0	0	0	0	0	0	0	0	0	0	0	0	0	0	0	0	0	0	0	0	0	0	0	0	0	0	0	0	0	0	0	0	0	0
GO:0051901	11	10	0	0	7	0	1	6	2	0	0	0	1	0	0	0	0	0	0	8	0	1	7	2	1	0	1	0	1	0	0	0	0	1	7	0	1	7	0	0	1	1	0	0	0	0	0
GO:1904064	1	0	0	0	0	0	0	0	0	0	0	0	0	0	0	0	0	0	0	0	0	0	0	0	0	0	0	0	0	0	0	0	0	0	0	0	0	0	0	0	0	0	0	0	0	0	0
GO:0098967	8	8	0	0	8	0	0	6	0	1	3	0	0	2	0	0	0	0	0	8	0	0	5	0	0	2	0	0	1	0	0	0	0	0	4	0	0	3	0	1	0	2	0	0	0	0	0
GO:0015794	1	1	0	0	1	0	0	1	0	0	0	0	0	0	0	0	0	0	0	1	0	0	1	0	0	0	0	0	0	0	0	0	0	0	1	0	0	1	0	0	0	0	0	1	0	0	0
GO:2000172	3	3	0	0	3	0	0	3	1	0	1	0	0	1	0	0	0	0	0	3	0	0	3	0	0	1	0	0	1	0	0	0	0	0	2	0	0	2	0	0	1	0	0	0	0	0	0
GO:0042753	12	12	0	0	10	0	0	10	1	2	2	0	0	4	0	0	2	0	0	12	0	0	9	1	1	1	3	0	2	0	1	1	2	0	7	1	0	7	2	1	1	1	0	1	1	0	1
GO:0009443	1	1	0	0	1	0	0	1	0	0	0	0	0	1	0	0	0	0	0	1	0	0	1	1	0	0	0	0	0	0	0	0	0	0	1	0	0	1	0	0	0	0	0	0	0	0	0
GO:0032395	1	1	0	0	1	0	0	1	0	0	0	0	0	0	0	0	0	0	0	1	0	0	1	0	0	0	0	0	0	0	0	0	0	0	1	0	0	1	0	0	0	0	0	0	0	0	0
GO:0004092	1	1	0	0	1	0	0	1	0	0	0	0	0	0	0	0	0	0	0	1	0	0	1	0	0	0	0	0	0	0	0	0	0	0	1	0	0	1	0	0	0	0	0	0	0	0	0
GO:0032783	6	5	0	0	5	0	0	4	0	1	2	1	0	3	0	0	1	0	0	5	0	1	4	0	0	1	1	0	0	0	0	0	0	0	5	0	0	5	1	1	0	0	0	2	0	0	1
GO:0009108	1	1	0	0	1	0	0	1	0	1	0	0	0	0	0	0	0	0	0	1	0	0	1	0	0	0	0	0	0	0	0	0	0	0	0	0	0	0	0	0	0	0	0	0	0	0	0
GO:0000733	4	4	0	0	4	0	0	4	0	0	0	0	0	0	0	0	0	0	0	4	0	0	4	0	0	1	0	1	0	0	0	0	0	0	4	0	0	3	0	0	1	0	0	0	0	0	0
GO:0046404	3	3	0	0	3	0	0	3	1	0	0	0	0	0	0	0	0	0	0	2	0	0	2	1	0	0	0	0	0	0	0	0	0	0	2	0	0	2	0	0	1	0	0	0	0	0	0
GO:2000377	26	22	0	0	22	0	1	16	1	3	5	0	0	4	0	0	5	0	0	16	0	1	12	1	3	4	2	1	2	0	0	1	0	0	13	0	1	11	0	2	0	3	0	0	0	0	1
GO:1905114	1	1	0	0	1	0	0	1	0	0	0	0	0	0	0	0	0	0	0	1	0	0	1	0	0	0	0	0	0	0	0	0	0	0	1	0	0	1	0	0	0	0	0	0	0	0	0
GO:0000963	2	1	0	0	1	0	0	1	0	0	0	0	0	0	0	0	0	0	0	1	0	0	1	1	0	0	0	0	0	0	0	0	0	0	1	0	0	1	1	0	0	0	0	0	0	0	0
GO:0006457	89	80	0	0	78	0	2	76	6	4	10	5	0	8	0	0	1	0	0	69	0	2	65	14	5	5	7	2	4	1	0	1	3	0	52	2	2	49	7	3	7	6	2	3	1	0	1
GO:0004144	3	2	0	0	2	0	0	1	0	0	1	0	0	0	0	0	0	0	0	2	0	0	2	1	0	0	0	0	1	0	0	0	0	0	2	0	0	2	1	0	0	0	0	0	0	0	0
GO:0045137	1	1	0	0	1	0	0	1	0	0	0	0	0	0	0	0	0	0	0	0	0	0	0	0	0	0	0	0	0	0	0	0	0	0	1	0	0	1	0	0	0	0	0	0	0	0	0
GO:0060096	1	1	0	0	1	0	0	1	0	0	0	0	0	0	0	0	0	0	0	0	0	0	0	0	0	0	0	0	0	0	0	0	0	0	1	0	0	1	0	0	0	0	0	0	0	0	0
GO:0022824	4	3	0	0	3	0	0	1	0	0	2	1	0	2	0	0	1	0	0	3	0	1	2	1	0	1	0	0	2	0	0	0	0	0	3	0	0	2	0	0	0	0	0	3	0	1	0
GO:0047322	2	1	0	0	1	0	0	1	0	0	0	0	0	0	0	0	0	0	0	1	0	0	1	0	0	0	0	0	1	0	0	0	0	0	1	0	0	1	0	0	1	0	0	1	0	0	0
GO:0005747	51	40	1	0	31	1	1	29	8	3	0	3	1	1	0	0	0	0	0	26	0	2	22	4	1	3	1	0	1	0	0	0	0	0	24	0	4	19	4	3	1	2	0	2	0	0	0
GO:0098530	1	1	0	0	1	0	0	1	0	0	1	0	0	1	0	0	0	0	0	1	0	0	1	0	0	1	0	0	0	0	0	0	0	0	1	0	0	1	0	0	1	0	0	0	0	0	0
GO:1901258	1	1	0	0	1	0	0	1	0	0	0	0	0	0	0	0	0	0	0	1	0	0	1	0	0	0	0	0	0	0	0	0	0	0	1	0	0	1	0	0	0	0	0	0	0	0	0
GO:0032555	1	1	0	0	1	0	0	1	0	0	0	0	0	0	0	0	0	0	0	1	0	0	1	0	0	0	0	0	0	0	0	0	0	0	1	0	0	1	0	0	0	0	0	0	0	0	0
GO:0071133	2	2	0	0	2	0	0	2	0	0	1	0	0	0	0	0	0	0	0	2	0	0	2	1	0	0	0	0	1	0	0	0	0	0	2	0	0	2	0	0	0	0	0	0	0	0	0
GO:0030424	417	367	2	3	338	3	8	301	49	30	87	33	17	87	10	3	24	1	2	332	5	13	293	42	22	71	15	15	102	9	2	50	2	5	283	5	13	239	37	24	46	19	13	64	9	1	16
GO:0032913	1	0	0	0	0	0	0	0	0	0	0	0	0	0	0	0	0	0	0	0	0	0	0	0	0	0	0	0	0	0	0	0	0	0	0	0	0	0	0	0	0	0	0	0	0	0	0
GO:0032218	2	2	0	0	2	0	0	2	0	0	0	0	0	0	0	0	0	0	0	1	0	0	1	0	0	0	0	0	0	0	0	0	0	0	2	0	0	2	0	0	0	0	0	0	0	0	0
GO:0008456	1	1	0	0	1	0	0	1	0	0	0	0	0	0	0	0	0	0	0	1	0	0	1	0	0	0	0	0	0	0	0	0	0	0	1	0	0	1	0	0	0	0	0	0	0	0	0
GO:0004617	1	1	0	0	1	0	0	1	0	0	1	0	0	0	0	0	0	0	0	1	0	0	1	0	0	0	0	0	0	0	0	0	0	0	1	0	0	1	0	0	0	0	0	0	0	0	0
GO:0010909	3	3	0	0	2	0	0	2	1	0	0	0	0	0	0	0	1	0	0	3	0	0	3	1	0	0	0	1	0	0	0	0	0	0	3	0	0	2	1	0	0	0	1	0	0	0	0
GO:0004504	1	1	0	0	1	0	0	1	1	0	0	0	0	1	0	0	0	0	0	1	0	0	1	0	0	1	0	0	1	0	0	0	0	0	1	0	0	1	0	0	1	0	0	1	0	0	0
GO:0097325	2	1	0	0	1	0	0	1	0	0	1	0	0	0	0	0	0	0	0	1	0	0	1	0	1	0	0	0	1	0	0	0	0	0	1	0	0	1	0	1	0	0	0	0	0	0	0
GO:0019774	1	1	0	0	1	0	0	1	0	0	0	0	0	0	0	0	0	0	0	0	0	0	0	0	0	0	0	0	0	0	0	0	0	0	1	0	0	1	0	0	0	0	0	0	0	0	0
GO:0033602	5	5	0	0	4	0	0	4	2	1	1	1	1	0	0	0	0	1	0	4	1	0	4	0	0	1	1	0	0	0	0	1	0	0	3	0	0	3	0	0	0	0	0	0	0	0	0
GO:1903007	1	1	0	0	1	0	0	1	0	0	0	0	0	0	0	0	0	0	0	1	0	0	1	0	0	0	0	0	0	0	0	0	0	0	1	0	0	1	0	0	0	0	0	0	0	0	0
GO:0016331	13	11	0	0	10	0	0	9	1	1	4	1	1	2	1	0	1	0	0	11	0	0	11	2	1	0	1	0	1	0	0	0	0	0	9	0	0	9	0	0	2	0	0	1	0	0	0
GO:0010768	1	0	0	0	0	0	0	0	0	0	0	0	0	0	0	0	0	0	0	0	0	0	0	0	0	0	0	0	0	0	0	0	0	0	0	0	0	0	0	0	0	0	0	0	0	0	0
GO:0015181	5	4	0	0	4	0	0	4	0	0	0	0	0	0	0	0	0	0	0	4	0	0	4	0	0	0	0	0	0	0	0	0	0	1	3	0	1	3	1	0	0	0	0	0	0	0	0
GO:0043404	2	2	0	0	2	0	0	2	0	1	1	1	0	1	0	0	0	0	0	2	0	0	2	0	0	2	0	0	1	0	0	0	0	0	2	0	0	2	0	0	0	0	0	0	0	0	0
GO:0003990	2	2	0	0	1	0	0	1	0	0	0	0	0	0	0	0	0	0	0	2	0	0	1	0	1	0	1	0	0	0	0	0	0	0	2	0	0	1	0	0	0	0	0	0	0	0	1
GO:0061358	1	1	0	0	1	0	0	0	0	0	0	1	0	0	0	1	0	0	0	1	0	0	1	0	0	0	0	0	0	0	0	0	0	0	1	0	0	0	0	0	0	0	0	1	0	0	0
GO:0031077	5	4	0	0	2	0	0	2	0	0	0	0	0	0	0	0	0	0	0	3	0	0	2	0	0	0	0	0	1	1	0	0	0	0	2	0	0	2	0	0	0	0	0	0	0	0	0
GO:0048250	2	1	0	0	1	0	0	0	0	0	0	0	0	1	0	0	0	0	0	1	0	0	1	0	0	0	0	0	0	0	0	0	0	0	0	0	0	0	0	0	0	0	0	0	0	0	0
GO:0070141	4	4	0	0	4	0	0	4	0	0	1	1	0	0	0	0	0	0	0	3	0	0	3	1	1	0	1	0	0	0	0	1	0	0	2	0	0	2	1	0	0	0	0	0	0	0	0
GO:0006567	5	2	0	0	2	0	0	2	0	0	0	0	0	0	0	0	0	0	0	2	0	0	2	0	0	0	0	0	0	0	0	0	0	0	2	0	0	2	0	0	0	0	0	0	0	0	0
GO:0002920	2	2	0	0	2	0	0	2	1	0	0	0	0	0	0	0	0	0	0	2	0	0	1	0	0	0	0	0	1	0	0	0	0	0	1	0	0	1	0	0	0	0	0	0	0	0	0
GO:0060014	1	0	0	0	0	0	0	0	0	0	0	0	0	0	0	0	0	0	0	0	0	0	0	0	0	0	0	0	0	0	0	0	0	0	0	0	0	0	0	0	0	0	0	0	0	0	0
GO:0047372	11	9	0	0	9	0	0	9	0	1	2	2	0	1	0	0	0	0	0	9	0	1	7	1	2	1	3	1	1	1	0	1	0	0	8	0	0	6	2	1	0	0	1	4	1	0	0
GO:0005308	2	1	0	0	1	0	0	1	0	0	0	0	0	0	0	0	0	0	0	1	0	0	1	0	0	0	0	0	0	0	0	0	0	0	1	0	0	1	0	0	0	0	0	0	0	0	0
GO:0050764	9	8	0	0	8	0	0	8	0	0	5	0	0	1	0	0	0	0	0	8	0	1	7	1	0	2	0	1	2	1	0	0	0	0	8	0	1	7	2	1	2	2	0	2	0	0	0
GO:0051920	9	9	0	0	7	0	0	7	0	0	1	0	0	0	0	0	1	0	0	7	0	1	6	1	1	0	0	0	0	0	0	0	0	0	8	0	0	8	0	0	0	0	0	0	0	0	0
GO:0005094	3	3	0	0	3	0	0	3	0	0	0	0	0	0	0	0	0	0	0	3	0	0	3	0	0	0	0	0	0	0	0	0	0	0	0	0	0	0	0	0	0	0	0	0	0	0	0
GO:0016868	8	7	0	0	6	0	0	6	2	0	0	0	0	3	0	0	0	0	0	7	0	0	6	1	0	1	0	1	1	0	0	0	0	0	5	0	0	4	1	1	0	0	1	0	0	0	1
GO:0070327	5	4	0	0	4	0	0	4	2	0	0	0	1	0	0	0	0	0	0	4	0	0	4	1	0	0	1	0	0	0	0	1	0	0	4	0	0	4	1	0	0	0	0	0	0	0	0
GO:0061485	1	0	0	0	0	0	0	0	0	0	0	0	0	0	0	0	0	0	0	0	0	0	0	0	0	0	0	0	0	0	0	0	0	0	0	0	0	0	0	0	0	0	0	0	0	0	0
GO:0036326	1	1	0	0	1	0	0	1	0	0	1	0	0	0	0	0	0	0	0	1	0	0	1	0	0	1	0	0	1	0	0	0	0	0	1	0	0	1	1	0	0	0	0	1	0	0	0
GO:0015195	1	1	0	0	1	0	0	1	1	0	0	0	0	0	0	0	0	0	0	0	0	0	0	0	0	0	0	0	0	0	0	0	0	0	1	0	0	1	0	0	1	0	0	1	0	0	0
GO:0005314	4	4	0	0	4	0	0	4	1	0	0	0	0	0	0	0	0	0	0	4	0	0	3	0	0	0	0	0	2	1	0	0	0	0	4	0	1	3	2	0	1	0	1	1	0	0	1
GO:0071987	5	2	0	0	2	0	0	2	0	0	1	0	0	2	0	0	0	0	0	1	0	0	1	0	0	1	0	0	0	0	0	0	0	0	2	0	0	2	1	0	0	0	0	0	0	0	0
GO:0042322	3	3	0	0	2	0	0	1	0	0	1	0	0	0	0	0	0	1	1	1	1	1	1	0	0	0	0	0	0	0	0	0	0	0	1	0	0	0	0	0	1	0	0	0	0	0	1
GO:0010829	5	4	0	0	4	0	0	4	0	0	1	0	0	1	0	0	0	0	0	3	0	0	3	0	0	0	0	0	0	0	0	1	0	0	3	0	0	3	0	0	2	0	0	1	0	0	0
GO:0008321	3	3	0	0	3	0	0	3	1	1	0	0	0	2	1	0	0	0	0	3	0	0	3	0	1	1	1	0	0	0	0	1	0	0	3	0	0	3	0	0	1	1	0	1	0	0	0
GO:0071243	8	7	0	0	7	0	0	7	0	1	0	1	0	0	0	0	0	0	0	7	0	0	7	0	0	0	0	0	0	0	0	0	0	1	6	0	1	6	0	0	0	0	0	0	0	0	0
GO:0036518	2	1	0	0	1	0	0	1	0	1	0	1	0	0	0	0	0	0	0	1	0	0	1	1	0	0	0	0	1	0	0	0	0	0	1	0	0	1	0	0	1	0	0	0	0	0	0
GO:0031644	3	3	0	0	2	0	0	2	0	0	1	0	0	1	1	0	0	0	0	3	0	0	2	0	0	0	0	1	0	0	0	1	0	0	3	0	0	3	1	0	0	0	0	0	0	0	0
GO:1903670	3	3	0	0	3	0	0	3	0	0	1	0	0	1	0	0	0	0	0	3	0	0	2	0	0	1	0	0	0	0	0	1	0	0	2	0	0	2	0	0	0	0	0	0	0	0	0
GO:1902010	2	2	0	0	2	0	0	2	1	0	1	0	0	1	0	0	0	0	0	2	0	0	2	0	0	0	0	0	0	0	0	0	0	0	2	0	0	2	0	0	0	0	0	1	0	0	0
GO:0006903	5	4	0	0	4	0	0	4	0	0	2	0	0	1	0	0	0	0	0	4	0	0	4	1	1	0	0	0	2	0	0	0	0	0	4	0	0	4	1	0	0	0	0	0	0	0	0
GO:0040001	3	2	0	0	2	0	0	2	0	0	1	0	0	0	0	0	0	0	0	2	0	0	2	0	0	0	0	0	0	0	0	0	0	0	2	0	0	2	1	0	0	0	0	0	0	0	0
GO:0050847	8	5	0	0	5	0	0	5	0	1	0	1	0	1	0	0	0	0	0	5	0	1	4	0	1	1	0	0	2	0	0	0	0	0	4	0	0	4	1	0	0	0	0	2	0	0	0
GO:0015095	16	13	0	0	9	0	0	9	1	2	3	2	0	4	1	0	0	0	0	13	0	1	12	2	3	2	2	2	4	0	0	0	0	0	12	0	0	10	1	1	1	0	1	1	0	0	0
GO:0035108	31	24	0	0	23	0	0	22	3	1	6	1	0	5	0	0	1	0	1	23	0	2	20	1	0	8	1	1	5	0	0	1	0	0	20	0	0	18	1	3	2	2	1	3	0	0	1
GO:0005929	323	238	1	1	218	0	6	209	38	25	56	34	7	46	4	0	9	0	3	202	4	8	177	40	26	33	24	14	34	3	1	6	0	2	197	4	10	175	35	23	26	22	9	20	5	1	2
GO:0030915	7	5	0	0	5	0	0	5	1	0	2	0	0	2	0	0	0	0	0	5	0	0	4	0	0	0	0	0	2	0	0	1	0	0	4	0	0	3	2	0	1	1	0	0	0	0	0
GO:0046338	2	2	0	0	1	0	0	1	0	0	1	1	0	0	0	0	0	0	0	2	0	0	2	0	0	1	0	0	0	0	0	0	0	0	2	0	0	1	1	0	1	0	0	0	0	0	0
GO:0099148	2	2	0	0	2	0	0	2	0	0	1	0	0	0	0	0	0	0	0	2	0	0	2	0	0	1	0	0	0	0	0	0	0	0	2	0	0	2	0	0	0	0	0	1	0	0	0
GO:0035912	8	7	0	0	7	0	0	7	0	0	1	0	0	1	0	0	0	0	0	7	0	0	7	0	0	0	1	0	1	0	0	0	0	0	6	0	0	6	0	1	1	1	0	1	0	0	0
GO:0032785	2	2	0	0	2	0	0	2	0	0	1	0	0	0	0	0	0	0	0	2	0	0	2	0	0	0	0	0	0	0	0	0	0	0	2	0	0	2	0	0	0	0	0	0	0	0	0
GO:0061078	1	1	0	0	1	0	0	1	0	0	0	0	0	0	0	0	0	0	0	0	0	0	0	0	0	0	0	0	0	0	0	0	0	0	1	0	0	1	0	0	0	0	0	0	0	0	0
GO:0015039	2	2	0	0	1	0	0	1	1	0	0	0	0	0	0	0	0	0	0	2	0	0	1	0	1	0	1	0	0	0	0	0	0	0	1	0	1	0	0	0	1	0	0	0	0	0	0
GO:1902379	2	1	0	0	1	0	0	0	0	0	1	0	1	0	0	0	0	0	0	1	0	0	0	0	0	0	0	0	1	0	0	0	1	0	0	0	0	0	0	0	0	1	0	0	0	0	0
GO:0016567	292	255	1	2	221	2	8	205	37	25	46	31	4	55	5	0	9	0	1	213	1	8	181	21	25	39	22	7	31	3	1	10	6	0	199	10	4	172	26	23	33	21	10	30	8	0	5
GO:2001111	2	0	0	0	0	0	0	0	0	0	0	0	0	0	0	0	0	0	0	0	0	0	0	0	0	0	0	0	0	0	0	0	0	0	0	0	0	0	0	0	0	0	0	0	0	0	0
GO:0005253	4	3	0	0	3	0	0	2	0	0	1	0	0	2	0	0	1	0	0	3	0	0	3	0	0	1	0	1	1	0	0	1	0	0	3	0	0	3	0	0	1	0	0	0	0	0	1
GO:0005375	6	5	0	0	5	0	0	4	1	0	2	0	0	2	0	0	0	0	0	5	0	0	5	0	0	1	0	0	0	0	0	0	0	0	5	0	0	5	1	0	0	0	0	0	0	0	0
GO:0008536	33	27	0	0	26	0	0	25	4	1	8	3	0	5	0	1	1	0	0	23	0	0	23	6	3	3	3	0	4	0	0	0	0	0	24	0	0	24	1	3	5	1	0	5	0	0	0
GO:0030974	2	2	0	0	2	0	0	2	1	0	0	0	0	0	0	0	0	0	0	2	0	0	2	0	0	0	0	0	0	0	0	0	0	0	1	0	0	1	0	0	0	0	0	0	0	0	0
GO:0005047	3	2	0	0	2	0	0	2	0	0	1	0	0	0	0	0	0	0	0	2	0	0	2	0	0	0	0	0	0	0	0	0	0	0	2	0	0	2	0	0	0	0	0	0	0	0	0
GO:0008459	2	2	0	0	0	0	0	0	0	0	0	0	0	0	0	0	0	0	0	0	0	0	0	0	0	0	0	0	0	0	0	0	0	0	1	0	0	1	0	0	0	0	0	0	0	0	0
GO:0098989	4	3	0	0	3	1	0	2	0	0	2	1	0	1	0	0	1	1	0	2	1	0	2	0	0	2	0	0	0	0	0	1	0	0	3	1	0	2	0	0	1	0	0	2	0	0	1
GO:0002946	2	2	0	0	2	0	0	2	2	0	0	0	0	0	0	0	0	0	0	2	0	0	2	0	0	0	0	0	0	0	0	0	0	0	1	0	0	1	1	0	0	0	0	0	0	0	0
GO:1903625	1	1	0	0	1	0	0	1	0	0	0	0	0	0	0	0	0	0	0	1	0	0	1	0	0	1	0	0	0	0	0	0	0	0	0	0	0	0	0	0	0	0	0	0	0	0	0
GO:1900029	15	15	0	0	13	0	0	13	3	0	3	0	1	1	1	0	0	0	0	13	0	0	13	0	0	3	1	0	1	0	0	1	0	1	12	0	1	11	1	2	2	1	0	1	1	0	0
GO:0045029	1	1	0	0	0	0	0	0	0	0	0	0	0	0	0	0	0	0	0	0	0	0	0	0	0	0	0	0	0	0	0	0	0	0	0	0	0	0	0	0	0	0	0	0	0	0	0
GO:0038191	20	20	0	0	20	0	0	19	1	0	6	0	1	3	0	0	0	0	0	20	0	0	20	3	1	0	1	1	8	0	1	3	0	1	19	0	1	19	2	0	0	0	1	0	0	0	0
GO:0030184	1	1	0	0	1	0	0	1	0	1	0	0	0	0	0	0	0	0	0	0	0	0	0	0	0	0	0	0	0	0	0	0	0	0	0	0	0	0	0	0	0	0	0	0	0	0	0
GO:0061011	1	1	0	0	1	0	0	1	0	0	0	0	0	0	0	0	0	0	0	1	0	0	1	0	0	0	0	0	0	0	0	0	0	0	0	0	0	0	0	0	0	0	0	0	0	0	0
GO:0060082	1	1	0	0	1	0	0	1	0	0	1	0	0	1	0	0	1	0	0	1	1	0	0	0	1	0	0	0	1	1	0	0	0	0	1	0	0	1	0	0	1	0	0	1	0	0	1
GO:0030791	1	0	0	0	0	0	0	0	0	0	0	0	0	0	0	0	0	0	0	0	0	0	0	0	0	0	0	0	0	0	0	0	0	0	0	0	0	0	0	0	0	0	0	0	0	0	0
GO:2000765	2	2	0	0	2	0	0	2	2	0	0	0	1	0	0	0	0	0	0	2	0	0	2	0	0	1	0	0	0	0	0	0	0	0	1	0	0	1	0	0	0	0	0	0	0	0	0
GO:0100001	1	1	0	0	1	0	0	1	1	0	0	0	0	0	0	0	0	0	0	1	0	0	1	0	0	0	0	0	0	0	0	0	0	0	1	0	0	1	0	0	0	0	0	0	0	0	0
GO:0008410	3	1	0	0	1	0	0	1	0	0	1	0	0	1	0	0	0	0	0	1	0	0	1	1	0	0	0	0	0	0	0	0	0	0	1	0	0	1	1	0	0	0	1	0	0	0	0
GO:0045295	14	11	0	0	11	0	0	11	3	1	5	0	1	4	1	0	4	0	0	11	0	0	11	4	1	1	0	1	2	1	0	3	1	0	10	1	0	10	1	1	0	1	0	1	0	0	0
GO:0019341	1	1	0	0	1	0	0	1	0	0	0	0	0	0	0	0	0	0	0	1	0	0	1	0	0	0	0	0	0	0	0	0	0	0	1	0	0	1	0	0	0	0	0	0	0	0	0
GO:0034088	4	4	0	0	4	0	0	4	0	1	1	1	0	1	1	0	0	0	0	4	0	0	4	0	0	1	1	0	0	0	0	0	0	0	4	0	0	4	0	0	1	0	0	0	0	0	0
GO:0031275	1	1	0	0	1	0	0	1	0	0	0	0	0	0	0	0	0	0	0	0	0	0	0	0	0	0	0	0	0	0	0	0	0	0	1	0	0	1	0	0	0	0	0	0	0	0	0
GO:1905642	2	1	0	0	1	0	0	1	0	0	0	0	0	0	0	0	0	0	0	1	0	0	1	0	0	0	0	0	0	0	0	0	0	0	1	0	0	1	0	0	0	0	0	0	0	0	0
GO:0070671	3	2	0	0	1	0	0	1	0	0	0	0	0	0	0	0	0	0	0	1	0	0	1	0	0	1	0	0	0	0	0	0	0	0	1	0	0	1	0	0	0	0	1	0	0	0	0
GO:0045163	3	3	0	0	3	1	0	2	0	0	1	1	0	0	0	0	1	0	0	3	0	1	2	0	0	1	0	0	2	0	0	1	0	0	2	0	0	1	0	0	0	0	0	0	0	0	1
GO:0009306	37	35	0	0	33	0	3	26	4	1	6	3	0	5	0	0	2	0	0	29	0	1	20	3	0	4	2	1	5	1	1	1	0	1	24	1	1	20	2	3	1	3	3	1	0	0	1
GO:1901879	1	1	0	0	1	0	0	1	0	0	1	0	0	1	0	0	0	0	0	1	0	0	1	0	0	1	0	0	1	0	0	0	0	0	1	0	0	0	0	0	0	0	0	1	0	0	0
GO:1990589	2	2	0	0	1	0	0	1	0	0	1	0	0	0	0	0	0	0	0	2	0	0	2	0	0	0	0	0	0	0	0	0	0	0	1	0	0	1	0	0	0	0	0	1	0	0	0
GO:1903906	1	1	0	0	1	0	0	1	0	0	1	0	0	0	0	0	0	0	0	1	0	0	1	0	0	0	0	0	0	0	0	0	0	0	1	0	0	1	0	0	0	0	0	0	0	0	0
GO:0005298	1	1	0	0	1	0	0	1	0	0	1	0	0	0	0	0	0	0	0	1	0	0	1	1	0	0	0	0	0	0	0	0	0	0	1	0	0	1	0	1	0	0	0	0	0	0	0
GO:1900745	27	24	0	0	18	0	1	17	2	0	2	1	0	4	0	0	0	0	0	19	0	0	16	1	0	4	1	0	3	0	0	2	0	0	19	0	1	15	2	2	1	1	1	3	0	0	0
GO:0005254	56	47	0	0	47	1	1	37	6	3	11	4	2	14	1	1	5	0	0	45	0	2	41	8	3	8	4	1	14	1	1	5	0	0	46	0	2	40	4	2	4	2	0	15	1	1	1
GO:1902495	2	2	0	0	1	0	0	1	0	0	1	0	0	1	0	0	0	0	0	2	0	0	2	0	0	0	0	0	1	0	0	0	0	0	2	0	0	2	0	0	1	0	1	1	0	0	1
GO:0000731	9	8	0	0	8	0	0	8	1	1	3	1	0	2	0	0	1	0	0	7	0	0	7	1	0	2	0	0	1	0	0	1	0	0	6	0	0	5	1	0	2	0	0	1	0	0	0
GO:0042734	77	62	0	0	56	1	0	48	4	8	21	4	2	19	3	1	15	2	0	53	2	1	46	7	2	17	3	2	22	2	0	17	0	0	50	1	5	35	7	3	12	5	1	14	1	1	6
GO:0072180	2	2	0	0	1	0	0	0	0	0	0	0	1	0	0	0	1	0	0	1	0	0	0	0	0	0	0	0	1	0	0	1	0	0	2	0	0	1	0	0	1	0	0	1	0	0	0
GO:0031896	1	1	0	0	1	0	0	1	0	0	0	0	0	0	0	0	0	0	0	1	0	0	1	0	0	0	0	0	0	0	0	0	0	0	1	0	0	1	0	0	0	0	1	0	1	0	0
GO:0019626	2	2	0	0	2	0	0	2	0	0	0	0	0	0	0	0	0	0	0	2	0	0	2	0	0	0	0	0	0	0	0	0	0	0	2	0	0	2	0	0	0	0	0	0	0	0	0
GO:0044324	1	1	0	0	1	0	0	1	0	0	0	0	0	0	0	0	0	0	0	0	0	0	0	0	0	0	0	0	0	0	0	0	0	0	0	0	0	0	0	0	0	0	0	0	0	0	0
GO:0004372	2	2	0	0	2	0	0	2	1	0	0	0	0	0	0	0	0	0	0	2	0	0	2	0	0	0	0	0	0	0	0	0	0	0	2	0	1	1	1	0	0	0	0	0	0	0	0
GO:0001702	33	20	0	0	19	0	0	18	1	1	2	2	0	4	0	0	0	0	0	18	0	1	16	1	2	1	1	0	7	0	0	2	0	0	14	0	0	14	0	1	2	0	0	1	0	0	0
GO:0019240	3	3	0	0	3	0	0	3	0	0	2	0	0	0	0	0	0	0	0	3	0	0	2	0	2	0	2	0	0	0	0	0	0	0	2	0	0	1	0	0	0	0	0	1	0	0	0
GO:0048593	24	21	1	0	15	1	0	14	2	2	2	2	0	1	1	0	2	0	1	16	0	2	14	2	1	2	1	1	5	0	0	2	0	0	13	0	0	11	2	1	1	2	0	3	1	0	0
GO:0036092	8	4	0	0	4	0	0	4	0	1	2	2	0	1	0	0	0	0	0	4	0	0	4	1	1	1	0	0	1	0	0	0	0	0	3	0	0	3	0	0	2	0	0	1	0	0	1
GO:0070495	3	2	0	0	2	0	0	2	0	0	0	1	0	0	0	0	1	0	0	2	0	1	1	0	0	1	0	0	0	0	0	0	0	0	0	0	0	0	0	0	0	0	0	0	0	0	0
GO:0034465	1	1	0	0	1	0	0	1	0	0	1	0	0	1	0	0	1	0	0	1	1	0	0	0	1	0	0	0	1	1	0	0	0	0	1	0	0	1	0	0	1	0	0	1	0	0	1
GO:0007141	23	16	0	0	12	0	0	12	1	0	5	3	0	0	0	0	0	1	0	12	2	0	11	2	2	1	1	0	0	0	0	0	0	0	12	0	0	12	0	3	3	3	0	1	0	0	0
GO:0031649	4	1	0	0	0	0	0	0	0	0	0	0	0	0	0	0	0	0	0	0	0	0	0	0	0	0	0	0	0	0	0	0	0	0	1	0	0	1	0	0	0	0	0	0	0	0	0
GO:0090385	7	7	0	0	5	0	0	5	0	0	2	0	0	0	0	0	0	0	0	4	0	0	3	0	0	0	0	0	2	0	0	0	0	0	6	0	1	4	0	0	1	1	0	1	0	0	0
GO:0004721	141	118	1	0	103	2	3	98	16	13	28	6	4	33	5	0	9	0	1	107	3	5	89	10	9	29	5	2	33	4	0	12	0	0	93	0	3	82	13	6	19	9	1	21	0	0	7
GO:0042035	5	5	0	0	5	0	0	5	1	0	1	0	0	0	0	0	0	1	0	4	1	0	4	1	1	1	1	1	0	0	0	0	0	1	2	0	0	2	0	1	0	0	0	0	0	0	0
GO:0021599	2	1	0	1	0	0	1	0	0	0	0	0	0	0	0	0	0	1	0	0	1	0	0	0	0	0	0	0	0	0	0	0	0	0	0	0	0	0	0	0	0	0	0	0	0	0	0
GO:0030911	7	5	0	0	5	0	0	5	1	0	2	1	0	1	0	0	0	0	0	5	0	0	4	0	0	2	0	0	2	1	0	1	1	0	4	0	0	4	0	0	1	2	0	0	0	0	0
GO:0001883	4	3	0	0	1	0	0	1	0	0	0	0	0	1	0	0	0	0	0	1	0	0	1	0	0	0	0	0	0	0	0	0	0	0	2	0	0	1	1	0	0	0	0	1	0	0	0
GO:0038095	3	2	0	0	2	0	0	2	0	0	0	0	0	0	0	0	0	0	0	1	0	0	1	0	0	0	0	0	0	0	0	0	0	0	1	0	0	1	0	0	0	0	0	0	0	0	0
GO:1903288	7	7	0	0	7	0	0	7	2	0	2	1	0	2	1	0	0	0	0	7	0	0	7	1	1	2	2	0	2	0	0	0	0	0	4	0	0	4	0	2	0	1	0	0	0	0	0
GO:2000703	1	1	0	0	1	0	0	1	0	0	1	0	0	0	0	0	0	0	0	1	0	0	1	0	0	1	0	0	0	0	0	0	0	0	0	0	0	0	0	0	0	0	0	0	0	0	0
GO:1902459	9	7	0	0	6	0	0	6	2	0	1	0	0	4	0	0	0	0	0	6	0	0	6	1	2	1	0	0	3	0	0	1	0	0	5	0	0	5	0	0	0	0	0	2	0	0	0
GO:0035741	1	1	0	0	1	0	0	0	0	0	1	0	0	0	0	0	0	0	0	1	0	0	1	0	0	0	0	0	0	0	0	0	0	0	0	0	0	0	0	0	0	0	0	0	0	0	0
GO:0060613	7	7	0	0	6	0	0	5	0	0	4	0	0	2	0	0	1	0	1	5	0	0	5	1	1	1	2	0	1	0	0	1	0	0	5	0	0	4	0	0	0	0	0	1	0	0	0
GO:0031694	4	2	0	0	2	0	0	2	0	0	0	0	0	0	0	0	0	0	0	2	0	0	2	0	0	0	0	0	0	0	0	0	0	0	1	0	0	1	0	0	0	0	0	0	0	0	0
GO:0031301	9	6	0	0	5	0	0	4	1	0	1	0	1	3	0	0	0	0	0	5	0	0	4	0	2	1	1	0	0	0	0	1	0	1	3	0	1	2	1	1	0	0	0	1	0	0	0
GO:1905183	1	1	0	0	1	0	1	0	0	0	0	1	0	0	0	0	0	0	0	0	0	0	0	0	0	0	0	0	0	0	0	0	0	0	1	0	0	1	0	1	0	0	0	0	0	0	0
GO:0042445	16	12	0	0	11	0	0	11	0	2	2	3	0	0	0	0	0	0	0	9	0	0	9	1	1	2	1	1	0	0	0	1	0	0	8	0	0	7	0	1	1	0	0	4	0	0	0
GO:0015217	2	1	0	0	1	0	0	1	0	0	0	0	0	1	0	0	0	0	0	1	0	0	1	0	1	0	1	0	0	0	0	0	0	0	1	0	0	1	0	0	0	0	0	0	0	0	0
GO:0071880	21	9	0	0	6	0	2	4	3	0	1	1	0	3	0	0	0	0	0	8	0	0	4	1	0	1	0	0	1	0	0	3	0	0	6	0	0	5	1	0	1	0	0	1	0	0	0
GO:0032964	9	8	0	0	8	0	0	8	1	0	2	0	0	3	0	0	1	0	0	8	0	0	8	0	0	2	0	0	3	0	0	1	0	0	6	0	1	5	1	0	0	0	0	0	0	0	0
GO:0002437	18	11	0	0	8	0	0	8	0	0	1	0	0	1	0	0	0	0	1	7	0	1	7	1	0	1	0	0	4	0	0	0	0	0	8	0	0	7	0	0	2	0	0	3	0	0	0
GO:0009435	10	9	0	0	7	0	0	7	1	1	2	0	0	2	0	0	0	0	0	9	0	0	7	1	0	0	1	0	3	0	1	0	0	0	8	0	2	5	4	0	1	0	0	1	0	0	0
GO:1904022	1	1	0	0	0	0	0	0	0	0	0	0	0	0	0	0	0	0	0	1	0	0	0	0	0	1	0	0	0	0	0	0	0	0	0	0	0	0	0	0	0	0	0	0	0	0	0
GO:0048295	3	3	0	0	3	0	0	3	1	0	0	0	0	0	0	0	0	0	0	2	0	0	1	0	0	1	0	0	0	0	0	0	0	0	1	0	0	1	0	0	0	0	0	0	0	0	0
GO:0005786	7	4	0	0	4	0	1	3	1	0	1	0	0	0	0	0	0	0	0	3	0	0	3	0	0	0	0	0	0	0	0	0	0	0	2	0	0	2	0	0	0	0	0	0	0	0	0
GO:0035372	11	7	0	0	5	0	0	5	2	0	1	0	1	1	1	0	0	0	0	6	0	1	4	0	0	2	0	0	2	0	0	1	0	0	4	0	0	3	0	0	1	1	0	0	0	1	0
GO:0071216	4	4	0	0	4	0	0	4	0	0	1	0	0	0	0	0	0	0	0	3	0	0	3	0	0	0	0	0	0	0	0	0	0	0	3	0	0	3	0	0	0	0	0	0	0	0	0
GO:0052600	1	1	0	0	1	0	0	1	0	0	0	0	0	0	0	0	0	0	0	1	0	0	1	0	0	0	0	0	0	0	0	0	0	0	1	0	0	1	0	0	0	0	0	0	0	0	0
GO:1900131	1	1	0	0	1	0	0	1	0	0	0	0	0	0	0	0	0	0	0	1	0	0	1	0	0	0	0	0	0	0	0	0	0	0	0	0	0	0	0	0	0	0	0	0	0	0	0
GO:0030896	5	3	0	0	3	0	0	3	0	0	2	0	0	0	0	0	0	0	0	3	0	0	3	0	0	1	0	0	0	0	0	0	0	0	2	0	0	2	0	0	0	0	0	0	0	0	0
GO:0006753	2	1	0	0	1	0	0	1	0	0	0	0	0	0	0	0	0	0	0	1	0	0	1	0	0	0	0	0	0	0	0	0	0	0	1	0	0	1	0	0	0	0	0	0	0	0	0
GO:0007286	149	74	0	1	65	0	3	61	9	7	14	7	2	5	1	0	3	0	0	67	2	2	58	8	2	11	9	1	11	2	1	1	2	0	55	2	2	52	11	5	2	8	2	4	0	0	1
GO:0090231	1	1	0	0	1	0	0	1	0	0	0	0	0	1	0	0	0	0	0	1	0	0	1	0	0	0	0	0	0	0	0	0	0	0	1	0	0	1	0	0	0	0	0	0	0	0	0
GO:0009368	2	1	0	0	1	0	0	1	0	0	0	0	0	0	0	0	0	0	0	1	0	0	1	0	1	0	1	0	0	0	0	0	0	0	1	0	0	1	0	0	0	0	0	0	0	0	0
GO:0046010	9	8	0	1	5	0	1	3	0	0	1	0	0	1	0	0	0	0	2	4	0	2	3	0	0	0	0	0	1	0	0	0	0	0	4	0	0	4	0	0	0	0	0	0	0	0	0
GO:1902309	3	3	0	0	3	0	0	3	0	0	2	0	0	1	0	0	0	0	0	3	0	0	2	0	0	1	0	1	1	1	0	0	0	0	3	0	1	2	2	0	0	0	0	0	0	0	0
GO:0002897	1	1	0	0	1	0	0	1	0	0	0	0	0	0	0	0	0	0	0	0	0	0	0	0	0	0	0	0	0	0	0	0	0	0	0	0	0	0	0	0	0	0	0	0	0	0	0
GO:0035128	1	1	0	0	1	0	0	1	0	0	0	0	0	1	0	0	0	0	0	1	0	0	1	0	0	1	1	0	0	0	0	0	0	0	1	0	0	1	0	0	0	0	0	1	1	0	0
GO:0030971	63	57	1	0	48	1	0	46	7	6	10	5	2	14	1	0	4	0	0	51	1	1	45	6	6	6	5	0	16	0	0	3	0	0	43	0	1	40	6	1	7	0	3	10	1	0	2
GO:0060972	10	7	0	0	6	0	0	6	1	1	1	0	0	2	1	0	0	0	0	6	0	0	5	0	0	1	0	0	1	0	0	0	0	0	5	0	0	5	1	0	1	1	0	0	0	0	0
GO:0032991	814	690	5	4	611	9	14	571	79	46	136	47	18	125	16	2	33	5	1	615	9	16	566	79	47	101	53	14	127	5	2	39	2	5	528	6	20	488	61	38	77	41	12	72	10	2	18
GO:0030048	18	15	0	0	15	1	0	14	1	1	5	2	0	4	0	0	0	0	0	15	0	0	15	4	1	3	2	0	4	0	0	1	1	0	12	1	0	12	2	2	0	0	1	2	1	0	1
GO:0099010	4	3	0	0	3	0	0	3	0	1	1	1	1	1	1	0	0	1	0	2	0	0	2	1	0	0	2	0	0	0	0	0	0	0	3	0	0	2	0	0	1	1	0	1	0	0	1
GO:0090292	3	3	0	0	3	0	0	3	0	0	1	0	0	1	0	0	0	0	0	3	0	0	3	1	0	0	0	0	0	0	0	1	0	0	3	0	0	3	1	0	1	1	0	0	0	0	0
GO:0045293	1	1	0	0	1	0	0	1	0	1	0	0	0	1	0	0	0	0	0	1	0	0	1	0	0	1	0	0	0	0	0	0	0	0	1	0	0	1	0	0	1	0	0	0	0	0	0
GO:0035701	4	4	0	0	3	0	0	3	0	0	0	0	0	0	0	0	0	0	0	3	0	0	2	0	1	0	0	0	2	1	0	0	0	0	2	0	0	2	0	0	0	0	0	0	0	0	0
GO:0070280	1	1	0	0	1	0	0	1	0	0	0	0	0	1	0	0	0	0	0	1	0	0	1	1	0	0	0	0	0	0	0	0	0	0	1	0	0	1	0	0	0	0	0	0	0	0	0
GO:0006813	132	112	2	1	80	2	2	65	13	14	17	9	1	20	2	1	10	2	3	75	5	5	61	6	7	13	2	5	24	5	0	13	0	1	62	1	4	50	4	7	9	4	3	10	0	1	8
GO:0010752	1	1	0	0	1	0	0	1	0	0	0	0	0	1	0	0	0	0	0	1	0	0	1	0	0	0	0	0	0	0	0	0	0	0	1	0	0	1	0	0	1	0	0	0	0	0	0
GO:0001616	1	1	0	0	0	0	0	0	0	0	0	0	0	0	0	0	0	0	0	1	0	0	1	0	0	0	0	0	0	0	0	0	0	0	0	0	0	0	0	0	0	0	0	0	0	0	0
GO:0007165	1074	739	8	7	565	16	22	485	67	43	138	58	21	146	13	5	50	5	7	553	7	19	479	65	53	99	48	24	126	16	2	63	7	9	488	11	20	424	50	36	70	36	25	99	12	3	25
GO:0032456	38	34	0	0	33	0	1	32	0	3	13	5	0	11	0	0	2	1	0	28	2	0	21	4	4	6	5	1	4	1	0	1	1	0	28	2	1	25	6	4	3	2	2	7	1	0	1
GO:0010575	24	23	0	0	19	0	0	18	4	0	1	1	1	3	0	0	0	0	0	20	0	1	19	2	0	5	3	0	5	0	1	0	1	0	15	0	0	14	3	1	3	2	0	3	1	0	1
GO:0000839	3	3	0	0	3	0	0	3	0	0	0	0	0	0	0	0	0	0	0	3	0	0	3	0	0	1	1	0	0	0	0	0	0	0	3	0	0	3	0	0	0	0	0	0	0	0	0
GO:1902889	1	1	0	0	1	0	0	1	0	0	0	0	0	0	0	0	0	0	0	1	0	0	1	0	0	0	0	0	0	0	0	0	0	0	1	0	0	1	0	0	0	0	0	0	0	0	0
GO:0004952	5	3	0	0	3	0	1	2	2	0	0	0	0	1	0	0	0	0	0	3	0	0	3	0	0	1	0	0	0	0	0	0	0	0	3	0	0	2	0	0	0	0	0	1	0	0	0
GO:0004475	1	1	0	0	1	0	0	1	0	0	0	0	0	0	0	0	0	0	0	1	0	0	1	0	0	0	0	0	0	0	0	0	0	0	0	0	0	0	0	0	0	0	0	0	0	0	0
GO:0002443	2	2	0	0	2	0	0	2	0	0	0	0	0	1	0	0	0	0	0	2	0	0	2	0	0	1	0	0	1	0	0	0	0	0	2	0	1	1	0	0	0	1	0	0	0	0	0
GO:0019217	13	12	0	0	11	0	0	11	2	2	2	1	0	4	0	0	1	0	0	9	0	0	8	0	2	1	3	0	3	0	0	1	0	0	8	0	0	8	0	0	2	0	0	1	0	0	0
GO:0032732	5	5	0	0	5	1	0	4	0	2	1	1	0	0	0	0	0	0	0	3	0	0	3	0	0	2	1	0	1	0	0	0	0	0	5	0	0	5	0	0	0	0	0	0	0	1	0
GO:0042537	2	1	0	0	1	0	0	1	0	0	1	1	0	0	0	0	0	0	0	1	0	0	1	0	0	0	1	0	0	0	0	0	0	0	1	0	0	1	0	0	0	0	0	0	0	0	0
GO:0030882	1	1	0	0	0	0	0	0	0	0	0	0	0	0	0	0	0	0	0	1	0	0	1	0	0	0	0	0	0	0	0	0	0	0	1	0	0	1	0	0	0	0	0	0	0	0	0
GO:0010955	13	10	0	0	9	0	0	9	2	0	5	1	0	1	0	1	1	0	0	8	0	0	8	0	1	2	0	1	0	1	0	0	0	0	9	0	0	9	0	0	2	0	0	0	0	0	0
GO:0060733	2	1	0	0	1	0	0	1	1	0	0	0	1	0	0	0	0	0	0	1	0	0	1	0	0	0	0	0	0	0	0	0	0	0	1	0	0	1	1	0	0	0	0	0	0	0	0
GO:0071598	6	6	0	0	5	0	0	5	0	1	2	1	0	1	0	0	0	0	0	5	0	0	5	1	0	0	1	0	0	0	0	0	0	0	5	0	1	4	1	1	0	0	0	2	0	0	0
GO:0019834	4	4	0	0	4	0	0	4	0	0	1	0	0	1	0	0	0	0	0	4	0	0	4	1	1	0	1	0	0	0	0	0	0	0	0	0	0	0	0	0	0	0	0	0	0	0	0
GO:0030070	3	3	0	0	3	0	0	3	0	2	1	2	0	1	0	0	1	0	0	3	0	0	2	0	0	2	0	1	0	0	0	1	0	0	2	0	1	1	2	0	0	0	0	1	0	0	0
GO:1902993	2	2	0	0	2	0	0	2	0	0	1	0	1	1	1	0	1	0	0	2	0	0	2	0	1	0	0	0	1	1	0	0	0	0	2	0	0	1	1	0	0	0	0	1	0	0	0
GO:0030409	1	1	0	0	1	0	0	1	1	0	0	0	0	0	0	0	0	0	0	1	0	0	1	0	0	0	0	0	0	0	0	0	0	0	1	0	0	1	0	0	0	0	0	0	0	0	0
GO:0072344	5	3	0	0	3	0	0	3	1	0	0	0	1	0	0	0	0	0	0	3	0	0	3	0	0	0	0	0	0	0	0	0	0	0	3	0	0	3	0	0	0	0	0	0	0	0	0
GO:0070947	2	1	0	0	1	0	0	1	0	0	0	0	0	0	0	0	0	0	0	1	0	0	1	0	0	0	0	0	0	0	0	0	0	0	1	0	0	1	0	0	0	0	0	0	0	0	0
GO:0031083	15	9	0	0	8	0	1	5	1	1	1	1	0	2	0	0	0	0	0	9	0	0	7	0	1	3	1	0	2	1	0	0	0	0	8	0	1	6	0	2	0	2	0	1	0	0	0
GO:0033601	9	9	0	0	9	0	0	9	3	1	0	0	0	1	0	0	0	1	0	7	1	0	7	1	0	0	0	0	1	0	0	0	0	0	7	0	0	6	0	0	1	0	0	1	0	0	0
GO:0004677	2	1	0	0	1	0	0	1	0	0	1	0	1	0	0	0	0	0	0	1	0	0	1	0	0	1	0	1	0	0	0	0	0	0	1	0	0	1	0	0	1	0	0	1	0	0	0
GO:0061782	1	0	0	0	0	0	0	0	0	0	0	0	0	0	0	0	0	0	0	0	0	0	0	0	0	0	0	0	0	0	0	0	0	0	0	0	0	0	0	0	0	0	0	0	0	0	0
GO:0005165	1	1	0	0	1	0	0	0	0	0	0	0	0	0	0	0	1	0	0	0	0	0	0	0	0	0	0	0	0	0	0	0	0	0	0	0	0	0	0	0	0	0	0	0	0	0	0
GO:0046974	11	10	0	0	10	0	0	10	1	1	3	1	1	2	1	1	1	0	0	10	0	0	10	2	2	2	1	0	1	0	0	1	0	0	7	0	0	7	1	0	3	0	0	0	0	0	0
GO:0090216	1	1	0	0	1	0	0	1	0	0	0	0	0	0	0	0	0	0	0	1	0	0	1	0	0	0	0	0	0	0	0	0	0	0	1	0	0	1	0	0	0	0	1	0	0	0	0
GO:0014819	4	4	0	0	3	0	0	2	0	0	1	0	0	2	0	0	1	0	0	3	0	0	3	0	0	2	0	0	1	0	0	1	0	0	2	0	0	1	0	0	1	0	0	1	0	0	2
GO:0000422	32	27	0	0	27	2	1	23	3	3	4	1	0	4	0	0	2	1	0	26	1	2	21	6	2	1	2	2	3	0	0	2	1	1	21	1	3	17	3	1	3	2	0	2	0	0	1
GO:0031460	1	1	0	0	1	0	0	1	0	0	0	0	0	0	0	0	0	0	0	1	0	0	1	0	0	0	0	0	0	0	0	0	0	0	1	0	0	1	0	0	0	0	0	0	0	0	0
GO:0010770	1	0	0	0	0	0	0	0	0	0	0	0	0	0	0	0	0	0	0	0	0	0	0	0	0	0	0	0	0	0	0	0	0	0	0	0	0	0	0	0	0	0	0	0	0	0	0
GO:0030216	76	37	0	0	33	0	1	32	2	1	11	2	5	5	3	0	1	0	0	34	0	2	30	0	3	5	4	0	6	0	0	0	0	0	27	0	1	26	2	2	6	1	0	9	0	1	1
GO:0010880	14	13	1	0	10	2	0	9	1	0	3	1	0	4	1	0	2	0	1	10	0	1	10	2	1	3	2	0	3	0	0	4	0	0	6	0	0	6	1	0	1	0	1	2	1	0	2
GO:0034681	2	2	0	0	2	0	0	2	0	0	2	0	0	0	0	0	0	0	0	2	0	0	2	0	0	0	0	0	1	0	0	0	0	0	2	0	0	2	1	0	1	0	0	1	0	0	0
GO:0000032	1	1	0	0	1	0	0	1	0	0	0	0	0	0	0	0	0	0	0	1	0	0	1	0	0	0	0	0	0	0	0	0	0	0	0	0	0	0	0	0	0	0	0	0	0	0	0
GO:0070032	4	4	0	0	4	0	0	3	0	0	2	0	0	1	0	0	0	0	0	4	0	0	2	0	0	1	0	0	1	0	0	0	0	0	2	0	0	2	0	0	0	0	0	0	0	0	0
GO:0031699	2	2	0	0	1	0	0	1	0	0	0	0	0	0	0	0	0	0	0	1	0	0	1	0	0	0	0	0	0	0	0	0	0	0	2	0	0	2	0	0	0	0	0	0	0	0	0
GO:0072615	4	3	0	0	2	0	0	2	0	0	0	0	0	0	0	0	0	0	0	2	0	0	2	1	0	0	0	0	2	0	0	0	0	0	1	0	0	1	0	0	0	0	0	0	0	0	0
GO:0046847	17	14	0	0	14	1	0	13	2	1	3	3	0	3	0	0	2	0	0	14	0	0	14	2	0	2	0	0	4	2	0	2	0	0	12	0	0	12	0	1	3	0	0	3	0	0	1
GO:0033077	37	33	0	0	24	0	1	21	3	0	3	0	1	2	1	0	2	0	0	24	0	0	22	3	2	4	1	2	3	2	0	0	1	0	18	0	0	17	2	1	3	0	0	3	1	0	1
GO:0098683	3	1	0	0	1	0	0	1	0	0	1	0	0	1	0	0	1	0	0	1	0	0	1	1	0	0	0	0	1	0	1	0	0	0	1	0	0	1	1	0	0	0	0	1	0	0	0
GO:0015169	1	1	0	0	1	0	0	1	0	0	0	0	0	0	0	0	0	0	0	1	0	0	1	0	0	0	0	0	0	0	0	0	0	0	1	0	0	1	0	0	0	0	0	1	0	0	0
GO:0003329	2	2	0	0	0	0	0	0	0	0	0	0	0	0	0	0	0	0	0	1	0	0	1	0	1	0	0	0	0	0	0	0	0	0	0	0	0	0	0	0	0	0	0	0	0	0	0
GO:0038180	11	10	0	1	9	0	0	7	1	1	4	1	0	4	0	0	1	0	0	6	0	0	6	2	0	1	0	0	1	0	0	2	0	1	6	0	1	5	1	0	1	0	0	2	0	0	0
GO:0002361	4	4	0	0	2	0	0	2	1	0	0	1	0	0	0	0	0	0	0	4	0	0	4	0	0	1	0	0	0	0	0	0	0	0	3	0	0	3	1	0	0	1	0	0	0	0	0
GO:0052872	1	1	0	0	1	0	0	1	0	1	0	0	0	0	0	0	0	0	0	1	0	0	1	0	0	0	0	0	0	0	0	0	0	0	1	0	0	1	1	0	0	0	0	0	0	0	0
GO:0006000	7	6	0	0	6	0	0	6	2	1	1	1	1	0	0	0	0	0	0	4	0	0	4	0	0	1	0	0	1	0	0	0	0	0	5	0	1	3	1	0	1	0	0	1	0	0	0
GO:0032986	2	2	0	0	1	0	0	1	0	0	0	0	0	0	0	0	0	0	0	2	0	0	2	0	0	0	0	0	0	0	0	0	0	0	0	0	0	0	0	0	0	0	0	0	0	0	0
GO:0032374	5	5	0	0	1	0	0	1	0	0	0	0	0	0	0	0	0	0	0	5	0	0	5	0	0	1	0	0	0	0	0	0	0	0	5	0	0	5	0	0	0	0	0	0	0	0	0
GO:0010453	5	5	0	0	3	0	0	3	1	0	1	0	0	2	0	0	0	0	0	5	0	0	5	0	1	1	0	1	1	1	0	0	0	0	1	0	0	1	0	0	0	0	0	0	0	0	0
GO:1902254	8	8	0	0	8	0	0	7	1	1	3	2	0	1	0	0	1	0	0	7	0	0	5	2	1	2	0	1	0	0	0	1	0	0	7	0	1	5	1	0	0	1	0	0	0	0	1
GO:0031594	98	85	0	0	80	1	3	72	6	8	20	5	4	24	2	0	9	0	1	76	3	2	68	10	8	16	4	2	24	2	0	10	0	1	69	2	1	61	9	5	11	5	1	12	3	0	3
GO:0018107	65	58	0	0	57	0	0	56	4	5	22	7	1	14	3	0	3	0	0	56	0	1	51	12	8	11	7	0	17	2	0	6	0	0	52	1	3	48	8	1	5	4	3	9	2	0	3
GO:2000723	1	1	0	0	1	0	0	1	0	0	0	0	0	0	0	0	0	0	0	1	0	0	1	0	1	0	1	0	0	0	0	0	0	0	0	0	0	0	0	0	0	0	0	0	0	0	0
GO:0046710	2	2	0	0	2	0	0	2	0	0	1	0	0	1	0	0	0	0	0	2	0	0	2	1	0	1	0	0	1	0	0	0	0	0	2	0	0	2	0	0	1	0	0	0	0	0	0
GO:0004198	15	10	0	0	10	0	0	10	2	0	2	0	1	2	0	0	0	1	0	9	1	0	9	1	0	1	0	0	1	0	0	0	0	0	10	0	0	10	1	1	0	0	0	0	0	0	0
GO:0034134	5	3	0	0	3	0	0	3	0	0	1	0	0	0	0	0	0	0	0	2	0	0	2	0	0	1	0	0	0	0	0	0	0	0	2	0	0	2	0	0	0	0	1	0	0	0	0
GO:0006060	1	1	0	0	1	0	0	1	0	0	0	0	0	1	0	0	0	0	0	1	0	0	1	0	0	0	1	0	0	0	0	0	0	0	1	0	0	1	0	0	0	0	0	0	0	0	0
GO:0004059	1	1	0	0	1	0	0	1	0	0	0	0	0	0	0	0	0	0	0	1	0	0	1	0	0	0	0	0	0	0	0	0	0	0	0	0	0	0	0	0	0	0	0	0	0	0	0
GO:0045835	8	5	0	0	5	0	0	5	0	1	1	1	0	1	0	0	1	1	0	4	1	1	2	1	0	1	0	0	2	1	0	0	0	0	3	0	0	3	0	0	0	0	0	0	0	0	0
GO:1901385	9	8	0	0	8	1	0	7	1	3	3	2	0	3	0	0	4	0	0	8	0	1	7	1	1	3	0	0	3	0	0	1	0	0	7	0	1	5	1	1	2	0	0	3	0	0	2
GO:0036478	1	1	0	0	1	0	0	1	0	0	0	0	0	0	0	0	0	0	0	1	0	1	0	1	0	0	0	0	0	0	0	0	0	0	0	0	0	0	0	0	0	0	0	0	0	0	0
GO:0051249	1	1	0	0	1	0	0	1	0	0	0	0	0	0	0	0	0	0	0	1	0	0	1	0	0	0	0	0	0	0	0	0	0	0	1	0	1	0	1	0	0	0	0	0	0	0	0
GO:0051371	15	12	0	0	11	0	0	10	3	0	3	2	0	1	0	0	1	0	0	11	0	0	10	2	1	2	1	1	3	0	0	0	0	0	10	0	0	10	1	0	3	1	0	2	0	0	0
GO:0030023	6	5	0	0	2	0	0	2	0	0	1	0	0	0	0	0	0	0	0	5	0	0	5	0	0	2	0	0	1	0	0	0	0	0	4	0	0	4	0	0	0	0	0	0	0	0	0
GO:0003251	1	0	0	0	0	0	0	0	0	0	0	0	0	0	0	0	0	0	0	0	0	0	0	0	0	0	0	0	0	0	0	0	0	0	0	0	0	0	0	0	0	0	0	0	0	0	0
GO:0005958	3	3	0	0	2	0	0	1	0	0	1	0	1	0	0	0	1	0	0	2	0	0	1	0	0	2	0	2	0	1	0	0	0	0	2	0	0	2	0	0	2	0	0	1	0	0	1
GO:1990826	1	1	0	0	1	0	0	1	0	0	0	0	0	0	0	0	0	0	0	1	0	0	1	0	0	0	0	0	0	0	0	0	0	0	1	0	0	1	0	0	0	1	0	0	0	0	0
GO:0004941	1	0	0	0	0	0	0	0	0	0	0	0	0	0	0	0	0	0	0	0	0	0	0	0	0	0	0	0	0	0	0	0	0	0	0	0	0	0	0	0	0	0	0	0	0	0	0
GO:0097324	2	2	0	0	2	0	0	2	0	0	0	0	0	0	0	0	0	0	0	2	0	0	2	0	1	1	0	0	2	0	0	1	0	0	1	0	0	1	0	0	0	0	0	0	0	0	0
GO:0002113	1	1	0	0	1	0	0	1	0	0	0	0	0	0	0	0	0	0	0	1	0	0	1	0	1	0	0	0	0	0	0	0	0	0	1	0	0	1	0	0	0	0	0	0	0	0	0
GO:0046626	16	13	0	0	10	0	0	9	1	1	3	0	1	3	1	0	0	0	1	9	0	2	8	1	0	2	0	0	3	0	0	1	0	1	8	0	1	8	1	1	0	2	0	0	0	0	0
GO:0035594	1	1	0	0	1	0	0	1	1	0	0	0	0	0	0	0	0	0	0	1	0	0	1	0	0	0	0	0	0	0	0	0	0	0	1	0	0	1	0	0	0	0	0	0	0	0	0
GO:2000176	1	1	0	0	0	0	0	0	0	0	0	0	0	0	0	0	0	0	0	0	0	0	0	0	0	0	0	0	0	0	0	0	1	0	0	0	0	0	1	0	0	0	0	0	0	0	0
GO:0060716	26	24	0	0	20	0	0	18	2	1	3	2	1	3	0	0	0	0	0	17	0	1	15	2	2	2	3	0	4	0	0	0	0	0	17	0	0	16	2	1	2	1	1	4	1	0	0
GO:0035195	64	5	0	0	5	0	0	5	0	2	0	0	0	1	0	0	0	0	0	5	1	0	3	0	0	1	0	0	1	0	0	0	0	0	5	0	0	5	0	0	0	1	0	0	0	0	0
GO:0045131	1	1	0	0	1	0	0	1	0	0	0	0	0	0	0	0	0	0	0	1	0	0	1	0	0	0	0	0	0	0	0	0	0	0	1	0	0	1	0	0	0	0	0	0	0	0	0
GO:0040032	1	1	0	0	1	0	0	1	0	0	0	0	0	0	0	0	0	0	0	1	0	0	1	0	0	0	0	0	0	0	0	0	0	0	1	0	0	1	0	0	0	0	0	0	0	0	0
GO:0042800	14	9	0	0	9	1	0	8	2	0	2	1	0	1	0	0	0	0	0	9	0	0	9	1	0	4	0	1	1	0	0	0	1	0	8	0	1	7	2	1	1	1	0	0	0	0	1
GO:0034431	4	4	0	0	2	0	0	2	0	0	0	0	0	2	1	0	0	0	0	2	0	0	2	0	0	0	0	0	0	0	0	0	0	0	0	0	0	0	0	0	0	0	0	0	0	0	0
GO:0019119	1	1	0	0	1	0	0	1	0	0	0	0	0	0	0	0	0	0	0	1	0	0	1	0	0	0	0	0	0	0	0	0	0	0	1	0	0	1	0	0	0	0	0	0	0	0	0
GO:0072040	1	1	0	0	1	0	0	1	0	0	0	0	0	0	0	0	0	0	0	1	0	1	0	1	0	0	0	0	1	0	0	0	0	0	1	0	0	0	0	0	0	0	0	1	0	0	0
GO:0099546	1	1	0	0	1	0	0	1	0	1	0	0	0	1	1	0	0	0	0	1	0	0	1	0	0	1	0	0	0	0	0	0	0	0	1	0	0	1	1	0	0	0	0	1	0	0	0
GO:0042448	11	7	0	0	5	0	0	5	1	1	0	0	0	0	0	0	0	0	0	6	1	0	5	0	0	1	0	0	0	0	0	0	0	0	7	0	1	5	2	0	1	0	0	1	0	0	0
GO:0060032	2	2	0	0	2	0	0	2	0	0	0	0	0	0	0	0	0	0	0	2	0	1	1	0	0	0	0	1	0	0	0	1	0	0	2	0	1	1	0	0	0	0	0	1	0	0	0
GO:0005977	38	32	1	0	26	1	1	25	5	2	5	1	1	7	2	0	2	0	0	30	1	1	26	3	3	5	1	2	9	0	0	2	0	1	27	0	1	25	0	5	2	2	0	3	0	0	1
GO:0042947	1	1	0	0	1	0	0	1	0	0	0	0	0	0	0	0	0	0	0	0	0	0	0	0	0	0	0	0	0	0	0	0	0	0	1	0	0	1	0	0	0	0	0	0	0	0	0
GO:0003358	3	2	0	0	1	0	0	1	0	0	0	0	0	0	0	0	0	0	0	1	0	0	1	0	0	0	0	0	0	0	0	0	0	0	0	0	0	0	0	0	0	0	0	0	0	0	0
GO:0043559	6	6	0	0	6	0	0	6	1	1	0	0	0	0	0	0	0	0	0	6	0	0	6	0	2	1	1	0	2	1	0	1	0	0	6	0	0	6	0	1	2	1	1	0	0	0	0
GO:0019481	1	1	0	0	1	0	0	1	0	0	1	1	0	0	0	0	0	0	0	1	0	0	1	0	0	1	0	1	0	0	0	0	0	0	1	0	0	1	0	0	0	0	0	0	0	0	0
GO:0035745	4	4	0	0	4	0	0	4	2	0	1	0	0	1	0	0	0	0	0	3	0	0	2	0	1	1	1	0	0	1	0	0	0	0	3	0	0	3	2	0	0	0	0	1	0	0	0
GO:0017185	7	6	0	0	6	0	0	6	0	0	0	1	0	0	0	0	0	0	0	6	0	0	6	0	0	0	1	0	1	0	0	0	0	0	6	0	0	6	0	1	0	1	0	0	0	0	0
GO:2001025	2	2	0	0	2	0	0	2	0	0	1	0	0	1	0	0	0	0	0	2	0	0	1	0	1	0	1	0	1	0	0	0	0	0	2	0	0	2	2	0	0	0	0	0	0	0	0
GO:0086052	1	0	0	0	0	0	0	0	0	0	0	0	0	0	0	0	0	0	0	0	0	0	0	0	0	0	0	0	0	0	0	0	0	0	0	0	0	0	0	0	0	0	0	0	0	0	0
GO:1904328	1	1	0	0	1	0	0	1	0	0	0	0	0	0	0	0	0	0	0	1	0	0	1	0	0	0	0	0	1	0	0	0	0	0	1	0	0	1	0	0	0	0	0	0	0	0	0
GO:0090560	1	1	0	0	1	0	0	1	0	0	0	0	0	0	0	0	0	0	0	1	0	0	1	0	0	0	0	0	0	0	0	0	0	0	1	0	0	1	0	0	0	0	0	0	0	0	0
GO:0051394	1	1	0	0	1	0	0	0	0	0	0	0	0	1	0	0	0	0	0	0	0	0	0	0	0	0	0	0	0	0	0	0	0	0	0	0	0	0	0	0	0	0	0	0	0	0	0
GO:0006893	27	24	0	0	24	0	0	22	3	0	11	3	1	5	0	0	3	1	1	20	1	1	18	2	3	2	2	1	7	1	0	2	1	0	14	1	0	12	4	1	3	2	0	4	0	0	2
GO:0007198	5	1	0	0	1	0	0	0	0	1	0	1	0	0	0	0	0	0	0	0	0	0	0	0	0	0	0	0	0	0	0	0	0	0	0	0	0	0	0	0	0	0	0	0	0	0	0
GO:0031579	6	6	0	0	5	0	0	4	0	0	1	0	0	3	0	0	1	0	0	4	0	0	3	1	1	2	0	0	2	0	0	0	0	0	3	0	0	3	0	0	2	0	0	0	0	0	0
GO:0070816	7	7	0	0	4	0	0	4	2	0	0	0	0	0	0	0	0	0	0	6	0	0	6	2	0	0	0	0	1	0	0	0	0	0	7	0	1	6	0	0	2	2	0	1	0	0	0
GO:0036119	1	0	0	0	0	0	0	0	0	0	0	0	0	0	0	0	0	0	0	0	0	0	0	0	0	0	0	0	0	0	0	0	0	0	0	0	0	0	0	0	0	0	0	0	0	0	0
GO:0060488	2	1	0	0	1	0	0	1	0	0	1	0	0	1	0	0	0	0	0	1	0	0	1	0	0	0	0	0	1	0	0	1	0	0	1	0	0	1	0	0	0	0	0	0	0	0	0
GO:0071929	2	2	0	0	2	0	0	2	0	0	0	1	0	0	0	0	0	0	0	2	0	0	2	0	0	0	0	0	0	0	0	0	0	0	2	0	0	2	0	0	0	0	0	0	0	0	0
GO:0060447	4	4	0	0	4	0	1	2	2	0	1	0	0	0	0	0	0	0	0	4	0	0	3	0	0	2	1	1	0	0	0	1	0	0	1	0	0	1	0	0	1	0	0	0	0	0	0
GO:0008171	8	7	0	0	7	0	0	7	0	2	0	0	0	0	0	0	0	0	0	5	0	0	5	0	0	0	0	0	1	0	0	0	1	0	2	1	0	2	0	0	0	0	0	0	0	0	0
GO:0048477	39	28	0	0	25	0	0	24	4	1	4	2	0	4	0	0	1	0	0	23	0	0	21	2	2	3	4	0	1	0	0	1	1	0	22	1	1	21	5	3	1	3	0	1	0	0	0
GO:0030544	45	40	1	0	33	1	2	28	2	3	4	3	0	4	0	0	5	0	0	35	0	1	28	6	2	2	1	2	8	0	0	2	0	0	26	0	0	25	0	1	4	0	1	2	1	0	3
GO:0060008	6	6	0	0	4	0	0	4	1	0	0	0	0	1	0	0	0	0	0	5	0	0	4	0	0	0	0	0	2	1	0	0	0	0	2	0	0	2	0	0	0	0	0	0	0	0	0
GO:0032747	5	5	0	0	4	0	0	4	0	1	0	1	0	0	0	0	0	0	0	2	0	0	2	0	0	0	0	0	0	0	0	0	0	0	2	0	0	2	0	0	0	0	0	0	0	0	0
GO:0003938	2	2	0	0	2	0	0	2	0	0	0	0	0	0	0	0	0	0	0	2	0	0	2	0	0	0	0	0	0	0	0	0	0	0	2	0	0	2	0	0	0	0	0	0	0	0	0
GO:0014052	1	1	0	0	1	0	0	1	0	0	0	0	0	0	0	0	0	0	0	1	0	0	1	0	0	0	0	0	0	0	0	0	0	0	1	0	0	1	0	0	0	0	0	0	0	0	0
GO:0043783	1	1	0	0	1	0	0	1	1	0	0	0	0	0	0	0	0	0	0	1	0	0	1	1	0	0	0	0	0	0	0	0	0	0	0	0	0	0	0	0	0	0	0	0	0	0	0
GO:0061085	2	1	0	0	1	0	0	1	0	0	1	0	0	0	0	0	0	0	0	1	0	0	1	0	0	1	0	0	0	0	0	0	0	0	0	0	0	0	0	0	0	0	0	0	0	0	0
GO:0060219	5	3	0	0	3	0	0	3	1	0	2	0	0	2	0	0	0	0	0	3	0	0	3	0	1	1	1	0	1	0	0	0	0	0	3	0	0	3	0	0	1	0	0	0	0	0	0
GO:0001733	2	1	0	0	0	0	0	0	0	0	0	0	0	0	0	0	0	0	0	0	0	0	0	0	0	0	0	0	0	0	0	0	0	0	1	0	0	1	0	0	0	0	0	0	0	0	0
GO:0047017	1	1	0	0	1	0	0	1	0	0	0	0	0	0	0	0	0	0	0	1	0	0	1	0	0	0	0	0	0	0	0	0	0	0	1	0	0	1	0	0	0	0	0	0	0	0	0
GO:1990791	2	2	0	0	2	0	0	2	0	0	0	0	0	0	0	0	0	0	0	1	0	0	1	1	0	0	0	0	0	0	0	0	0	0	1	0	0	1	0	0	0	0	0	0	0	0	0
GO:1905768	1	1	0	0	1	0	0	1	0	0	0	0	0	0	0	0	0	0	0	1	0	0	1	0	0	0	0	1	0	0	0	0	0	0	1	0	0	1	1	0	0	0	1	0	0	0	0
GO:0001656	38	31	2	0	22	2	1	20	2	1	3	1	0	4	1	0	1	0	0	25	0	0	24	2	1	7	2	0	7	0	0	3	1	0	18	1	1	16	2	1	3	1	0	7	1	0	1
GO:0043522	11	6	0	0	5	0	0	5	0	0	1	0	1	1	1	0	0	0	0	3	0	0	3	1	0	0	0	0	2	0	0	1	0	0	3	0	0	2	0	0	0	0	0	2	0	0	0
GO:0099582	1	1	0	0	0	0	0	0	0	0	0	0	0	0	0	0	0	0	0	0	0	0	0	0	0	0	0	0	0	0	0	0	0	0	1	0	0	0	0	0	0	0	0	1	0	0	0
GO:0004852	2	2	0	0	2	0	0	2	1	0	0	0	0	0	0	0	0	0	0	2	0	0	2	0	0	1	0	0	0	0	0	0	0	0	1	0	0	1	0	0	0	0	0	0	0	0	0
GO:0045002	1	1	0	0	1	0	0	1	1	0	0	0	0	0	0	0	0	0	0	1	0	0	1	0	0	0	0	0	0	0	0	0	0	0	1	0	0	1	0	0	0	0	0	0	0	0	0
GO:0031295	24	21	1	1	11	0	2	10	2	1	1	1	0	2	0	0	0	0	0	17	0	0	16	1	1	3	2	0	7	0	0	0	0	0	10	1	0	7	0	1	2	0	0	2	0	0	0
GO:0002509	1	1	0	0	1	0	0	1	0	0	0	0	0	0	0	0	0	0	0	1	0	0	1	0	0	0	0	0	0	0	0	0	0	0	1	0	0	1	0	0	0	0	0	0	0	0	0
GO:0004298	21	18	0	0	18	0	0	18	1	0	2	0	0	3	1	0	0	0	0	16	1	1	12	2	2	1	1	1	2	0	0	0	1	0	15	1	0	14	0	0	1	0	0	1	0	0	0
GO:1903724	4	2	0	0	2	0	0	2	0	0	1	1	0	0	0	0	0	0	0	2	0	0	2	0	1	0	0	0	0	0	0	0	0	0	2	0	0	2	0	1	0	0	0	0	0	0	0
GO:1905748	2	1	0	0	0	0	0	0	0	0	0	0	0	0	0	0	0	0	0	0	0	0	0	0	0	0	0	0	0	0	0	0	0	0	0	0	0	0	0	0	0	0	0	0	0	0	0
GO:0070540	2	1	0	0	1	0	0	1	0	0	0	0	0	0	0	0	0	0	0	1	0	0	1	0	0	1	0	0	0	1	0	0	0	0	1	0	0	1	0	0	0	0	0	0	0	0	0
GO:0000346	12	7	0	0	7	0	0	7	0	0	0	0	0	1	0	0	0	0	0	7	0	0	7	0	3	0	1	0	0	0	0	0	0	0	7	0	0	7	0	1	0	0	0	1	0	0	0
GO:1902255	5	5	0	0	3	0	0	3	0	1	0	1	0	0	0	0	0	0	0	3	0	0	3	0	0	0	0	0	0	0	0	0	0	0	2	0	1	1	1	0	0	0	0	0	0	0	0
GO:1904680	9	8	0	0	8	0	0	8	2	1	2	0	0	0	0	0	0	0	0	8	0	0	8	1	0	2	0	0	1	0	0	0	0	0	8	0	0	8	0	2	1	2	0	1	0	0	0
GO:0047276	3	0	0	0	0	0	0	0	0	0	0	0	0	0	0	0	0	0	0	0	0	0	0	0	0	0	0	0	0	0	0	0	0	0	0	0	0	0	0	0	0	0	0	0	0	0	0
GO:2000793	1	1	0	0	0	0	0	0	0	0	0	0	0	0	0	0	0	0	0	0	0	0	0	0	0	0	0	0	0	0	0	0	0	0	0	0	0	0	0	0	0	0	0	0	0	0	0
GO:0060658	1	1	0	0	0	0	0	0	0	0	0	0	0	0	0	0	0	0	0	1	0	0	1	1	0	0	0	0	1	1	0	0	0	0	1	0	0	1	0	0	1	0	0	0	0	0	0
GO:0061084	3	3	0	0	2	0	0	2	0	1	0	0	0	0	0	0	0	0	0	2	0	0	2	0	0	0	0	0	0	0	0	0	1	0	1	1	0	1	0	0	1	0	0	0	0	0	0
GO:0060821	2	1	0	0	1	0	0	1	0	0	0	0	0	0	0	0	0	0	0	1	0	0	1	0	0	0	0	0	0	0	0	0	0	0	1	0	0	1	0	1	0	0	0	0	0	0	0
GO:0060676	5	4	0	0	2	0	0	1	0	0	2	0	0	1	0	0	0	0	0	3	0	0	3	0	0	1	0	0	1	0	0	1	0	0	1	0	1	0	0	0	1	0	0	0	0	0	0
GO:0060721	2	1	0	0	0	0	0	0	0	0	0	0	0	0	0	0	0	0	0	0	0	0	0	0	0	0	0	0	0	0	0	0	0	0	0	0	0	0	0	0	0	0	0	0	0	0	0
GO:0050829	102	49	0	0	30	2	0	28	1	5	2	1	0	1	0	0	1	0	0	38	0	2	36	4	4	0	4	0	3	0	0	1	1	0	32	1	2	30	2	0	1	2	0	1	0	1	0
GO:0002251	1	1	0	0	0	0	0	0	0	0	0	0	0	0	0	0	0	0	0	0	0	0	0	0	0	0	0	0	0	0	0	0	0	0	0	0	0	0	0	0	0	0	0	0	0	0	0
GO:0015807	5	5	0	0	4	0	0	4	0	0	0	0	0	1	0	0	0	0	0	4	0	0	4	0	2	0	1	0	3	0	0	0	0	0	4	0	0	4	1	0	0	0	0	0	0	0	0
GO:0035805	1	1	0	0	1	0	0	1	0	0	0	0	0	0	0	0	0	0	0	1	0	0	1	0	0	0	0	0	0	0	0	0	0	0	1	0	0	1	0	0	0	0	0	0	0	0	0
GO:0090194	1	1	0	0	0	0	0	0	0	0	0	0	0	0	0	0	0	0	0	1	0	0	1	0	0	0	0	0	0	0	0	0	0	0	0	0	0	0	0	0	0	0	0	0	0	0	0
GO:0035815	14	13	0	0	10	0	1	8	2	0	1	0	0	2	0	0	0	0	1	9	0	1	9	0	0	1	0	0	1	0	0	0	0	0	7	0	0	6	0	0	0	0	0	1	0	0	1
GO:1904021	2	1	0	0	1	0	0	1	0	0	1	0	0	0	0	0	0	0	0	1	0	0	1	1	0	0	0	0	0	0	0	0	0	0	1	0	0	1	0	0	0	0	0	0	0	0	0
GO:0008206	12	11	0	0	11	0	0	10	2	0	2	2	1	0	1	0	0	0	0	10	0	0	10	3	2	1	0	1	2	1	0	0	0	0	4	0	0	4	0	0	1	0	0	1	0	0	0
GO:0051267	1	0	0	0	0	0	0	0	0	0	0	0	0	0	0	0	0	0	0	0	0	0	0	0	0	0	0	0	0	0	0	0	0	0	0	0	0	0	0	0	0	0	0	0	0	0	0
GO:0015660	1	1	0	0	1	0	0	1	0	0	0	0	0	0	0	0	0	0	0	1	0	0	1	0	0	0	0	0	0	0	0	0	0	0	1	0	0	1	0	0	0	0	0	0	0	0	0
GO:0052871	1	1	0	0	1	0	0	1	0	1	0	0	0	0	0	0	0	0	0	1	0	0	1	0	0	0	0	0	0	0	0	0	0	0	1	0	0	1	1	0	0	0	0	0	0	0	0
GO:0008296	5	5	0	0	3	0	0	3	0	1	1	0	0	0	0	0	0	0	0	3	0	0	3	1	0	0	1	0	0	0	0	0	1	0	3	1	1	2	1	0	1	0	1	0	0	0	0
GO:0090279	8	8	0	0	7	0	0	6	1	0	3	1	0	3	0	0	0	0	0	5	0	0	4	1	2	1	1	0	3	0	0	0	0	0	6	0	1	5	3	1	0	0	0	2	1	0	0
GO:1905310	1	1	0	0	1	0	0	1	0	0	0	0	0	1	0	0	0	0	0	1	0	0	1	0	0	0	0	0	1	0	0	0	0	0	1	0	0	1	0	0	0	0	0	0	0	0	0
GO:0006730	20	17	0	0	16	0	0	16	2	1	4	2	0	2	1	0	1	0	0	17	0	0	17	1	0	3	1	0	1	0	0	0	0	0	15	0	2	13	3	2	0	2	0	2	0	0	0
GO:0005635	157	145	2	0	130	2	2	124	21	5	34	14	1	27	2	0	8	0	1	125	1	4	113	21	7	20	10	3	17	3	1	7	0	1	120	0	4	114	16	11	12	6	6	17	0	0	4
GO:2000334	2	2	0	0	2	0	0	2	0	0	1	0	0	0	0	0	0	0	0	2	0	0	2	0	0	0	0	1	0	0	0	0	0	0	1	0	0	1	0	1	0	0	0	0	0	0	0
GO:0060913	4	4	0	0	3	0	0	3	0	0	0	0	0	0	0	0	0	0	0	3	0	0	3	0	0	0	0	0	0	0	0	0	0	1	1	0	1	1	0	0	0	0	0	0	0	0	0
GO:0032682	3	2	0	0	2	0	0	2	1	0	0	0	0	0	0	0	0	0	0	2	0	0	2	1	0	1	0	0	0	0	0	0	0	0	2	0	0	2	0	0	1	1	0	0	0	0	0
GO:0106005	1	1	0	0	0	0	0	0	0	0	0	0	0	0	0	0	0	0	0	0	0	0	0	0	0	0	0	0	0	0	0	0	0	0	1	0	0	1	0	0	0	0	0	0	0	0	0
GO:0005052	2	2	0	0	2	0	0	2	0	1	0	0	0	1	0	0	1	0	0	2	0	0	2	0	0	2	0	0	0	0	0	0	0	0	2	0	0	2	1	0	0	0	0	0	0	0	0
GO:1902504	1	1	0	0	1	0	0	1	0	0	1	0	0	0	0	0	0	0	0	1	0	0	1	0	1	0	0	0	0	0	0	0	0	0	1	0	0	1	0	0	0	0	0	0	0	0	0
GO:0042017	1	1	0	0	1	0	0	1	0	0	0	0	0	0	0	0	0	0	0	1	0	0	1	1	0	0	0	0	0	0	0	0	0	0	1	0	0	1	0	0	0	0	0	0	0	0	0
GO:1902808	10	8	0	0	7	0	1	6	1	1	2	0	2	3	1	0	1	0	0	7	0	0	7	1	0	2	1	1	0	1	0	0	0	0	8	0	0	8	0	1	0	0	0	3	0	0	1
GO:0060599	2	1	0	0	1	0	0	1	0	0	0	0	0	0	0	0	0	0	0	1	0	0	1	0	0	1	0	0	1	0	0	0	0	0	1	0	0	1	0	0	0	0	0	0	0	0	1
GO:0042922	1	1	0	0	1	0	0	1	0	0	1	1	0	0	0	0	0	0	0	1	0	0	0	0	0	1	0	0	0	0	0	0	0	0	0	0	0	0	0	0	0	0	0	0	0	0	0
GO:0016589	7	7	0	1	6	0	1	6	0	1	2	1	1	1	0	0	0	0	1	6	0	1	6	1	1	0	2	0	0	0	0	0	0	0	6	0	0	6	1	0	1	1	0	0	0	0	0
GO:0045945	11	6	0	0	6	0	0	6	1	0	3	1	0	2	0	0	1	0	0	5	0	0	5	1	0	2	0	0	2	0	0	0	0	0	5	0	0	5	1	0	2	0	0	2	0	0	1
GO:0002046	5	2	0	0	2	0	0	2	0	0	0	0	0	0	0	0	0	0	0	2	0	0	2	1	0	0	0	0	0	0	0	0	0	1	1	0	1	1	0	0	0	0	0	0	0	0	0
GO:0002885	1	1	0	0	1	0	0	1	0	0	0	0	0	0	0	0	0	0	0	1	0	0	0	0	0	1	0	0	0	0	0	0	0	0	0	0	0	0	0	0	0	0	0	0	0	0	0
GO:0042470	29	26	0	0	24	1	0	21	4	3	4	2	1	4	0	0	0	0	0	23	0	0	20	4	4	4	2	0	4	0	0	0	0	0	19	0	0	16	0	3	1	3	4	1	1	0	1
GO:0014911	39	36	0	1	29	0	1	27	1	2	7	2	1	6	0	0	2	0	1	30	0	2	26	5	0	2	0	1	8	1	0	2	0	0	20	0	1	19	5	2	3	1	1	4	2	0	0
GO:0090071	2	2	0	0	2	0	0	1	0	0	1	0	0	1	0	0	0	0	0	2	0	0	2	1	0	0	0	0	1	0	0	0	0	0	1	0	0	0	0	0	1	0	0	1	0	0	0
GO:0021893	2	2	0	0	2	0	0	2	0	0	0	0	0	0	0	0	0	0	0	2	0	0	2	0	0	0	0	0	0	0	0	0	0	0	0	0	0	0	0	0	0	0	0	0	0	0	0
GO:0030292	3	3	0	0	3	0	0	3	0	0	2	0	0	0	0	0	0	0	0	3	0	0	3	2	0	0	0	0	0	0	0	0	0	0	3	0	0	3	0	0	1	0	0	0	0	0	0
GO:0033127	2	0	0	0	0	0	0	0	0	0	0	0	0	0	0	0	0	0	0	0	0	0	0	0	0	0	0	0	0	0	0	0	0	0	0	0	0	0	0	0	0	0	0	0	0	0	0
GO:0045616	9	7	0	0	6	0	0	6	0	0	2	0	0	3	1	0	0	0	0	5	0	0	5	0	1	0	0	0	1	0	0	0	0	0	5	0	0	5	1	0	0	0	0	0	0	0	0
GO:0048147	34	29	0	0	21	0	0	20	1	2	3	2	3	1	3	0	1	1	0	21	1	0	20	2	0	3	2	1	2	0	0	1	1	0	18	1	2	14	5	1	1	1	2	2	2	0	1
GO:0010033	67	56	1	0	50	2	0	48	5	2	8	1	1	6	0	0	0	0	0	49	0	1	47	4	4	4	1	0	5	1	0	0	0	0	37	1	0	35	3	2	3	2	1	2	0	0	0
GO:0044220	1	1	0	0	1	0	0	1	0	0	0	0	0	0	0	0	0	0	0	1	0	0	1	1	0	0	0	0	0	0	0	0	0	0	1	0	0	1	1	0	0	0	0	0	0	0	0
GO:0006083	2	2	0	0	2	0	0	2	0	0	1	0	0	0	0	0	0	0	0	2	0	1	1	0	0	1	0	0	0	0	0	0	0	0	2	0	1	1	1	0	0	0	0	0	0	0	0
GO:0098937	1	1	0	0	1	0	0	1	0	0	0	0	0	0	0	0	0	0	0	1	0	0	1	1	0	0	0	1	0	0	0	0	0	0	1	0	0	1	0	1	0	0	0	0	0	0	0
GO:0003130	3	3	0	0	1	0	0	1	0	0	0	0	0	0	0	0	0	0	0	3	0	0	2	0	0	1	0	0	0	0	0	0	0	0	0	0	0	0	0	0	0	0	0	0	0	0	0
GO:0015054	1	1	0	0	0	0	0	0	0	0	0	0	0	0	0	0	0	0	0	1	0	0	1	0	0	1	0	0	0	0	0	0	0	0	1	0	0	1	0	0	0	0	0	0	0	0	0
GO:0060596	4	4	0	0	4	0	0	3	0	0	0	0	0	2	1	0	0	0	0	4	0	0	3	0	0	1	0	0	1	0	0	1	0	0	4	0	1	3	0	1	1	0	0	1	0	0	1
GO:0005640	16	15	1	0	14	1	0	14	2	4	3	3	0	1	0	0	1	1	0	12	1	2	10	3	0	1	1	0	0	0	0	1	1	0	11	1	0	11	2	0	0	0	0	1	0	0	0
GO:1904973	1	1	0	0	1	0	0	1	1	0	0	0	0	0	0	0	0	0	0	1	0	0	1	0	0	0	0	0	0	0	0	0	0	0	1	0	0	1	0	0	0	0	0	0	0	0	0
GO:0061055	3	3	0	0	1	0	0	1	1	0	0	0	0	0	0	0	0	0	0	2	0	1	1	1	0	0	0	0	0	0	0	0	0	0	3	0	0	3	0	0	1	0	0	0	0	0	0
GO:1901494	1	1	0	0	1	0	0	1	0	0	0	0	0	0	0	0	0	0	0	1	0	0	1	0	0	1	0	0	0	0	0	0	0	0	1	0	0	1	0	1	0	0	0	1	0	0	0
GO:0048340	3	3	0	0	1	0	0	1	0	0	1	0	0	1	0	0	0	0	0	3	0	0	3	1	2	0	2	0	0	0	0	0	0	0	3	0	0	3	0	0	0	1	0	1	0	1	0
GO:0012507	8	8	0	0	8	0	0	7	0	2	3	0	0	2	0	0	1	0	0	7	0	0	5	0	3	1	3	0	0	0	0	1	0	0	8	0	0	6	1	1	2	0	0	0	0	0	1
GO:0045986	8	6	0	0	5	0	0	5	0	0	2	0	1	1	0	0	1	0	0	5	0	0	4	0	0	1	0	0	1	0	0	1	0	0	5	0	0	5	0	0	2	0	0	2	0	0	1
GO:0106064	1	1	0	0	1	0	0	1	0	0	0	0	0	1	0	0	1	0	0	1	0	0	1	0	0	0	0	0	0	0	0	0	0	0	1	0	0	0	0	0	0	0	0	0	0	0	1
GO:0032347	1	1	0	0	1	0	0	1	0	0	0	0	0	0	0	0	0	0	0	1	0	0	1	0	0	0	0	0	0	0	0	0	0	0	1	0	0	1	0	0	0	0	0	0	0	0	0
GO:0061081	1	1	0	0	1	0	0	1	0	0	0	0	0	0	0	0	0	0	0	0	0	0	0	0	0	0	0	0	0	0	0	0	0	0	1	0	0	1	0	0	0	0	0	0	0	0	0
GO:0070884	7	4	0	0	4	0	0	4	1	0	0	1	0	0	1	0	1	0	0	4	0	0	3	1	0	0	0	0	2	1	0	0	0	0	1	0	0	1	0	0	1	0	0	0	0	0	0
GO:0016461	5	3	0	0	3	0	0	3	1	0	0	0	0	0	0	0	0	0	0	3	0	0	3	1	0	0	0	0	0	0	0	0	0	0	1	0	0	1	0	1	0	1	0	0	0	0	0
GO:0031314	9	7	0	0	7	0	0	7	2	0	1	0	1	0	0	0	0	0	0	7	0	0	7	0	0	1	1	0	1	0	0	0	0	0	5	1	0	4	0	2	1	1	0	0	0	0	0
GO:0019637	1	0	0	0	0	0	0	0	0	0	0	0	0	0	0	0	0	0	0	0	0	0	0	0	0	0	0	0	0	0	0	0	0	0	0	0	0	0	0	0	0	0	0	0	0	0	0
GO:2001173	1	1	0	0	1	0	1	0	1	0	0	0	0	1	0	0	1	0	0	1	0	0	1	0	1	0	0	0	1	0	0	0	0	0	1	0	0	1	0	1	0	0	0	1	1	0	0
GO:0001669	109	82	1	1	71	1	4	67	10	7	16	7	4	13	2	2	2	1	0	69	2	1	63	7	4	7	6	0	9	0	2	2	2	0	62	3	4	56	11	2	7	5	2	6	0	0	1
GO:0072105	1	1	0	0	0	0	0	0	0	0	0	0	0	0	0	0	0	0	0	1	0	0	0	0	0	0	0	0	0	0	0	1	0	0	0	0	0	0	0	0	0	0	0	0	0	0	0
GO:2000330	1	1	0	0	1	0	0	1	0	0	0	0	0	0	0	0	0	0	0	0	0	0	0	0	0	0	0	0	0	0	0	0	0	0	0	0	0	0	0	0	0	0	0	0	0	0	0
GO:0048070	7	6	0	1	4	0	0	3	0	0	1	0	1	2	0	0	1	0	0	5	0	0	5	1	1	1	0	2	2	0	0	0	0	0	4	0	0	4	0	0	0	0	0	1	0	0	0
GO:0046598	9	6	0	0	6	0	0	6	1	1	0	0	0	0	0	0	0	0	0	5	0	0	5	0	1	1	1	1	0	0	0	0	0	0	5	0	0	5	0	0	0	0	0	0	0	0	0
GO:0009267	69	54	0	0	52	1	3	46	4	5	17	8	1	11	1	0	5	0	0	49	0	1	46	7	2	9	2	1	9	1	0	0	0	0	42	0	1	38	4	3	6	2	0	7	1	1	0
GO:0032100	3	3	0	0	2	0	0	1	0	0	0	1	0	0	0	1	0	0	0	3	0	0	3	0	0	0	0	0	0	0	0	0	0	0	1	0	0	0	0	0	0	0	0	1	0	0	0
GO:0001660	5	5	0	0	5	0	0	4	0	0	0	0	0	1	0	0	0	0	0	4	0	0	4	0	1	1	0	0	0	0	0	0	0	0	5	0	0	5	0	0	0	0	0	0	0	0	0
GO:0001712	3	2	0	0	1	0	0	1	0	0	0	0	0	0	0	0	0	0	0	2	0	0	2	0	0	1	1	0	0	0	0	0	0	0	1	0	0	1	1	0	0	0	0	0	0	0	0
GO:0015729	3	3	0	0	3	0	0	3	0	0	1	0	1	0	0	0	0	0	0	3	0	0	3	0	0	0	0	0	0	0	0	0	0	0	3	0	0	3	0	0	0	0	0	0	0	0	0
GO:0000786	80	15	0	0	11	0	0	10	0	0	4	0	0	2	1	0	1	0	0	14	0	0	13	2	0	4	1	0	2	0	0	0	0	0	7	0	0	6	1	0	2	0	0	1	0	0	0
GO:0010385	5	5	0	0	3	0	0	3	0	0	1	0	0	0	0	0	0	0	0	4	0	0	4	1	0	1	0	0	1	0	0	0	0	0	4	0	0	3	0	1	1	0	1	1	1	0	0
GO:0051344	3	3	0	0	3	0	0	3	0	0	0	0	0	1	0	0	0	0	0	3	0	0	3	0	0	1	0	0	0	0	0	0	0	0	1	0	0	1	0	0	0	0	0	0	0	0	0
GO:0046784	7	4	0	0	4	0	0	4	0	0	0	0	0	0	0	0	0	0	0	4	0	0	4	0	1	0	1	0	0	0	0	0	0	0	4	0	0	4	0	0	0	0	0	0	0	0	0
GO:0097505	1	1	0	0	1	0	0	1	0	1	0	0	0	0	0	0	0	0	0	1	0	0	1	0	0	1	0	0	1	0	0	0	0	0	1	0	0	1	0	0	1	0	1	0	0	0	0
GO:0001711	7	7	0	0	7	0	0	7	0	1	2	0	1	1	1	0	0	0	0	7	0	0	7	2	1	1	1	0	0	0	0	0	0	0	6	0	0	6	0	1	1	0	0	1	0	0	0
GO:1905049	2	2	0	0	2	0	0	2	0	1	0	0	0	0	0	0	0	0	0	2	0	0	1	0	1	0	0	0	1	1	0	0	0	0	0	0	0	0	0	0	0	0	0	0	0	0	0
GO:0021955	12	11	0	0	11	0	0	10	1	1	3	1	1	5	0	0	3	0	0	11	0	0	11	5	0	1	0	2	4	2	0	1	1	0	9	0	0	8	1	1	3	1	0	2	0	0	0
GO:0061113	3	3	0	0	3	0	0	3	0	1	1	1	1	0	1	0	0	0	0	3	0	0	3	0	1	0	0	0	2	1	0	0	0	0	2	0	0	2	0	0	0	0	0	0	0	0	0
GO:0002283	5	5	0	0	5	0	0	5	0	1	1	0	0	0	0	0	0	0	0	5	1	0	4	0	1	0	0	0	0	0	0	0	0	0	3	0	0	3	0	1	1	1	0	0	0	0	0
GO:0005462	3	3	0	0	3	0	0	3	1	0	0	0	0	1	0	0	0	0	0	1	0	0	1	0	0	0	0	0	0	0	0	0	0	0	3	0	0	3	0	0	2	1	1	0	0	0	0
GO:0001632	2	2	0	0	0	0	0	0	0	0	0	0	0	0	0	0	0	0	0	0	0	0	0	0	0	0	0	0	0	0	0	0	0	0	0	0	0	0	0	0	0	0	0	0	0	0	0
GO:1905932	1	0	0	0	0	0	0	0	0	0	0	0	0	0	0	0	0	0	0	0	0	0	0	0	0	0	0	0	0	0	0	0	0	0	0	0	0	0	0	0	0	0	0	0	0	0	0
GO:0051148	2	2	0	0	2	0	0	2	0	0	0	0	0	0	0	0	0	0	0	2	0	0	2	0	0	0	0	0	0	0	0	0	0	0	2	0	0	2	0	0	0	0	0	0	0	0	0
GO:0042462	21	19	0	0	17	0	0	17	2	1	5	1	0	3	0	0	1	0	0	18	0	2	15	5	2	4	2	1	4	0	0	2	0	0	12	0	0	12	1	1	1	1	0	1	0	0	0
GO:0046415	9	7	0	0	6	0	0	6	2	0	2	0	0	3	0	0	1	0	0	7	0	0	7	1	0	1	0	1	1	1	0	0	0	0	7	0	0	5	0	1	2	1	0	2	0	0	0
GO:1990595	1	1	0	0	0	0	0	0	0	0	0	0	0	0	0	0	0	0	1	0	0	1	0	0	0	0	0	0	0	0	0	0	0	0	0	0	0	0	0	0	0	0	0	0	0	0	0
GO:0140268	8	8	0	0	8	0	0	8	1	0	2	1	1	2	0	0	0	0	0	6	0	0	6	1	0	2	2	0	0	0	0	0	0	0	8	0	0	8	0	0	2	0	1	0	0	0	1
GO:0071276	23	21	0	0	17	0	0	17	2	1	4	2	0	2	0	0	0	0	0	18	0	0	18	2	2	0	2	0	0	0	0	1	0	0	14	0	0	14	1	0	0	0	1	0	1	0	0
GO:0009234	1	1	0	0	0	0	0	0	0	0	0	0	0	0	0	0	0	0	0	1	0	0	0	0	1	0	1	0	0	0	0	0	0	0	0	0	0	0	0	0	0	0	0	0	0	0	0
GO:0000083	7	7	0	0	7	0	0	7	1	1	2	1	0	0	0	0	0	0	0	6	0	0	6	0	0	2	1	0	0	0	0	0	0	0	5	0	0	5	0	0	0	0	0	0	0	0	0
GO:0060400	2	2	0	0	1	0	0	1	0	0	0	0	0	0	0	0	0	0	0	2	0	0	2	0	0	0	0	0	0	0	0	0	0	0	1	0	0	1	0	0	0	0	0	0	0	0	0
GO:0044344	17	16	0	1	11	0	1	11	2	0	0	0	0	1	0	0	0	0	2	10	0	2	9	2	0	2	0	0	3	0	0	0	0	1	6	0	1	6	1	0	1	0	0	1	0	0	0
GO:0031120	3	3	0	0	3	0	0	3	0	0	0	0	0	0	0	0	0	0	0	2	0	0	2	0	0	0	0	0	0	0	0	0	0	0	2	0	0	2	0	0	0	0	0	0	0	0	0
GO:0030315	62	53	0	3	42	0	3	39	5	6	15	5	2	19	0	0	9	0	2	46	3	2	38	4	9	8	5	1	13	0	0	9	0	1	40	0	4	32	7	0	9	2	2	8	1	1	3
GO:0061369	1	1	0	0	1	0	0	1	0	0	0	0	0	0	0	0	0	0	0	1	0	0	1	0	0	1	0	0	0	0	0	0	0	0	1	0	0	0	0	0	0	0	0	1	0	0	0
GO:0001517	6	6	0	0	0	0	0	0	0	0	0	0	0	0	0	0	0	0	0	0	0	0	0	0	0	0	0	0	0	0	0	0	0	1	1	0	0	1	0	1	0	0	0	0	0	0	0
GO:0007079	2	1	0	0	1	0	0	1	0	0	0	0	0	0	0	0	0	0	0	1	0	0	1	0	0	0	0	0	0	0	0	0	0	0	1	0	0	1	0	0	0	0	0	0	0	0	0
GO:0009804	5	3	0	0	3	0	0	3	0	0	0	0	0	0	0	0	0	0	0	3	0	0	3	0	0	0	0	0	0	0	0	0	0	0	1	0	0	1	0	0	0	0	0	0	0	0	0
GO:0036186	2	1	0	0	1	0	0	1	0	0	1	0	0	1	0	0	0	0	0	1	0	0	1	0	0	0	0	0	0	0	0	0	0	0	1	0	0	1	1	0	0	1	0	0	0	0	0
GO:1905240	1	0	0	0	0	0	0	0	0	0	0	0	0	0	0	0	0	0	0	0	0	0	0	0	0	0	0	0	0	0	0	0	0	0	0	0	0	0	0	0	0	0	0	0	0	0	0
GO:0005993	2	2	0	0	2	0	0	2	0	0	0	0	0	0	0	0	0	0	0	2	0	0	2	0	0	0	0	0	0	0	0	0	0	0	2	0	0	2	0	1	0	1	0	0	0	0	0
GO:1904139	1	1	0	0	0	0	0	0	0	0	0	0	0	0	0	0	0	0	0	0	0	0	0	0	0	0	0	0	0	0	0	0	0	0	0	0	0	0	0	0	0	0	0	0	0	0	0
GO:0071034	4	3	0	0	3	0	0	3	0	0	0	0	0	0	0	0	0	0	0	1	0	0	1	0	0	0	0	0	0	0	0	0	0	0	3	0	0	3	0	0	0	0	0	0	0	0	0
GO:0006488	7	7	0	0	6	0	0	5	0	0	1	0	0	1	0	0	0	0	0	5	0	0	4	0	1	1	1	0	0	0	0	0	0	0	4	0	0	3	1	1	0	1	1	0	0	0	0
GO:0002094	1	1	0	0	1	0	0	1	0	0	1	0	0	0	0	0	0	0	0	0	0	0	0	0	0	0	0	0	0	0	0	0	0	0	1	0	0	1	0	1	0	1	0	0	0	0	0
GO:0060302	2	1	0	0	1	0	0	1	0	0	0	0	0	0	0	0	0	0	0	0	0	0	0	0	0	0	0	0	0	0	0	0	0	0	0	0	0	0	0	0	0	0	0	0	0	0	0
GO:1900243	1	1	0	0	1	0	0	0	0	0	0	0	0	1	0	0	0	0	0	1	0	0	1	0	0	1	0	0	0	0	0	0	0	0	0	0	0	0	0	0	0	0	0	0	0	0	0
GO:0061357	3	2	0	0	2	0	0	2	0	0	2	0	0	0	0	0	0	0	0	2	0	0	1	0	0	0	0	0	1	0	0	0	0	0	2	0	0	2	0	0	0	0	0	0	0	0	0
GO:0098872	1	1	0	0	1	0	0	0	0	1	0	1	0	0	0	0	0	0	0	1	0	0	0	0	0	0	0	0	1	0	0	1	0	0	1	0	1	0	1	0	0	0	0	1	0	0	1
GO:0035494	3	3	0	0	3	0	0	3	1	0	1	0	0	1	0	0	0	0	0	3	0	0	3	2	0	1	0	0	1	0	0	0	0	0	3	0	0	3	0	1	0	1	0	1	0	0	0
GO:0005925	152	137	1	1	130	2	2	124	22	11	40	16	5	32	4	2	4	1	1	122	1	2	113	13	12	21	10	4	28	4	1	5	2	2	118	3	2	108	18	8	18	7	2	22	1	2	4
GO:0015854	1	0	0	0	0	0	0	0	0	0	0	0	0	0	0	0	0	0	0	0	0	0	0	0	0	0	0	0	0	0	0	0	0	0	0	0	0	0	0	0	0	0	0	0	0	0	0
GO:0044093	1	1	0	0	1	0	0	1	0	0	0	0	0	0	0	0	0	0	0	1	0	0	1	1	0	0	0	0	0	0	0	0	0	0	1	0	0	1	0	0	0	0	0	0	0	0	0
GO:0099080	1	1	0	0	1	0	0	1	0	0	0	0	0	0	0	0	0	0	0	0	0	0	0	0	0	0	0	0	0	0	0	0	0	0	0	0	0	0	0	0	0	0	0	0	0	0	0
GO:0002051	6	6	0	0	6	0	1	5	1	1	0	0	1	1	0	0	0	0	0	6	0	0	6	1	1	2	1	0	2	0	0	1	0	0	3	0	0	3	1	0	0	0	0	1	0	0	0
GO:0008444	1	1	0	0	1	0	0	1	0	0	0	0	0	0	0	0	0	0	0	1	0	0	1	0	1	0	1	0	0	0	0	0	0	0	1	0	0	1	0	0	0	0	0	1	0	0	0
GO:0045081	2	2	0	0	2	1	0	1	0	1	0	0	0	0	0	0	0	0	0	1	0	0	1	0	0	0	0	0	0	0	0	0	0	0	1	0	0	0	0	0	0	0	0	1	0	0	0
GO:0042766	2	1	0	0	1	0	0	1	0	0	0	0	0	0	0	0	0	0	0	1	0	0	1	0	0	0	0	0	0	0	0	0	0	0	1	0	0	1	0	0	0	0	0	0	0	0	0
GO:0061903	1	1	0	1	0	0	1	0	0	0	0	0	0	0	0	0	0	0	0	0	0	0	0	0	0	0	0	0	0	0	0	0	0	0	0	0	0	0	0	0	0	0	0	0	0	0	0
GO:0051932	19	19	0	0	19	0	0	15	2	3	5	2	0	6	0	1	4	0	0	19	0	0	17	6	0	5	0	0	11	1	0	3	0	0	19	0	1	16	2	1	1	0	1	9	1	0	1
GO:0045210	1	1	0	0	0	0	0	0	0	0	0	0	0	0	0	0	0	0	0	0	0	0	0	0	0	0	0	0	0	0	0	0	0	0	0	0	0	0	0	0	0	0	0	0	0	0	0
GO:0086061	1	1	0	0	1	0	0	1	0	0	1	0	0	1	0	0	0	0	0	1	0	0	1	0	0	0	0	0	0	0	0	0	0	0	1	0	0	1	0	0	1	0	0	0	0	0	0
GO:1904466	1	1	0	0	1	0	0	0	0	0	1	0	0	0	0	0	0	0	1	0	0	1	0	0	0	0	0	0	0	0	0	0	0	0	0	0	0	0	0	0	0	0	0	0	0	0	0
GO:0048570	6	4	0	0	4	0	0	4	0	0	2	0	0	2	1	0	0	0	0	4	0	0	4	1	1	1	1	0	0	0	0	0	0	0	4	0	0	4	0	0	2	1	0	0	0	0	0
GO:1903441	7	5	0	0	5	0	0	5	0	0	2	0	0	0	0	0	0	0	0	5	0	0	5	1	1	0	0	0	1	0	0	0	0	0	4	0	0	4	0	1	0	2	0	0	0	0	0
GO:0071583	1	0	0	0	0	0	0	0	0	0	0	0	0	0	0	0	0	0	0	0	0	0	0	0	0	0	0	0	0	0	0	0	0	0	0	0	0	0	0	0	0	0	0	0	0	0	0
GO:0008266	29	22	0	0	20	0	1	17	1	1	3	1	2	3	2	0	3	0	0	19	0	0	17	1	1	0	1	0	5	0	0	3	1	1	18	0	2	15	2	0	2	2	1	3	0	1	1
GO:1904058	9	9	0	0	6	0	0	6	0	0	4	2	0	0	0	0	0	0	0	8	0	2	5	1	0	1	1	0	0	0	0	0	0	1	5	0	1	5	1	0	1	0	0	3	0	0	0
GO:0070404	4	4	0	0	4	0	0	3	1	0	0	0	0	2	0	0	0	0	0	4	1	0	3	1	0	1	0	0	1	0	0	1	0	0	4	0	0	4	0	0	0	0	0	0	0	0	0
GO:0005388	11	9	0	0	9	0	0	9	3	0	5	1	0	4	0	2	0	0	0	9	0	0	9	1	1	2	1	0	4	0	0	0	0	0	8	0	0	8	0	0	1	1	0	0	0	0	0
GO:0090169	2	2	0	0	2	0	0	2	2	0	0	1	0	0	0	0	0	0	0	2	0	0	2	0	0	1	0	0	1	0	0	0	0	0	2	0	0	2	0	0	1	1	0	0	0	0	0
GO:0060376	1	1	0	0	1	0	0	1	0	0	0	0	0	0	0	0	0	0	0	1	0	0	1	0	1	0	0	0	0	0	0	0	0	0	1	0	0	1	0	0	0	0	0	0	0	0	0
GO:0001631	1	1	0	0	0	0	0	0	0	0	0	0	0	0	0	0	0	0	0	0	0	0	0	0	0	0	0	0	0	0	0	0	0	0	0	0	0	0	0	0	0	0	0	0	0	0	0
GO:0043265	1	1	0	0	1	0	0	1	1	0	0	1	0	0	0	0	0	0	0	1	0	0	1	0	0	1	0	0	1	0	0	0	0	0	1	0	0	1	0	0	0	0	0	0	0	0	0
GO:0060749	19	17	0	0	12	0	0	11	0	0	3	0	1	3	0	0	1	0	0	17	0	0	16	2	0	2	1	0	6	0	0	2	0	0	13	0	0	13	1	0	2	0	0	2	0	0	1
GO:0008495	1	1	0	0	1	0	0	1	0	0	0	0	0	0	0	0	1	0	0	1	1	0	0	0	1	0	0	0	1	0	0	0	0	0	1	0	0	0	0	0	0	0	0	1	0	0	0
GO:0036117	2	2	0	0	2	0	0	2	0	0	0	0	0	0	0	0	0	0	1	0	0	1	0	0	0	0	0	0	0	0	0	0	0	0	0	0	0	0	0	0	0	0	0	0	0	0	0
GO:0015724	1	1	0	0	1	0	0	1	0	0	0	0	0	0	0	0	0	0	0	1	0	0	1	0	0	0	0	0	0	0	0	0	0	0	1	0	0	1	0	0	0	0	0	0	0	0	0
GO:0060712	7	7	0	0	6	0	0	5	0	0	2	1	0	2	0	0	0	0	0	4	0	0	3	1	1	1	0	0	3	1	0	0	0	0	5	0	1	4	1	1	2	0	0	2	0	0	0
GO:0070350	1	1	0	0	1	0	0	0	0	0	1	0	0	1	0	0	1	0	0	1	0	0	0	0	0	0	0	0	1	0	0	0	0	0	1	0	0	0	0	0	0	0	0	0	0	0	1
GO:2000291	4	2	0	0	2	0	0	2	0	0	0	0	0	0	0	0	0	0	0	1	0	0	1	0	0	0	0	0	0	0	0	0	0	0	1	0	0	1	0	0	0	0	0	0	0	0	0
GO:1904155	1	1	1	0	0	1	0	0	0	0	0	0	0	0	0	0	0	0	0	0	0	0	0	0	0	0	0	0	0	0	0	0	0	0	0	0	0	0	0	0	0	0	0	0	0	0	0
GO:0097631	1	1	0	0	0	0	0	0	0	0	0	0	0	0	0	0	0	0	0	0	0	0	0	0	0	0	0	0	0	0	0	0	0	0	0	0	0	0	0	0	0	0	0	0	0	0	0
GO:0000819	3	3	0	0	3	0	0	3	0	0	1	1	0	1	0	0	0	0	0	3	0	0	3	0	1	0	1	0	0	0	0	0	0	0	2	0	0	2	0	0	0	0	0	0	0	0	0
GO:0045773	45	39	0	1	35	0	1	33	5	3	9	3	2	6	3	0	2	0	1	32	0	2	30	1	3	9	1	1	9	0	0	5	0	1	30	0	2	27	1	4	5	3	0	4	0	0	0
GO:0010918	13	13	0	0	12	0	0	11	3	0	0	0	0	3	2	0	1	0	0	12	0	2	9	2	2	3	2	1	1	0	0	2	1	0	7	0	0	6	0	0	1	1	0	2	1	0	1
GO:0004459	4	3	0	0	3	0	0	3	1	0	0	0	0	0	0	0	0	0	0	3	0	0	3	0	0	0	1	0	0	0	0	0	0	0	3	0	1	2	1	0	0	0	0	0	0	0	0
GO:0061642	3	2	0	0	2	0	0	2	0	0	0	0	0	0	0	0	0	0	0	2	0	0	2	0	0	2	0	0	1	0	0	0	0	0	2	0	0	2	0	0	0	0	0	0	0	0	0
GO:0051963	13	10	1	0	8	1	0	7	1	2	1	1	2	2	1	0	2	0	0	10	1	0	9	2	1	1	0	0	5	0	0	1	0	0	7	0	1	5	1	0	3	0	0	2	0	0	0
GO:0010722	1	1	0	0	1	0	1	0	0	0	0	1	0	0	0	0	0	0	0	0	0	0	0	0	0	0	0	0	0	0	0	0	0	0	1	0	1	0	0	0	1	0	0	0	0	0	0
GO:0005602	1	1	0	0	0	0	0	0	0	0	0	0	0	0	0	0	0	0	0	1	0	0	1	0	0	0	0	0	0	0	0	0	0	0	0	0	0	0	0	0	0	0	0	0	0	0	0
GO:0035600	1	0	0	0	0	0	0	0	0	0	0	0	0	0	0	0	0	0	0	0	0	0	0	0	0	0	0	0	0	0	0	0	0	0	0	0	0	0	0	0	0	0	0	0	0	0	0
GO:0005163	1	1	0	1	0	0	0	0	0	1	0	0	0	0	0	0	0	0	0	0	0	0	0	0	0	0	0	0	0	0	0	0	0	1	0	0	1	0	0	0	0	0	0	0	0	0	0
GO:0051583	3	3	0	0	3	0	0	2	0	0	1	0	0	1	0	0	1	0	0	3	0	1	1	2	1	0	1	1	0	0	0	1	0	0	2	0	0	1	0	1	0	1	0	0	0	0	1
GO:0002793	4	4	0	0	2	0	0	2	0	0	0	0	0	0	0	0	0	0	1	0	0	1	0	0	0	0	0	0	0	0	0	0	0	0	1	0	0	0	0	0	0	0	0	1	0	0	0
GO:0000993	33	26	0	0	25	0	1	24	6	2	4	2	1	5	1	0	2	0	0	26	0	1	25	2	3	8	2	2	5	3	0	0	0	0	25	1	1	20	0	7	2	2	0	6	0	0	1
GO:0017148	84	72	0	0	62	0	0	59	9	5	12	6	1	12	1	0	1	0	0	60	0	1	56	5	4	6	6	0	9	0	1	3	0	1	50	0	3	46	7	6	5	9	1	5	0	0	1
GO:0086005	16	15	0	0	10	0	0	9	0	2	4	3	0	4	1	0	2	1	0	9	1	1	8	2	0	3	0	0	4	0	0	1	0	1	9	1	1	7	2	1	2	0	2	3	1	0	1
GO:0080025	25	24	0	1	21	2	2	15	5	5	5	2	1	6	0	1	4	0	1	18	1	2	15	5	3	5	2	2	3	0	0	1	0	1	20	1	0	16	2	2	3	0	1	5	2	0	1
GO:0007500	1	1	0	0	0	0	0	0	0	0	0	0	0	0	0	0	0	0	0	1	0	0	1	0	0	0	0	0	0	0	0	0	0	0	0	0	0	0	0	0	0	0	0	0	0	0	0
GO:0035787	1	0	0	0	0	0	0	0	0	0	0	0	0	0	0	0	0	0	0	0	0	0	0	0	0	0	0	0	0	0	0	0	0	0	0	0	0	0	0	0	0	0	0	0	0	0	0
GO:1900408	3	3	0	0	3	0	0	3	1	0	1	0	0	1	0	0	0	0	0	3	0	0	3	0	0	0	1	0	1	0	0	1	0	0	3	0	0	3	0	0	1	0	0	1	0	0	1
GO:0009890	1	1	0	0	1	0	0	1	0	0	0	0	0	0	0	0	0	0	0	0	0	0	0	0	0	0	0	0	0	0	0	0	0	0	1	0	0	1	0	0	0	0	0	0	0	0	0
GO:0047708	2	2	0	0	2	0	0	2	1	0	0	0	0	0	0	0	0	0	1	0	0	1	0	0	0	0	0	0	0	0	0	0	0	1	1	0	1	0	1	0	0	0	1	0	0	0	0
GO:0043402	2	2	0	0	2	0	0	2	0	0	0	0	1	0	1	0	0	0	0	2	0	0	1	1	0	0	1	0	1	0	0	0	0	0	2	0	0	2	0	0	0	0	0	0	0	0	1
GO:0090309	9	7	0	0	6	0	0	6	2	0	1	0	0	1	0	0	0	0	0	7	0	0	7	3	0	2	1	1	0	0	0	0	0	0	6	1	0	4	0	1	1	1	0	2	0	0	0
GO:0045016	1	0	0	0	0	0	0	0	0	0	0	0	0	0	0	0	0	0	0	0	0	0	0	0	0	0	0	0	0	0	0	0	0	0	0	0	0	0	0	0	0	0	0	0	0	0	0
GO:0098965	1	1	0	0	1	0	0	1	0	0	0	0	0	0	0	0	0	0	0	1	0	0	1	0	0	1	0	0	0	0	0	0	0	0	1	0	0	1	0	0	0	0	0	0	0	0	0
GO:0005068	9	9	0	0	8	0	0	8	1	3	0	3	0	0	0	0	1	0	0	8	0	0	7	0	1	0	2	0	1	0	0	0	0	0	6	0	1	5	2	0	0	0	0	2	0	0	0
GO:1902307	3	2	0	0	2	0	0	2	0	0	0	0	0	0	0	0	0	0	0	2	0	0	2	0	0	0	0	0	0	0	0	0	0	0	1	0	0	1	0	0	0	0	0	0	0	0	0
GO:0003827	1	1	0	0	0	0	0	0	0	0	0	0	0	0	0	0	0	0	0	0	0	0	0	0	0	0	0	0	0	0	0	0	0	0	0	0	0	0	0	0	0	0	0	0	0	0	0
GO:1903241	2	2	0	0	2	0	0	2	1	0	0	0	0	0	0	0	0	0	0	2	0	0	2	1	0	0	0	0	0	0	0	0	0	0	2	0	0	1	0	0	1	0	0	0	0	0	0
GO:1902358	6	5	0	0	5	0	0	5	1	0	1	0	0	1	0	0	0	0	0	4	0	0	4	0	0	2	0	0	0	0	0	0	0	0	4	0	0	4	0	1	1	1	0	0	0	0	0
GO:0003880	2	0	0	0	0	0	0	0	0	0	0	0	0	0	0	0	0	0	0	0	0	0	0	0	0	0	0	0	0	0	0	0	0	0	0	0	0	0	0	0	0	0	0	0	0	0	0
GO:0051697	2	2	0	0	2	0	0	2	0	0	0	0	0	0	0	0	0	0	0	2	0	0	2	0	0	1	0	0	2	0	1	0	0	0	2	0	0	2	0	0	0	0	0	0	0	0	0
GO:0005307	1	0	0	0	0	0	0	0	0	0	0	0	0	0	0	0	0	0	0	0	0	0	0	0	0	0	0	0	0	0	0	0	0	0	0	0	0	0	0	0	0	0	0	0	0	0	0
GO:0051574	8	6	0	0	6	0	0	6	2	1	1	1	0	1	0	0	1	0	0	5	0	0	5	0	0	0	0	0	1	0	0	0	0	0	4	0	0	4	0	0	1	0	0	1	0	0	0
GO:0098691	16	14	0	0	13	0	2	10	7	1	0	2	1	2	0	0	0	0	0	13	0	0	9	1	0	1	0	0	3	0	0	1	0	0	13	1	0	10	0	2	0	1	0	2	0	0	0
GO:0043195	82	72	0	1	61	1	2	51	4	4	17	5	1	23	2	0	12	1	1	59	2	3	51	8	2	11	3	3	16	2	0	15	0	2	58	2	4	47	9	3	7	2	1	16	1	0	4
GO:0008955	1	1	0	0	1	0	0	0	1	0	0	0	1	0	0	0	0	0	0	1	0	0	1	0	0	0	1	0	0	0	1	0	0	0	1	0	0	0	0	0	0	0	0	1	0	0	0
GO:0048050	1	0	0	0	0	0	0	0	0	0	0	0	0	0	0	0	0	0	0	0	0	0	0	0	0	0	0	0	0	0	0	0	0	0	0	0	0	0	0	0	0	0	0	0	0	0	0
GO:1901620	1	1	0	0	1	0	0	1	0	0	0	0	0	0	0	0	0	0	0	1	0	0	1	0	0	0	0	0	0	0	0	0	0	0	1	0	0	1	0	0	0	0	0	0	0	0	0
GO:0005862	2	2	0	0	2	0	0	2	0	0	0	0	0	1	0	0	0	0	0	2	0	0	2	0	0	0	0	0	0	0	0	0	0	0	2	0	0	2	0	0	0	0	0	0	0	0	0
GO:2000826	1	1	0	0	1	0	0	1	0	0	0	0	0	0	0	0	0	0	0	1	0	0	1	0	0	0	0	0	1	0	0	0	0	0	1	0	0	1	0	0	0	0	0	0	0	0	0
GO:0043353	6	5	0	0	4	0	0	4	0	0	1	0	0	1	1	0	0	0	0	3	0	0	3	0	0	0	1	0	2	0	0	0	0	0	4	0	1	2	1	0	2	0	0	0	0	0	0
GO:0006278	1	1	0	0	1	0	0	1	1	0	0	0	0	0	0	0	0	0	0	1	0	0	1	0	1	0	1	0	0	0	0	0	0	0	1	0	0	1	0	0	0	0	0	0	0	0	0
GO:0048679	10	9	0	0	8	0	0	8	1	0	4	0	0	3	2	0	0	0	0	9	0	0	9	1	0	1	0	0	4	1	0	0	0	0	9	0	1	7	1	0	5	0	0	4	0	0	0
GO:1902362	1	1	0	0	1	0	0	1	0	0	1	0	0	0	0	0	0	0	0	1	0	0	1	0	1	0	0	0	1	0	0	0	0	0	1	0	0	1	0	1	0	0	0	0	0	0	0
GO:0018879	1	1	0	0	1	0	0	1	0	1	0	1	0	0	0	0	0	0	0	1	0	0	1	0	0	0	0	0	0	0	0	0	0	0	1	0	0	1	0	0	0	0	0	0	0	0	0
GO:0045746	33	27	0	0	23	0	0	22	1	0	4	0	0	3	0	0	0	0	0	24	0	2	22	3	0	1	0	0	2	0	0	1	0	0	19	0	1	17	1	0	0	0	1	1	1	0	0
GO:0042578	7	6	0	0	6	0	0	6	1	1	3	2	0	1	0	0	0	0	0	4	0	0	4	0	1	1	0	0	3	0	0	0	0	0	6	0	1	4	1	0	2	0	0	3	0	0	0
GO:0098883	6	6	0	0	3	0	0	3	0	0	0	0	0	1	0	0	0	0	0	6	0	0	6	1	0	1	0	0	1	0	0	1	0	0	3	0	0	3	0	0	1	0	0	1	0	0	0
GO:0045092	2	1	0	0	1	0	0	0	0	1	0	1	0	0	0	0	0	0	0	1	0	0	1	0	1	0	0	0	0	0	0	0	0	0	1	0	0	1	0	0	0	0	0	0	0	0	0
GO:0004743	2	2	0	0	2	0	0	2	1	0	0	0	0	0	0	0	0	0	0	2	0	0	2	0	0	0	0	0	0	0	0	0	0	0	2	0	0	2	0	0	0	0	0	0	0	0	0
GO:0047760	6	5	0	0	5	0	0	5	3	0	2	1	1	0	0	0	0	0	0	5	0	0	5	0	1	1	0	0	0	0	0	0	0	0	5	0	0	5	1	0	0	1	0	0	0	0	0
GO:0001639	2	2	0	0	2	0	1	0	1	1	0	1	0	0	0	0	0	0	0	2	0	0	0	0	0	0	0	0	2	0	0	2	0	0	2	0	1	0	1	0	1	0	0	2	0	0	2
GO:0000939	2	2	0	0	2	0	0	2	0	1	0	0	0	0	0	0	0	0	0	2	0	0	1	1	0	1	0	0	0	0	0	0	0	0	1	0	0	1	1	0	0	0	0	0	0	0	0
GO:0052903	1	1	0	0	1	0	0	1	0	0	0	0	0	0	0	0	0	0	0	1	0	0	1	0	0	0	0	0	0	0	0	0	0	0	1	0	0	1	0	0	0	0	0	0	0	0	0
GO:0000052	4	4	0	0	4	0	0	4	0	0	2	1	0	1	0	0	1	0	0	4	0	0	3	0	0	2	1	0	0	0	0	0	0	0	2	0	0	2	0	1	0	0	0	1	0	0	0
GO:0006801	20	16	0	0	15	0	0	14	1	1	1	1	1	2	0	0	0	0	0	14	1	0	12	1	2	2	2	1	1	0	0	0	0	0	13	0	0	13	1	3	3	0	0	2	0	0	0
GO:2000768	2	2	0	0	2	0	0	2	1	0	0	0	0	0	0	0	0	0	0	2	0	0	2	0	1	0	0	0	1	0	0	0	0	0	2	0	0	2	0	0	1	0	0	0	0	0	0
GO:0008039	1	1	0	0	1	0	0	1	0	0	0	0	0	1	0	0	0	0	0	1	0	0	1	0	0	0	0	0	0	0	0	0	0	0	0	0	0	0	0	0	0	0	0	0	0	0	0
GO:0030206	11	10	0	0	7	0	0	4	2	0	1	0	2	1	1	0	2	0	0	4	0	0	2	1	0	0	1	1	0	1	1	1	0	0	7	0	0	4	0	0	1	0	1	3	0	0	0
GO:0001516	17	16	0	0	14	0	0	14	0	0	3	1	0	1	0	0	0	0	0	12	0	1	11	1	1	2	2	0	0	0	0	0	0	0	13	0	0	11	1	1	3	1	0	2	0	0	0
GO:0048596	17	17	0	0	14	0	0	14	0	0	3	0	0	2	0	0	0	0	0	14	0	1	13	3	0	3	0	0	6	0	0	2	0	0	10	0	0	8	0	2	2	1	0	4	0	0	1
GO:0005126	22	12	0	0	11	0	1	10	2	0	1	0	1	0	1	0	0	0	1	3	0	1	2	0	0	1	0	0	0	0	0	0	0	0	5	0	0	5	0	0	0	0	0	0	0	0	0
GO:0031985	14	13	0	0	12	0	1	11	3	1	4	1	0	6	0	0	0	0	0	12	0	0	9	1	3	4	3	0	1	0	0	0	0	1	7	1	1	6	0	1	3	1	0	2	0	0	0
GO:0070189	4	4	0	0	4	0	0	4	0	1	2	1	0	1	0	0	0	0	0	4	0	1	3	2	0	0	0	0	0	0	0	0	0	0	4	0	0	4	0	1	0	0	0	0	0	0	0
GO:0007613	96	77	0	1	62	1	1	54	7	8	13	4	2	16	1	0	9	4	1	58	6	4	50	8	0	12	0	3	13	1	0	3	0	2	53	2	5	38	6	5	8	3	2	8	1	0	6
GO:0097629	3	2	0	0	2	0	0	2	0	1	0	1	0	1	0	0	0	0	0	2	0	0	2	0	1	0	0	0	0	0	0	0	0	0	2	0	0	2	0	0	0	0	0	0	0	0	0
GO:0046653	8	7	0	0	6	0	0	6	2	0	0	1	0	0	0	0	0	0	0	7	0	0	7	1	0	0	0	0	0	0	0	0	0	0	7	0	2	4	2	1	2	1	0	1	0	0	0
GO:0090725	2	2	0	0	2	0	0	2	0	0	2	0	0	0	0	0	0	0	0	2	0	0	2	0	0	0	0	0	0	0	0	0	0	0	2	0	0	2	0	0	1	1	0	0	0	0	0
GO:0071208	3	3	0	0	2	0	0	1	0	0	0	0	0	1	0	0	0	0	0	2	0	0	2	0	0	0	0	0	0	0	0	0	0	0	1	0	0	1	0	0	0	0	0	0	0	0	0
GO:0098794	121	107	0	0	102	3	2	87	14	5	27	11	2	28	1	1	7	1	0	98	3	1	89	12	4	21	4	3	29	4	0	9	3	0	76	5	4	64	7	6	8	5	0	18	3	0	3
GO:0006610	7	6	0	0	6	0	0	6	0	0	2	0	0	2	0	0	0	0	0	6	0	0	6	1	0	1	0	0	0	0	0	0	0	0	6	0	0	6	1	0	2	0	0	1	0	0	0
GO:0047609	1	1	0	0	1	0	0	1	0	0	0	0	0	0	0	0	0	0	0	1	0	0	1	0	0	0	0	0	0	0	0	0	0	0	1	0	0	1	0	0	0	0	0	0	0	0	0
GO:0019556	1	1	0	0	1	0	0	1	0	0	0	0	0	0	0	0	0	0	0	1	0	0	1	0	0	0	0	0	0	0	0	0	0	0	1	0	0	1	1	0	0	0	0	0	0	0	0
GO:0032993	50	44	1	0	38	1	0	38	8	4	9	1	1	5	0	0	2	0	0	38	0	0	37	6	2	4	1	2	10	1	0	0	0	0	27	1	1	24	3	1	7	1	0	6	0	0	0
GO:0000235	4	4	1	0	3	0	0	3	1	0	1	1	0	0	0	0	0	0	0	3	0	0	3	0	1	0	0	0	0	0	0	0	0	0	4	0	0	4	0	1	0	1	0	0	0	0	0
GO:1990247	7	6	0	0	6	0	0	6	0	2	2	1	0	2	0	0	0	0	0	6	0	0	5	0	0	2	1	0	0	0	0	0	0	0	2	0	0	2	1	0	0	1	0	0	0	0	0
GO:0043408	68	58	0	0	38	1	0	35	5	5	8	3	1	10	2	0	3	1	0	51	1	3	38	3	3	11	4	0	17	1	0	6	0	0	32	1	2	24	5	1	6	1	2	9	2	0	3
GO:0046034	43	36	0	0	32	0	1	31	7	3	3	3	1	4	0	1	1	0	0	34	1	1	29	3	3	10	4	1	6	1	0	0	0	0	28	0	1	26	3	1	2	2	1	3	0	0	0
GO:0030433	62	57	1	0	49	0	0	47	7	4	3	4	1	6	0	0	0	0	0	51	0	2	49	7	5	6	2	1	3	0	0	0	0	0	47	0	1	45	5	0	4	3	0	2	0	0	0
GO:0000165	82	74	0	1	68	1	2	63	4	5	20	4	0	20	3	0	8	0	0	68	0	3	63	7	4	14	7	2	12	0	0	5	0	2	59	1	5	50	8	3	12	4	2	7	2	0	1
GO:0033762	5	3	0	0	3	0	0	3	0	1	1	1	0	0	0	0	0	0	0	3	0	0	3	0	1	0	0	0	0	0	0	0	0	0	3	0	0	3	0	0	0	0	1	1	1	0	0
GO:0038097	1	1	0	0	1	0	0	1	0	0	0	0	0	1	0	0	0	0	0	1	0	0	1	0	0	0	0	0	1	0	0	0	0	0	1	0	0	1	0	0	0	0	0	0	0	0	0
GO:0003056	4	3	0	0	2	0	0	2	0	0	1	0	0	0	0	0	0	0	0	2	0	0	2	0	0	0	0	0	1	0	0	0	0	0	2	0	0	2	0	1	0	1	0	1	0	0	0
GO:0010997	7	7	0	0	7	0	0	7	0	0	0	1	0	1	0	0	0	0	0	7	0	1	6	2	0	1	0	0	1	0	0	0	0	0	6	0	0	5	0	0	1	0	0	1	0	0	0
GO:0044666	11	7	0	0	6	1	0	5	1	0	3	1	0	2	1	0	0	0	0	7	0	0	7	1	1	2	1	0	2	0	0	0	0	0	7	0	0	7	2	1	1	2	0	1	0	0	1
GO:0008720	1	1	0	0	1	0	0	1	0	0	0	0	0	0	0	0	0	0	0	1	0	0	1	0	0	0	0	0	0	0	0	0	0	0	1	0	0	1	0	0	0	0	0	0	0	0	0
GO:0021771	1	1	0	0	1	0	0	1	0	0	0	0	1	0	0	0	0	0	0	1	0	0	1	0	0	0	0	0	0	0	0	0	0	0	1	0	0	1	0	0	0	0	0	0	0	0	0
GO:0045410	15	15	0	0	10	1	0	9	1	1	1	0	0	1	0	0	1	0	0	9	1	0	8	1	0	1	0	0	2	0	0	0	0	0	8	0	0	7	0	0	0	0	0	2	0	1	0
GO:0061374	1	1	0	0	0	0	0	0	0	0	0	0	0	0	0	0	0	0	0	0	0	0	0	0	0	0	0	0	0	0	0	0	0	0	0	0	0	0	0	0	0	0	0	0	0	0	0
GO:0071874	2	2	0	0	2	0	0	2	0	0	1	0	0	1	0	0	1	0	0	2	1	0	1	0	0	1	0	0	1	0	0	0	0	0	2	0	0	1	0	0	0	0	0	1	0	0	0
GO:0010623	2	2	0	0	2	0	0	2	0	1	0	0	0	0	0	0	0	0	0	2	1	0	1	0	1	0	0	0	0	0	0	0	0	0	2	0	0	2	0	1	0	0	0	0	0	0	0
GO:0016034	1	1	0	0	1	0	0	1	0	0	0	0	1	0	0	0	0	0	0	1	0	0	1	0	0	0	0	0	0	0	0	0	0	0	1	0	0	1	0	0	0	0	0	0	0	0	0
GO:1903238	6	4	0	0	2	0	0	2	0	1	1	1	1	0	1	0	0	0	0	1	0	0	1	1	0	0	0	0	1	0	0	0	1	0	2	1	0	1	0	0	0	0	0	2	0	0	0
GO:0017102	2	2	0	0	2	0	0	2	0	0	1	0	0	0	0	0	0	0	0	2	0	0	2	0	1	0	1	0	0	0	0	0	0	0	2	0	0	1	0	0	1	0	0	0	0	0	0
GO:0035731	2	2	0	0	2	0	0	2	0	0	0	0	0	0	0	0	0	0	0	2	0	0	2	0	0	0	0	0	0	0	0	0	0	0	0	0	0	0	0	0	0	0	0	0	0	0	0
GO:0071660	1	1	0	0	1	0	0	1	0	0	0	0	0	0	0	0	0	0	0	1	0	0	1	0	0	0	0	0	0	0	0	0	0	0	0	0	0	0	0	0	0	0	0	0	0	0	0
GO:0010193	1	1	0	0	1	0	0	1	0	0	0	0	0	0	0	0	0	0	0	0	0	0	0	0	0	0	0	0	0	0	0	0	0	0	1	0	0	1	0	0	0	0	0	0	0	0	1
GO:0071629	1	1	0	0	1	0	0	1	0	0	0	1	0	0	0	0	0	0	0	1	0	0	1	0	0	0	0	0	0	0	0	0	0	0	1	0	0	1	0	0	0	0	0	0	0	0	0
GO:2000597	1	1	0	0	1	0	0	1	0	0	0	0	0	0	0	0	0	0	0	1	0	0	1	0	0	0	0	0	1	0	0	0	0	0	1	0	0	1	0	0	0	0	0	1	0	0	0
GO:1990744	1	1	0	0	1	0	0	1	0	0	0	0	0	0	0	0	0	0	0	1	0	1	0	1	0	0	0	0	0	0	0	0	0	0	1	0	0	1	0	0	0	0	0	0	0	0	0
GO:0060079	38	32	0	0	29	1	0	25	3	2	9	3	0	11	0	1	5	1	0	25	2	1	22	2	1	6	0	0	8	0	0	4	0	0	26	1	0	18	2	4	7	4	1	8	1	1	2
GO:0070442	1	1	0	0	1	0	0	1	0	0	0	0	0	0	0	0	0	0	0	1	0	0	1	0	0	0	0	0	0	0	0	0	0	0	1	0	0	1	0	0	0	0	0	0	0	0	0
GO:0030838	53	45	0	0	37	0	1	35	3	2	14	5	2	12	2	0	3	0	0	38	0	1	34	4	4	4	2	3	7	2	0	2	0	0	30	1	0	28	2	2	9	0	0	7	0	0	2
GO:0000215	1	0	0	0	0	0	0	0	0	0	0	0	0	0	0	0	0	0	0	0	0	0	0	0	0	0	0	0	0	0	0	0	0	0	0	0	0	0	0	0	0	0	0	0	0	0	0
GO:0035748	9	9	0	0	8	0	0	7	1	0	4	0	0	2	0	0	2	0	0	9	0	0	9	0	1	1	1	0	2	0	0	2	0	0	7	0	0	7	1	0	2	0	0	2	0	0	1
GO:0043128	1	1	0	0	1	0	0	1	0	1	0	1	0	0	0	0	0	0	0	1	0	0	1	0	0	0	0	0	0	0	0	0	0	0	0	0	0	0	0	0	0	0	0	0	0	0	0
GO:0004520	9	9	0	0	9	0	1	8	2	2	1	1	0	1	0	0	0	0	0	9	1	1	7	1	2	1	1	1	0	0	0	0	0	0	9	0	1	8	3	1	1	1	1	1	1	0	0
GO:0005003	14	14	0	0	14	0	1	11	2	1	4	2	0	3	0	1	2	0	0	14	0	0	14	1	0	6	0	1	6	0	0	7	0	1	12	0	1	12	1	0	3	0	0	3	0	0	0
GO:0042994	9	9	0	0	9	0	1	8	3	0	1	0	1	0	0	0	0	0	0	9	0	0	8	1	1	0	0	0	2	0	0	0	0	0	8	0	0	8	1	0	0	0	0	2	0	0	0
GO:0035262	2	2	0	0	2	0	0	2	0	0	1	0	0	0	0	0	0	0	0	2	0	0	1	0	0	2	0	0	1	0	0	0	0	0	2	0	0	2	0	0	0	0	0	1	0	0	0
GO:2000563	3	3	0	0	2	0	0	2	0	0	0	0	0	0	0	0	0	0	0	3	0	0	2	0	0	1	0	0	1	0	0	0	0	0	3	0	1	2	1	0	0	0	0	0	0	0	0
GO:2000630	4	4	0	0	4	0	0	4	0	0	1	0	0	1	0	0	0	0	0	3	0	0	3	1	0	0	0	0	0	0	0	0	0	0	4	0	0	4	0	0	2	0	0	0	0	0	0
GO:0140292	1	1	0	0	1	0	0	1	0	0	0	0	0	0	0	0	0	0	0	1	0	0	1	0	0	0	0	0	0	0	0	0	0	0	1	0	0	1	0	0	0	0	0	0	0	0	0
GO:0004335	2	2	0	0	2	0	0	2	1	0	0	0	0	1	0	0	0	0	0	2	0	0	1	0	1	0	0	0	1	0	0	0	0	0	2	0	0	1	0	0	1	0	0	1	0	0	0
GO:0033447	1	0	0	0	0	0	0	0	0	0	0	0	0	0	0	0	0	0	0	0	0	0	0	0	0	0	0	0	0	0	0	0	0	0	0	0	0	0	0	0	0	0	0	0	0	0	0
GO:0046514	6	3	0	0	3	0	0	2	1	0	1	1	1	1	0	0	0	0	0	3	0	1	2	0	0	0	0	0	1	1	0	0	0	0	3	1	0	2	0	2	1	0	0	2	0	0	0
GO:0006883	19	16	0	0	15	0	0	14	3	1	0	1	1	1	1	0	0	0	0	15	0	0	14	2	0	2	0	0	6	0	0	1	0	0	11	0	1	9	0	0	1	1	0	1	0	0	1
GO:1901612	10	7	0	0	7	0	0	7	1	1	0	0	1	1	0	0	0	0	0	6	0	0	6	1	0	1	0	0	2	0	0	0	0	0	6	0	0	5	1	0	1	1	0	2	0	0	0
GO:0070110	4	3	0	0	3	0	0	3	0	0	0	0	0	0	0	0	0	0	0	3	0	0	3	1	1	1	0	0	1	0	0	0	0	0	3	0	0	3	0	2	0	1	0	0	0	0	0
GO:0019918	1	0	0	0	0	0	0	0	0	0	0	0	0	0	0	0	0	0	0	0	0	0	0	0	0	0	0	0	0	0	0	0	0	0	0	0	0	0	0	0	0	0	0	0	0	0	0
GO:0038192	1	0	0	0	0	0	0	0	0	0	0	0	0	0	0	0	0	0	0	0	0	0	0	0	0	0	0	0	0	0	0	0	0	0	0	0	0	0	0	0	0	0	0	0	0	0	0
GO:0042883	2	2	0	0	2	0	0	2	0	0	0	0	0	0	0	0	0	0	0	1	0	0	1	0	0	0	0	0	1	1	0	0	0	0	1	0	0	1	1	0	0	0	0	0	0	0	0
GO:0052629	4	3	0	0	3	0	0	3	2	0	1	2	0	1	0	0	0	1	0	2	0	0	2	1	0	0	0	0	0	0	0	0	0	0	2	0	1	0	0	0	1	0	0	1	0	0	0
GO:0043377	2	2	0	0	0	0	0	0	0	0	0	0	0	0	0	0	0	0	0	0	0	0	0	0	0	0	0	0	0	0	0	0	0	0	1	0	0	1	0	0	0	0	0	0	0	0	0
GO:1902410	2	2	0	0	1	0	0	1	0	0	0	0	0	0	0	0	0	0	0	2	0	0	2	0	0	0	0	0	0	0	0	0	0	0	1	0	0	1	0	0	0	0	0	0	0	0	0
GO:0008962	1	0	0	0	0	0	0	0	0	0	0	0	0	0	0	0	0	0	0	0	0	0	0	0	0	0	0	0	0	0	0	0	0	0	0	0	0	0	0	0	0	0	0	0	0	0	0
GO:0000814	3	3	0	0	3	0	0	3	0	0	1	0	0	0	0	0	0	0	0	2	0	0	2	0	0	0	0	0	0	0	0	0	0	0	3	0	0	3	0	0	0	0	0	0	0	0	0
GO:0071546	7	5	0	0	5	0	0	5	0	0	2	1	0	1	0	0	0	0	0	5	0	0	5	0	1	0	2	0	0	0	0	0	0	0	5	0	0	5	0	2	1	1	0	1	0	0	0
GO:0006463	1	1	0	0	1	0	0	1	0	0	0	0	0	0	0	0	0	0	0	1	0	0	1	0	0	0	0	0	0	0	0	0	0	0	1	0	0	1	0	0	0	0	0	0	0	0	0
GO:0016180	13	9	0	0	9	0	0	9	3	1	3	3	0	2	0	0	0	0	0	8	0	0	8	2	0	1	2	0	0	0	0	0	0	0	9	0	0	9	1	0	3	2	0	1	0	0	0
GO:0090238	6	5	0	0	4	0	0	3	0	0	1	1	0	1	0	0	0	0	0	4	0	0	4	0	1	1	1	0	1	0	0	0	0	0	5	0	0	5	1	1	0	1	1	0	0	0	0
GO:0060686	4	3	0	0	2	0	0	2	0	0	0	0	0	1	0	0	0	0	0	3	0	1	2	1	0	1	0	0	2	0	0	0	0	0	2	0	0	1	0	1	0	1	0	1	0	0	0
GO:1904841	1	1	0	0	1	0	0	1	0	0	0	0	0	0	0	0	0	0	0	1	0	0	1	0	0	0	0	0	0	0	0	0	0	0	1	0	0	1	0	0	0	0	0	0	0	0	0
GO:0070164	4	4	0	0	4	0	0	3	0	1	1	0	0	1	0	0	0	0	0	4	0	0	3	1	0	0	0	1	0	0	0	0	0	0	4	0	2	2	1	1	0	0	0	2	0	0	0
GO:0035621	3	3	0	0	3	0	0	3	0	1	1	0	0	1	0	0	0	0	0	3	0	0	3	0	0	2	1	0	0	0	0	0	0	0	2	0	0	2	0	0	0	0	0	0	0	0	0
GO:0030214	8	7	0	0	6	0	0	5	0	1	1	2	0	0	0	0	0	0	1	4	0	1	3	0	1	1	1	0	2	0	0	0	1	0	3	1	0	2	0	1	2	0	0	0	0	0	0
GO:0000126	6	4	0	0	3	0	0	3	0	1	0	0	0	0	0	0	0	0	0	4	0	1	3	1	0	0	0	0	0	0	0	0	0	0	4	0	0	4	0	0	0	0	1	0	0	0	0
GO:0032978	1	1	0	0	1	0	0	1	0	0	1	1	0	0	0	0	0	0	0	1	0	0	1	0	0	1	1	0	0	0	0	0	0	0	1	0	0	1	0	0	1	0	0	0	0	0	0
GO:0004421	2	2	0	0	1	0	0	1	0	0	0	0	0	0	0	0	0	0	0	2	0	0	2	0	0	0	0	0	0	0	0	0	0	0	2	0	0	2	0	0	0	0	1	0	0	0	0
GO:0030500	25	24	0	0	16	0	1	15	3	1	3	0	0	4	0	0	1	0	0	19	0	2	16	1	1	2	1	0	2	0	0	0	0	0	14	0	0	13	1	0	1	0	0	1	0	0	0
GO:0060374	2	2	0	0	2	0	0	2	0	0	1	0	0	0	0	0	0	0	0	2	0	0	2	0	1	1	0	0	1	0	0	0	0	0	1	0	0	1	0	0	0	0	0	0	0	0	0
GO:0005848	1	1	0	0	1	0	0	1	0	0	0	0	0	0	0	0	0	0	0	1	0	0	1	0	0	0	0	0	0	0	0	0	0	0	0	0	0	0	0	0	0	0	0	0	0	0	0
GO:1905653	1	0	0	0	0	0	0	0	0	0	0	0	0	0	0	0	0	0	0	0	0	0	0	0	0	0	0	0	0	0	0	0	0	0	0	0	0	0	0	0	0	0	0	0	0	0	0
GO:0048861	4	3	0	0	3	0	0	3	0	0	0	1	0	0	0	0	0	0	0	3	0	0	3	1	1	0	0	0	0	0	0	0	0	0	2	0	0	2	0	1	0	0	0	0	0	0	0
GO:0015712	3	1	0	0	1	0	0	1	0	0	0	0	0	0	0	0	0	0	0	1	0	0	1	0	0	0	0	0	0	0	0	0	0	0	1	0	0	1	0	0	0	0	0	1	0	0	0
GO:0007147	2	1	0	0	1	0	0	1	0	0	0	0	0	0	0	0	0	0	0	1	0	0	1	1	0	0	0	1	0	0	0	0	0	0	1	0	0	1	0	0	0	0	0	0	0	0	0
GO:0019903	107	95	0	1	91	1	1	85	14	7	22	9	5	19	3	0	5	0	0	87	0	2	83	12	5	20	8	3	20	2	0	9	1	1	84	1	0	80	13	6	12	4	4	15	1	0	2
GO:0004013	3	3	0	0	3	0	0	3	0	0	1	0	0	1	0	0	1	0	0	3	0	0	3	0	0	2	0	0	0	0	0	0	0	0	3	0	0	3	0	0	0	0	0	0	0	0	0
GO:0051568	18	8	0	0	7	1	0	6	1	0	1	1	1	0	0	0	0	0	0	7	0	0	7	1	0	2	0	0	1	0	0	0	0	0	7	0	1	6	1	1	1	1	0	0	0	0	1
GO:0071338	1	1	0	0	1	0	0	0	0	0	1	0	0	0	0	0	0	0	0	1	0	0	0	0	0	0	0	0	0	0	0	1	0	0	0	0	0	0	0	0	0	0	0	0	0	0	0
GO:0060546	13	12	0	0	11	0	0	11	1	0	2	0	0	2	0	0	0	0	0	10	0	0	10	2	0	1	0	1	1	0	0	0	0	0	8	0	0	8	1	0	0	0	0	0	0	0	0
GO:0005922	20	11	0	0	0	0	0	0	0	0	0	0	0	0	0	0	0	1	0	0	0	0	0	1	0	0	0	0	0	0	0	0	0	2	1	0	1	1	0	0	0	0	1	0	0	0	0
GO:0120153	2	1	1	0	0	0	0	0	1	0	0	1	0	0	0	0	0	0	0	1	0	0	1	0	0	0	0	0	1	0	0	0	0	0	0	0	0	0	0	0	0	0	0	0	0	0	0
GO:0019255	2	2	0	0	2	0	0	2	0	1	0	0	0	1	0	0	0	0	0	2	0	0	1	0	0	0	0	0	1	0	0	0	0	0	2	0	0	2	0	0	0	0	0	0	0	0	0
GO:0042144	1	1	0	0	1	0	0	1	0	0	1	0	0	1	0	0	0	0	0	1	0	0	1	0	1	0	1	0	0	0	0	0	0	0	1	0	0	1	0	0	0	0	0	0	0	0	0
GO:0021549	40	33	1	0	24	1	0	24	1	3	5	4	1	4	1	0	1	0	0	29	0	0	27	1	3	6	2	0	8	0	0	1	1	1	24	1	2	22	0	0	6	3	1	3	2	0	1
GO:0106134	1	1	0	0	1	0	0	1	0	0	0	0	0	0	0	0	0	0	0	1	0	0	1	0	0	0	0	0	0	0	0	0	0	0	1	0	0	1	0	0	0	0	0	1	0	0	0
GO:0030218	53	43	0	1	36	0	1	34	3	1	10	1	0	5	0	0	2	0	0	40	0	2	36	3	3	4	4	0	10	1	0	2	0	0	31	0	2	25	1	1	6	2	0	1	1	0	0
GO:0010998	4	4	0	0	4	0	0	4	2	0	2	0	1	1	0	0	0	0	0	3	0	0	3	0	0	0	0	0	0	0	1	0	0	0	4	0	0	4	1	0	0	1	0	1	0	0	0
GO:0003909	3	2	0	0	1	0	0	1	0	0	0	0	0	0	0	0	0	0	0	1	0	0	1	0	0	0	0	0	0	0	0	0	0	0	1	0	0	1	0	0	0	0	0	0	0	0	0
GO:0033147	13	12	0	0	12	0	0	10	1	0	3	0	2	4	1	0	1	0	0	10	0	0	10	0	0	2	1	0	3	0	0	0	0	0	10	0	0	9	0	0	1	2	0	1	0	0	2
GO:0071701	1	1	0	0	1	0	0	1	0	0	1	0	0	0	0	0	0	0	0	0	0	0	0	0	0	0	0	0	0	0	0	0	0	0	1	0	0	1	0	0	0	0	0	0	0	0	0
GO:0042488	2	2	0	0	2	0	0	1	0	0	1	0	0	0	0	0	0	0	0	2	0	0	2	0	0	0	0	0	0	0	0	0	0	0	2	0	0	2	0	0	0	0	0	0	0	0	0
GO:0007290	5	4	0	0	3	0	0	3	1	0	1	0	1	0	0	0	0	0	0	4	0	0	4	0	0	1	1	0	0	0	0	0	0	0	3	0	0	3	0	0	1	0	0	1	0	0	0
GO:1902891	1	0	0	0	0	0	0	0	0	0	0	0	0	0	0	0	0	0	0	0	0	0	0	0	0	0	0	0	0	0	0	0	0	0	0	0	0	0	0	0	0	0	0	0	0	0	0
GO:0000815	9	7	0	0	7	0	0	7	0	1	1	1	0	0	0	0	0	0	0	7	0	0	7	0	1	0	0	0	3	0	0	0	0	0	5	0	0	5	0	0	0	0	0	0	0	0	0
GO:0034188	2	1	0	0	1	0	0	1	0	1	0	0	0	1	0	0	0	0	0	1	0	0	1	0	0	0	0	0	1	0	0	0	0	0	1	0	0	1	0	0	0	0	0	0	0	0	0
GO:0070552	6	5	0	0	5	0	0	5	0	0	1	0	1	1	0	0	1	0	0	5	0	0	4	1	0	0	1	1	0	0	0	1	0	0	5	0	0	5	0	0	1	1	0	1	0	0	1
GO:0060964	8	4	0	0	4	0	0	3	0	2	1	1	0	1	1	0	0	0	0	3	0	0	3	0	1	0	1	0	0	0	0	0	0	0	3	0	0	3	0	0	0	0	0	1	0	0	0
GO:0080130	4	4	0	0	4	0	0	4	0	1	0	1	0	0	0	0	0	0	0	4	0	0	4	0	0	1	0	0	0	0	0	0	0	0	3	0	1	2	1	0	0	0	0	1	0	0	0
GO:0005618	1	1	0	0	1	0	0	1	0	0	0	0	0	0	0	0	0	0	0	1	0	0	1	0	0	0	0	0	0	0	0	0	0	0	1	0	0	1	0	0	0	0	0	0	0	0	0
GO:0039520	1	1	0	0	1	0	0	1	1	0	0	0	1	0	0	0	0	0	0	1	0	0	1	0	0	0	0	0	0	0	0	0	0	0	1	0	0	1	1	0	0	0	0	0	0	0	0
GO:1903673	1	1	0	0	1	0	0	1	1	0	0	0	0	0	0	0	0	0	0	1	0	1	0	1	0	0	0	0	0	0	0	0	0	0	0	0	0	0	0	0	0	0	0	0	0	0	0
GO:0008052	1	0	0	0	0	0	0	0	0	0	0	0	0	0	0	0	0	0	0	0	0	0	0	0	0	0	0	0	0	0	0	0	0	0	0	0	0	0	0	0	0	0	0	0	0	0	0
GO:0003677	1750	1363	18	12	1092	22	40	985	149	84	202	98	25	184	20	4	46	13	12	1153	19	39	1053	134	64	185	96	29	181	21	7	53	20	12	824	26	37	726	91	53	109	54	23	104	9	1	28
GO:0046208	3	3	0	0	3	0	0	3	0	0	0	0	0	0	0	0	0	0	0	3	0	0	3	0	0	0	0	0	0	0	0	0	0	0	1	0	0	1	0	0	0	0	0	0	0	0	0
GO:1901582	1	1	0	0	1	0	0	1	0	0	0	0	0	1	0	0	0	0	0	1	0	0	1	0	0	1	1	0	0	0	0	0	0	0	1	0	0	1	0	0	0	0	0	1	1	0	0
GO:0019079	4	4	0	0	3	0	0	3	0	1	0	1	0	0	0	0	0	0	0	4	0	0	4	1	0	0	0	0	0	0	0	0	0	0	4	0	0	4	0	0	0	0	0	1	0	0	0
GO:2000706	1	1	0	0	0	0	0	0	0	0	0	0	0	0	0	0	0	0	0	1	0	0	0	0	0	1	0	0	0	0	0	0	0	0	0	0	0	0	0	0	0	0	0	0	0	0	0
GO:0050197	1	1	0	0	1	0	0	1	0	1	0	1	0	0	0	0	0	0	0	1	0	0	1	0	1	0	1	0	0	0	0	0	0	0	1	0	0	1	0	0	0	0	0	0	0	0	0
GO:0008119	1	1	0	0	1	0	0	1	0	0	0	0	0	0	0	0	0	0	0	1	0	0	1	0	0	0	0	0	0	0	0	0	0	0	1	0	0	1	1	0	0	0	0	0	0	0	0
GO:0005579	7	6	0	0	6	0	0	6	0	1	3	0	0	1	0	0	0	0	0	6	0	0	6	1	0	1	0	0	2	0	0	0	0	0	6	0	1	4	3	0	2	0	1	2	0	0	0
GO:0005109	42	35	0	0	29	0	1	22	4	2	4	4	2	4	1	0	0	0	0	34	1	1	26	3	2	7	1	0	13	0	1	2	1	0	24	0	0	17	1	6	3	4	0	5	0	0	0
GO:0008898	1	1	0	0	1	0	0	1	1	0	0	0	0	0	0	0	0	0	0	1	0	0	1	0	0	0	0	0	0	0	0	0	0	0	1	1	0	0	0	1	0	0	0	0	0	0	0
GO:0060585	3	3	0	0	1	0	0	0	0	0	1	0	0	0	0	0	0	0	0	3	0	0	3	0	0	0	0	0	0	0	0	0	0	0	3	0	0	3	0	1	0	0	0	0	0	0	0
GO:0060392	5	5	0	0	4	0	0	4	1	0	1	0	0	1	0	0	0	0	0	4	0	0	3	0	0	0	0	0	1	0	0	0	0	0	3	0	0	3	0	0	0	0	0	1	0	0	0
GO:0052501	1	1	0	0	1	0	0	1	0	0	0	0	0	0	0	0	0	0	0	0	0	0	0	0	0	0	0	0	0	0	0	0	0	0	1	0	0	1	0	0	0	0	0	0	0	0	0
GO:0071556	6	5	0	0	5	0	0	5	1	2	1	1	0	1	0	0	0	0	0	5	0	0	4	1	1	1	1	0	1	0	0	0	0	0	5	0	0	5	3	1	0	0	0	1	1	0	0
GO:0097009	39	34	0	0	28	0	0	28	4	2	7	3	2	5	2	0	1	0	0	32	0	0	30	5	1	9	2	5	5	0	0	1	1	0	25	1	0	25	2	3	4	2	0	2	0	0	0
GO:0022018	1	0	0	0	0	0	0	0	0	0	0	0	0	0	0	0	0	0	0	0	0	0	0	0	0	0	0	0	0	0	0	0	0	0	0	0	0	0	0	0	0	0	0	0	0	0	0
GO:0048661	79	72	0	0	59	0	0	56	4	5	15	7	5	10	2	0	4	0	0	65	1	3	55	10	7	3	2	2	16	1	0	8	0	0	53	1	2	49	4	5	5	2	3	7	2	0	1
GO:2001179	1	0	0	0	0	0	0	0	0	0	0	0	0	0	0	0	0	0	0	0	0	0	0	0	0	0	0	0	0	0	0	0	0	0	0	0	0	0	0	0	0	0	0	0	0	0	0
GO:0021779	1	1	0	0	0	0	0	0	0	0	0	0	0	0	0	0	0	0	0	0	0	0	0	0	0	0	0	0	0	0	0	0	0	0	0	0	0	0	0	0	0	0	0	0	0	0	0
GO:1903516	1	1	0	0	1	0	0	1	1	0	0	0	0	0	0	0	0	0	0	1	0	0	1	1	0	0	0	0	0	0	0	0	0	0	1	0	0	1	0	0	0	0	0	0	0	0	0
GO:0031707	1	1	0	0	0	0	0	0	0	0	0	0	0	0	0	0	0	0	0	1	0	0	1	0	0	0	0	0	0	0	0	0	0	0	1	0	0	1	0	0	0	0	0	0	0	0	0
GO:0031072	74	65	0	0	53	0	1	50	2	5	9	6	1	8	1	0	2	0	0	57	0	1	51	7	3	6	4	2	4	0	0	2	1	0	44	1	1	40	4	2	3	0	0	5	0	0	2
GO:0061733	3	3	0	0	3	0	0	3	1	0	1	1	0	1	0	0	0	0	0	3	0	0	3	0	0	0	0	0	1	0	0	0	0	0	3	0	0	3	0	1	0	1	0	0	0	0	0
GO:0032541	8	8	0	0	8	0	0	8	2	0	2	0	1	2	1	0	0	0	0	8	0	0	8	1	0	2	0	0	4	0	0	1	0	0	7	0	0	6	0	1	1	0	0	1	0	0	0
GO:0044231	1	0	0	0	0	0	0	0	0	0	0	0	0	0	0	0	0	0	0	0	0	0	0	0	0	0	0	0	0	0	0	0	0	0	0	0	0	0	0	0	0	0	0	0	0	0	0
GO:0039702	9	8	0	0	8	0	0	8	0	2	1	2	0	0	0	0	0	0	0	8	0	0	8	0	1	1	0	0	3	0	0	0	0	0	6	0	0	6	0	0	1	1	0	0	0	0	0
GO:0001102	42	40	0	0	30	1	0	27	4	1	8	3	1	5	1	0	1	0	0	33	0	0	33	4	3	4	3	1	3	1	0	2	0	0	29	0	0	28	3	2	3	3	0	5	0	1	1
GO:0002312	1	0	0	0	0	0	0	0	0	0	0	0	0	0	0	0	0	0	0	0	0	0	0	0	0	0	0	0	0	0	0	0	0	0	0	0	0	0	0	0	0	0	0	0	0	0	0
GO:1903169	7	6	0	0	6	0	0	6	2	1	1	1	0	4	0	0	0	0	0	4	0	0	4	1	2	0	1	1	1	0	0	0	0	0	2	0	0	2	0	0	1	1	0	0	0	0	0
GO:0098962	14	11	0	0	8	0	0	8	0	1	2	2	1	1	0	1	0	0	1	7	0	1	4	0	2	2	0	1	1	0	2	2	0	0	7	0	1	4	2	0	0	0	2	3	2	0	0
GO:0016559	10	9	0	1	6	0	1	6	0	1	0	0	0	1	0	0	0	0	0	8	0	1	7	2	1	0	0	0	0	0	0	0	0	0	7	0	0	7	0	2	1	1	0	0	0	0	0
GO:0033010	5	5	0	0	5	0	0	5	2	0	1	0	0	0	0	0	0	0	0	3	0	0	3	0	0	1	0	1	1	1	0	0	0	0	5	0	0	5	0	0	0	0	0	0	0	0	0
GO:0046921	1	1	0	0	1	0	0	0	1	0	0	0	0	1	0	0	0	0	0	1	0	0	1	0	0	0	0	1	0	1	0	0	0	0	1	0	0	1	1	0	0	0	0	1	1	0	0
GO:0010867	17	16	0	0	15	0	0	14	2	0	1	0	0	1	0	0	1	0	0	16	0	1	15	2	2	3	1	0	2	0	0	0	0	1	11	0	1	11	2	1	0	1	0	0	0	0	0
GO:0034162	6	5	0	0	5	0	0	5	0	0	1	0	0	0	0	0	0	0	0	3	0	0	3	1	0	1	0	0	1	0	0	0	0	0	2	0	0	2	0	1	0	0	0	0	0	0	0
GO:0032689	28	26	1	0	18	2	0	14	2	2	4	1	0	2	0	0	0	0	1	21	0	1	20	4	2	8	0	0	4	0	0	0	0	0	16	0	1	15	1	1	0	0	0	0	0	1	0
GO:0097291	1	1	0	0	1	0	0	1	0	0	0	0	0	1	0	0	0	0	0	1	0	0	1	0	0	0	0	0	0	0	0	0	0	0	0	0	0	0	0	0	0	0	0	0	0	0	0
GO:0097264	8	5	0	0	5	0	0	5	1	0	1	0	0	3	0	0	1	0	0	5	0	0	5	2	0	1	0	0	1	1	0	0	0	0	5	0	0	5	1	1	1	0	0	0	0	0	1
GO:0043313	2	2	0	0	2	0	0	2	0	0	1	0	0	0	0	0	0	0	0	2	0	0	2	1	0	0	0	0	0	0	0	0	0	0	2	0	0	2	0	0	1	1	0	0	0	0	0
GO:0002950	3	3	0	0	3	0	0	2	0	1	1	0	0	2	0	0	0	0	0	3	0	0	2	0	0	1	0	0	0	0	0	0	0	0	3	1	0	1	0	1	0	1	0	1	0	0	0
GO:0030235	7	7	0	0	7	0	0	7	1	0	1	2	0	0	0	0	0	0	0	6	0	0	6	1	1	1	1	0	0	0	0	1	1	0	2	0	0	2	1	0	0	1	0	0	0	0	0
GO:0015680	1	1	0	0	1	0	0	1	0	0	0	0	0	1	0	0	0	0	0	1	0	0	1	0	0	0	0	0	0	0	0	0	0	0	1	0	0	1	1	0	0	0	0	0	0	0	0
GO:0003335	2	2	0	0	2	0	0	2	0	0	0	0	0	0	0	0	0	0	0	2	0	0	2	0	0	0	0	0	1	0	0	0	0	0	1	0	0	1	0	0	0	0	0	0	0	0	0
GO:0042663	2	2	0	0	2	0	0	1	0	0	1	1	0	0	0	0	0	0	0	2	0	0	2	0	0	1	0	0	1	0	0	0	0	0	1	0	0	1	0	0	0	0	0	0	0	0	0
GO:0050998	22	21	0	0	21	0	0	20	3	0	7	1	0	7	0	0	3	0	0	19	1	0	18	3	1	3	2	0	6	0	0	4	0	0	15	0	0	14	2	0	3	0	1	5	1	0	2
GO:0048034	1	1	0	0	1	0	0	1	0	0	0	0	0	0	0	0	1	0	0	1	1	0	0	0	1	0	0	0	1	0	0	0	0	0	1	0	0	0	0	0	0	0	0	1	0	0	0
GO:0070548	1	1	0	0	1	0	0	1	0	0	0	0	0	0	0	0	0	0	0	1	0	0	1	0	0	0	0	0	0	0	0	0	0	0	1	0	0	1	0	0	0	0	0	0	0	0	0
GO:0046548	12	10	0	0	10	0	0	10	2	0	3	1	1	4	0	0	1	0	0	9	0	0	9	2	1	2	1	0	4	0	0	2	0	0	7	0	0	7	3	0	1	0	0	3	0	0	0
GO:0006366	133	113	1	2	94	0	1	94	12	8	7	8	2	10	1	0	3	1	0	97	0	1	88	7	7	13	6	2	13	4	1	4	0	0	73	1	1	66	5	3	8	3	4	7	1	1	1
GO:0002162	11	9	0	0	8	0	0	7	0	1	4	2	0	2	0	0	1	0	0	7	0	0	7	0	2	1	0	0	3	0	0	1	0	0	6	0	0	5	0	0	2	0	0	3	0	0	1
GO:0045923	2	2	0	0	0	0	0	0	0	0	0	0	0	0	0	0	0	0	0	2	0	0	2	0	0	0	0	0	0	0	0	0	0	0	0	0	0	0	0	0	0	0	0	0	0	0	0
GO:0004672	530	450	1	1	442	3	5	423	53	30	137	37	17	102	16	2	23	1	1	421	3	6	399	58	32	75	36	8	103	8	4	33	1	3	412	4	16	385	49	29	63	37	12	63	9	0	16
GO:0014050	9	8	0	0	5	0	0	4	0	0	1	0	0	1	0	0	2	0	0	6	0	0	4	0	0	2	0	0	1	0	0	2	0	0	5	0	0	3	1	0	1	0	1	2	0	0	1
GO:0047045	3	0	0	0	0	0	0	0	0	0	0	0	0	0	0	0	0	0	0	0	0	0	0	0	0	0	0	0	0	0	0	0	0	0	0	0	0	0	0	0	0	0	0	0	0	0	0
GO:0050250	1	1	0	0	1	0	0	1	0	0	1	0	1	0	0	0	0	0	0	1	0	0	1	1	0	0	0	0	0	0	0	0	0	0	1	0	0	1	0	0	0	0	0	0	0	0	0
GO:0015631	58	51	0	0	47	0	0	43	4	2	19	8	2	10	0	0	2	1	1	40	0	2	35	9	5	8	3	3	9	1	0	4	0	0	38	0	3	30	4	7	8	3	2	3	0	1	1
GO:0060450	2	2	0	0	2	0	0	2	0	0	1	0	1	0	1	0	0	0	0	1	0	0	1	0	0	0	0	0	0	0	0	0	0	0	1	0	0	0	0	0	0	0	0	1	0	0	0
GO:1904346	3	3	0	0	3	0	0	1	0	0	0	0	0	2	0	0	0	0	0	1	0	0	1	0	0	0	0	0	0	0	0	0	0	0	1	0	0	1	0	0	0	0	0	0	0	0	0
GO:0046370	2	2	0	0	2	0	0	2	0	0	0	0	0	1	0	0	0	0	0	2	0	0	2	0	0	0	1	0	0	0	0	0	0	0	1	0	0	1	0	0	0	0	0	0	0	0	0
GO:0097060	51	45	0	1	43	3	1	40	5	6	12	8	0	15	1	0	5	1	0	42	1	2	38	2	3	9	3	0	10	1	0	8	1	0	36	1	1	29	7	4	3	2	0	8	2	1	3
GO:0030850	7	7	1	0	5	1	1	4	2	0	0	0	1	0	0	0	1	0	0	7	0	0	7	0	0	0	0	0	1	0	0	0	0	0	4	0	0	4	0	1	0	1	0	1	0	0	1
GO:0000350	3	2	0	0	2	0	0	2	1	0	1	1	0	0	0	0	0	0	0	1	0	0	1	0	1	0	1	0	0	0	0	0	0	0	1	0	0	1	0	0	0	0	0	0	0	0	0
GO:0072160	2	2	0	0	2	0	0	2	0	0	1	0	0	2	0	0	0	0	0	2	0	0	2	0	1	0	1	0	1	0	0	1	0	0	2	0	0	1	0	0	1	0	0	0	0	0	0
GO:0008107	3	1	0	0	0	0	0	0	0	0	0	0	0	0	0	0	0	0	0	0	0	0	0	0	0	0	0	0	0	0	0	0	0	0	0	0	0	0	0	0	0	0	0	0	0	0	0
GO:1903039	4	4	0	0	3	0	0	3	0	1	0	1	0	1	0	0	0	0	0	3	0	0	3	2	0	1	0	0	2	0	0	1	0	0	3	0	0	2	0	0	0	0	0	2	0	0	0
GO:0030857	13	11	0	0	9	0	0	9	0	0	0	0	0	2	0	0	0	0	0	8	0	0	8	2	1	0	0	0	3	0	0	1	0	0	7	0	0	7	0	0	0	0	0	1	0	0	0
GO:0006406	35	28	0	0	25	0	0	25	3	0	2	2	0	1	0	0	0	0	0	24	0	0	22	4	3	3	2	0	1	0	0	0	0	1	24	0	2	23	7	2	0	0	0	1	0	0	0
GO:0048313	1	1	0	0	1	0	0	1	0	0	1	0	0	0	0	0	0	0	0	1	0	0	1	0	0	0	0	0	1	0	0	0	0	0	1	0	0	1	0	0	0	0	0	1	0	0	0
GO:1902115	4	4	0	0	4	0	0	4	2	1	0	0	0	2	0	0	0	0	0	4	0	0	3	0	1	0	1	0	0	0	0	0	0	0	4	0	0	4	1	0	1	1	0	0	0	0	0
GO:1903691	2	2	0	0	2	0	0	2	1	0	1	1	0	0	0	0	0	1	0	1	1	0	1	1	0	0	0	0	0	0	0	0	0	0	2	0	0	1	0	0	1	0	0	2	0	0	0
GO:0048646	22	19	0	1	15	0	2	14	1	1	2	1	2	0	1	0	1	1	0	15	1	3	11	1	0	2	1	1	1	0	0	1	1	0	8	1	1	5	0	0	2	0	0	4	0	0	1
GO:0030395	2	2	0	0	2	0	0	2	0	0	0	0	0	0	0	0	0	0	0	0	0	0	0	0	0	0	0	0	0	0	0	0	0	0	2	0	0	2	0	0	0	0	0	0	0	0	0
GO:0035265	16	14	0	0	10	0	1	7	1	1	2	2	0	1	0	0	1	0	0	12	0	0	9	0	1	1	1	0	3	0	0	4	0	0	9	0	0	8	0	0	0	1	0	2	0	0	1
GO:0034584	6	5	0	0	3	0	0	3	1	0	0	0	0	1	0	0	0	1	0	2	1	0	2	1	0	0	0	0	0	0	0	0	0	0	3	0	0	3	1	1	0	1	0	0	0	0	0
GO:0042284	3	2	0	0	2	0	0	2	0	0	0	0	0	0	0	0	0	0	0	2	0	1	0	1	0	1	0	0	0	0	0	0	0	0	0	0	0	0	0	0	0	0	0	0	0	0	0
GO:1990379	1	1	0	0	1	0	0	1	0	0	0	0	0	0	0	0	0	0	0	1	0	0	1	0	0	0	0	0	0	0	0	0	0	0	1	0	0	1	1	0	0	0	0	0	0	0	0
GO:0034693	1	1	0	0	1	0	0	1	1	0	0	0	0	0	0	0	0	0	0	1	0	0	1	0	1	0	1	0	0	0	0	0	0	0	1	0	0	1	0	0	0	0	0	0	0	0	0
GO:1990883	1	1	0	0	1	0	0	1	0	0	0	0	0	0	0	0	0	0	0	1	0	0	1	0	0	0	0	0	0	0	0	0	0	0	1	0	0	1	0	0	0	0	0	0	0	0	0
GO:0001655	17	16	1	0	13	1	0	12	1	1	1	1	0	2	0	0	0	0	0	12	0	0	11	0	1	4	0	0	4	0	0	2	0	0	12	0	0	11	0	0	1	0	0	2	0	0	0
GO:0007499	1	1	0	0	1	0	0	1	0	0	0	0	1	0	0	0	1	0	0	1	0	0	1	0	0	0	0	0	0	0	0	0	0	0	1	0	0	1	0	0	0	0	0	1	0	0	1
GO:0034363	5	4	0	0	1	0	0	1	0	0	0	0	0	0	0	0	0	0	0	4	0	0	4	0	0	0	0	0	0	0	0	0	0	0	4	0	0	4	0	0	0	0	0	0	0	0	0
GO:0044549	1	1	0	0	1	0	0	1	0	0	0	0	0	0	0	0	0	0	0	0	0	0	0	0	0	0	0	0	0	0	0	0	0	0	1	0	0	1	0	0	0	0	0	0	0	0	0
GO:0003847	5	5	0	0	5	0	0	5	1	0	1	0	0	0	0	0	0	0	0	3	0	0	3	0	0	2	1	0	0	0	0	0	1	0	3	1	0	3	0	1	0	0	0	0	0	0	0
GO:0043111	4	3	0	0	3	0	0	3	0	0	1	0	0	1	0	0	0	0	0	3	0	0	3	0	0	2	0	0	0	0	0	0	0	0	3	0	0	3	0	0	1	0	0	1	0	0	0
GO:0000320	4	3	0	0	3	0	0	3	1	0	0	0	0	1	1	0	0	0	0	3	0	1	2	0	0	1	0	0	1	0	0	1	0	0	1	0	0	1	0	0	0	0	0	0	0	0	0
GO:0042306	7	5	1	0	2	1	0	2	1	0	0	0	0	0	0	0	0	0	0	3	0	0	3	1	0	0	0	0	0	0	0	0	0	0	2	0	0	1	0	0	1	0	0	0	0	0	0
GO:0016578	13	12	1	0	11	1	0	11	0	1	3	1	0	1	0	0	1	0	0	11	0	1	10	2	1	1	1	0	2	0	0	0	0	0	11	1	0	10	0	0	1	0	0	1	0	0	1
GO:0015114	4	4	0	0	4	0	0	4	2	1	0	0	1	1	1	0	1	0	0	4	0	0	4	1	1	0	1	0	1	1	0	0	0	0	4	0	0	3	0	1	1	1	0	0	0	0	0
GO:0045589	9	8	0	0	8	0	1	7	3	0	1	1	0	0	0	0	0	0	0	8	0	0	8	2	1	0	0	0	2	0	0	0	0	0	7	0	0	6	1	0	3	0	0	1	0	0	0
GO:0004465	2	1	0	0	1	0	0	1	0	0	0	0	0	0	0	0	0	0	0	1	0	0	1	0	0	1	0	0	0	0	0	0	0	0	1	0	0	1	0	0	0	0	0	0	0	0	0
GO:0050855	4	4	0	0	3	0	0	3	0	0	1	0	0	1	0	0	0	0	0	4	0	0	4	0	1	1	1	1	0	1	0	0	0	0	4	0	0	4	0	0	0	0	0	0	0	0	0
GO:0061740	2	2	0	0	2	0	0	2	0	1	0	0	0	0	0	0	0	0	0	2	0	0	2	1	0	0	0	0	1	0	0	0	0	0	0	0	0	0	0	0	0	0	0	0	0	0	0
GO:0140014	2	2	0	0	1	0	0	1	1	0	0	0	0	0	0	0	0	0	0	2	0	0	2	0	0	0	0	0	0	0	0	0	0	0	1	0	0	1	0	0	0	0	0	0	0	0	0
GO:0060561	7	7	0	0	6	0	0	6	0	1	2	1	0	0	0	0	1	0	0	4	0	0	4	1	0	0	0	0	0	0	0	0	0	0	3	0	0	3	0	0	0	0	0	0	0	0	0
GO:0002553	6	5	0	0	4	0	0	4	0	0	0	0	0	2	0	0	0	0	0	4	0	0	4	0	1	1	1	0	0	0	0	0	0	0	4	0	0	4	0	0	0	1	0	0	0	0	0
GO:1990405	11	9	0	0	9	0	0	9	1	1	2	2	0	2	0	0	0	0	0	8	0	0	8	3	1	2	1	0	3	0	0	0	0	0	9	0	0	8	1	1	1	1	0	1	0	0	0
GO:0051788	3	3	0	0	3	0	0	3	0	0	0	0	0	0	0	0	0	0	0	3	0	0	3	0	0	0	0	0	0	0	0	0	0	0	3	0	0	3	1	0	0	0	0	0	0	0	0
GO:0034512	1	1	0	0	1	0	1	0	1	0	0	0	0	0	0	0	0	0	0	1	0	1	0	1	0	0	0	0	0	0	0	0	0	0	0	0	0	0	0	0	0	0	0	0	0	0	0
GO:1902605	1	1	0	0	1	0	0	1	0	0	0	0	0	0	0	0	0	0	0	1	0	0	1	0	0	0	0	0	0	0	0	0	0	0	0	0	0	0	0	0	0	0	0	0	0	0	0
GO:0035898	2	2	0	0	2	0	0	2	0	0	1	0	0	0	0	0	0	0	0	2	0	0	2	0	0	1	0	0	0	0	0	0	0	0	1	0	0	1	0	0	1	0	0	0	0	0	0
GO:0060669	7	5	0	0	3	0	0	2	0	0	1	0	1	0	0	0	0	0	0	5	0	0	4	0	0	0	0	0	1	0	0	0	1	0	1	0	0	1	0	0	0	1	0	0	0	0	0
GO:1904723	1	1	0	0	1	0	0	1	0	0	0	0	0	0	0	0	0	0	0	1	0	0	1	0	0	0	0	0	0	0	0	0	0	0	0	0	0	0	0	0	0	0	0	0	0	0	0
GO:0016507	2	2	0	0	2	0	0	2	0	0	0	0	0	0	0	0	0	0	0	2	0	0	2	1	0	1	1	0	0	0	0	0	0	0	2	0	0	2	2	0	0	0	0	0	0	0	0
GO:0060988	3	2	0	0	2	0	0	2	0	1	1	1	0	1	0	0	1	0	0	2	0	0	2	0	1	0	1	0	1	0	0	0	0	0	2	0	0	2	0	1	0	0	0	0	0	0	0
GO:0034144	8	7	0	0	5	0	0	5	1	0	1	0	1	1	0	0	0	0	0	5	0	0	4	0	1	0	1	1	0	0	0	1	0	0	5	0	0	4	1	0	0	0	1	1	1	0	0
GO:0061114	1	1	0	0	1	0	0	0	0	0	1	0	0	1	0	0	0	0	0	0	0	0	0	0	0	0	0	0	0	0	0	0	0	0	0	0	0	0	0	0	0	0	0	0	0	0	0
GO:0035469	5	4	0	0	4	1	0	3	0	2	1	0	0	0	0	0	0	0	0	4	0	0	4	1	0	0	0	0	0	0	0	0	0	0	3	0	0	3	1	0	0	0	0	0	0	0	0
GO:2000543	7	6	0	0	5	0	0	5	0	0	0	0	0	0	0	0	0	0	0	2	0	0	2	0	0	0	0	0	0	0	0	0	0	0	3	0	0	3	0	0	0	0	0	0	0	0	0
GO:0004168	1	0	0	0	0	0	0	0	0	0	0	0	0	0	0	0	0	0	0	0	0	0	0	0	0	0	0	0	0	0	0	0	0	0	0	0	0	0	0	0	0	0	0	0	0	0	0
GO:0000438	3	3	0	0	3	0	0	3	1	0	0	0	0	0	0	0	0	0	0	3	0	0	3	1	0	0	0	0	0	0	0	0	0	0	3	0	0	3	0	0	1	0	0	0	0	0	0
GO:0034473	3	3	0	0	3	0	0	3	0	1	0	1	0	0	0	0	0	0	0	2	0	0	2	0	0	0	0	0	0	0	0	0	0	0	3	0	0	3	0	0	1	0	0	0	0	0	0
GO:0097056	1	1	0	0	1	0	0	1	0	0	1	1	0	0	0	0	0	0	0	1	0	0	1	0	0	0	0	0	0	0	0	0	0	0	1	0	0	1	0	0	0	0	0	0	0	0	0
GO:0008565	61	56	0	0	49	0	0	49	6	5	16	5	0	10	0	0	0	0	0	45	1	0	41	3	4	5	5	0	6	0	0	0	2	0	45	2	1	42	5	7	7	1	0	4	0	0	0
GO:0003676	845	657	10	6	525	11	24	468	78	42	90	51	16	75	8	5	20	7	6	547	12	17	501	72	38	73	44	21	72	6	3	29	10	4	415	15	21	358	53	35	43	33	8	44	4	0	7
GO:0062023	299	241	2	0	208	3	2	195	16	7	35	9	9	40	1	0	12	2	0	221	5	3	208	25	20	43	20	6	45	2	0	16	5	3	154	5	8	134	12	8	17	9	2	18	1	0	3
GO:1903588	4	4	0	0	4	0	0	3	0	0	2	1	0	0	0	0	0	0	0	4	0	0	4	0	0	0	0	0	0	0	0	0	0	0	4	0	0	4	0	0	1	0	0	0	0	0	0
GO:0043890	1	1	0	0	1	0	0	1	0	0	1	1	0	0	0	0	0	0	0	1	0	0	1	0	0	0	0	0	0	0	0	0	0	0	1	0	0	1	0	0	0	0	0	0	0	0	0
GO:0007196	4	2	0	0	2	0	0	0	0	0	0	0	0	0	0	0	2	0	0	2	0	0	1	0	0	1	0	1	1	0	0	2	0	0	2	0	0	1	1	0	0	0	1	0	0	0	0
GO:0021800	4	3	0	0	3	0	0	2	0	0	1	0	0	0	0	0	0	0	0	2	0	0	2	0	0	0	0	0	0	0	0	0	0	0	2	0	0	1	0	0	1	0	0	0	0	0	0
GO:0070300	19	17	0	1	16	0	2	13	2	1	5	1	2	4	0	0	3	0	1	15	0	2	14	4	1	3	0	1	2	0	0	0	0	1	14	0	0	13	1	0	4	2	2	1	0	0	1
GO:0042495	2	1	0	0	0	0	0	0	0	0	0	0	0	0	0	0	0	0	0	0	0	0	0	0	0	0	0	0	0	0	0	0	0	0	0	0	0	0	0	0	0	0	0	0	0	0	0
GO:0080129	1	0	0	0	0	0	0	0	0	0	0	0	0	0	0	0	0	0	0	0	0	0	0	0	0	0	0	0	0	0	0	0	0	0	0	0	0	0	0	0	0	0	0	0	0	0	0
GO:1900212	4	4	0	0	4	0	0	3	0	0	1	1	0	0	0	0	0	0	0	4	0	0	4	0	0	3	0	0	3	0	0	0	0	0	4	0	0	4	0	1	0	0	0	2	0	0	0
GO:1904172	2	2	0	0	2	0	0	2	0	0	1	0	0	1	0	0	0	0	0	2	0	0	2	1	0	0	0	0	0	0	0	0	0	0	2	0	0	2	0	0	1	1	0	0	0	0	0
GO:0004947	2	1	0	0	0	0	0	0	0	0	0	0	0	0	0	0	0	0	0	0	0	0	0	0	0	0	0	0	0	0	0	0	0	0	1	0	0	1	0	0	0	0	0	0	0	0	0
GO:0071901	10	10	0	0	8	0	1	6	0	0	3	2	1	1	0	0	0	0	0	10	0	0	9	1	0	3	1	2	4	1	1	0	0	0	8	0	0	7	1	2	2	0	1	2	1	0	0
GO:0006656	13	13	0	0	10	0	0	9	2	1	1	3	0	3	1	0	0	0	0	13	0	0	12	0	0	1	0	0	0	0	0	1	0	0	10	1	0	8	0	2	1	1	0	2	0	0	0
GO:0030198	152	131	0	0	112	0	1	101	14	5	24	8	3	28	3	0	6	1	1	124	2	2	118	18	5	22	9	2	28	2	1	5	1	0	93	2	4	78	9	9	10	4	3	14	3	0	0
GO:0090346	1	1	0	0	1	0	0	1	1	0	0	0	0	0	0	0	0	0	0	1	0	0	1	0	0	0	0	0	0	0	0	0	0	0	1	0	0	1	0	0	0	0	0	1	0	0	0
GO:0019048	4	3	0	0	3	0	0	2	1	1	0	1	0	0	0	0	0	0	0	2	0	0	1	0	1	1	0	0	1	0	0	1	0	0	1	0	0	1	0	0	0	0	0	0	0	0	0
GO:0031618	9	8	0	0	7	0	0	7	4	0	0	1	0	2	0	0	0	0	0	7	0	0	6	1	0	5	3	0	1	0	0	0	0	0	6	0	0	6	1	1	1	0	0	2	1	0	0
GO:0021569	4	4	0	1	0	0	1	0	0	0	0	0	0	0	0	0	0	1	0	3	1	0	3	0	0	0	0	0	0	0	0	0	0	0	0	0	0	0	0	0	0	0	0	0	0	0	0
GO:0018423	2	0	0	0	0	0	0	0	0	0	0	0	0	0	0	0	0	0	0	0	0	0	0	0	0	0	0	0	0	0	0	0	0	0	0	0	0	0	0	0	0	0	0	0	0	0	0
GO:0006561	4	4	0	0	4	0	0	4	0	0	1	0	0	0	0	0	0	0	0	4	0	0	4	0	1	0	1	0	0	0	0	0	0	0	2	0	0	2	0	0	0	0	0	0	0	0	0
GO:0060830	4	4	0	0	4	0	0	4	1	0	1	0	0	1	1	0	0	0	0	4	0	0	3	1	0	0	0	1	1	0	0	0	0	0	3	0	0	3	0	0	3	1	0	0	0	0	0
GO:0021543	3	2	0	0	2	0	0	2	0	0	0	0	0	0	0	0	0	0	0	2	0	0	2	0	0	1	0	0	0	0	0	0	0	0	1	0	0	1	0	0	0	0	0	0	0	0	0
GO:0035515	3	3	0	0	2	0	0	1	0	0	1	0	0	1	0	0	1	0	0	2	0	0	1	0	0	0	0	0	1	0	0	0	0	1	2	0	1	1	0	1	0	0	0	0	0	0	1
GO:0032098	5	3	0	0	2	1	0	1	0	1	0	0	0	0	0	0	0	0	0	2	0	0	1	0	0	0	0	1	0	0	0	1	0	0	1	0	0	1	0	0	0	0	0	0	0	0	0
GO:2000124	2	2	0	0	2	0	0	2	0	1	1	2	0	0	0	0	0	0	0	2	0	0	1	0	0	0	0	1	0	1	0	0	0	0	2	0	0	0	0	0	0	0	0	2	0	0	0
GO:0035247	1	1	0	0	1	0	0	1	0	0	0	0	0	0	0	0	0	0	0	1	0	0	1	0	0	0	0	0	0	0	0	0	0	0	0	0	0	0	0	0	0	0	0	0	0	0	0
GO:0086070	1	1	0	0	1	0	0	1	0	0	1	0	0	1	0	0	1	0	0	1	0	0	1	0	0	1	1	0	0	0	0	0	0	0	1	0	0	1	1	0	0	0	1	0	0	0	0
GO:0045732	72	64	1	0	56	1	1	52	9	3	13	2	3	11	4	0	4	0	0	53	0	1	50	7	9	13	8	2	9	1	0	4	1	1	52	1	1	49	6	3	9	4	1	10	2	0	1
GO:0031870	1	1	0	0	1	0	0	1	0	0	0	0	0	1	0	0	0	0	0	1	0	0	1	0	0	1	0	0	0	0	0	0	0	0	1	0	0	1	0	0	1	1	0	0	0	0	0
GO:0008158	3	3	0	0	3	0	0	3	1	0	0	0	0	0	0	0	0	0	0	3	0	0	3	1	0	2	0	1	0	0	0	0	0	0	3	0	0	3	0	0	0	0	0	0	0	0	0
GO:1903093	1	1	0	0	1	0	0	1	1	0	0	0	0	0	0	0	0	0	0	1	0	0	1	0	0	0	0	0	0	0	0	0	0	0	1	0	0	1	0	0	0	0	0	0	0	0	0
GO:0018153	1	1	0	0	1	0	0	1	0	0	0	0	0	0	0	0	0	0	0	1	0	0	1	1	0	0	0	0	0	0	0	0	0	0	1	0	0	1	0	0	0	0	0	0	0	0	0
GO:0021682	1	1	0	0	1	0	0	0	0	1	0	1	0	0	0	0	0	0	0	0	0	0	0	0	0	0	0	0	0	0	0	0	0	0	0	0	0	0	0	0	0	0	0	0	0	0	0
GO:0051103	5	4	0	0	3	0	0	2	0	0	0	0	0	0	0	0	1	0	0	3	0	0	2	0	0	1	0	1	0	1	0	0	0	0	3	0	0	3	0	0	1	0	0	0	0	0	1
GO:0046888	15	13	0	0	7	0	0	7	0	1	0	1	0	0	0	0	0	0	0	10	0	1	9	1	0	0	0	0	0	0	0	0	0	0	5	0	0	4	0	0	0	0	0	3	0	0	0
GO:0019376	1	0	0	0	0	0	0	0	0	0	0	0	0	0	0	0	0	0	0	0	0	0	0	0	0	0	0	0	0	0	0	0	0	0	0	0	0	0	0	0	0	0	0	0	0	0	0
GO:1903690	4	3	0	0	3	0	0	3	0	0	2	0	0	2	0	0	0	0	0	3	0	0	3	1	1	1	0	0	2	0	0	0	0	0	3	0	0	2	0	0	1	0	0	1	0	0	0
GO:0042392	3	3	0	0	3	0	0	1	0	1	0	0	0	3	0	0	0	0	0	1	0	0	0	0	0	0	0	0	1	0	0	0	0	0	1	0	0	1	0	0	0	0	0	0	0	0	0
GO:0098659	1	1	0	0	0	0	0	0	0	0	0	0	0	0	0	0	0	0	0	1	0	0	1	0	0	0	0	0	0	0	0	0	0	0	1	0	0	1	0	0	1	0	1	0	0	0	0
GO:0090218	2	1	0	0	1	0	0	1	0	0	0	0	0	0	0	0	0	0	0	1	0	0	1	0	0	0	0	0	0	0	0	0	0	0	0	0	0	0	0	0	0	0	0	0	0	0	0
GO:0005539	25	21	0	0	16	1	2	12	4	0	4	1	2	6	0	0	1	0	0	20	0	0	19	1	1	4	2	0	10	0	0	4	0	0	17	0	2	11	3	2	2	1	0	4	0	0	1
GO:0033119	7	6	0	0	6	0	0	6	0	0	1	0	0	1	0	0	0	0	0	6	0	0	6	0	0	2	0	0	1	0	0	0	0	0	5	0	0	5	0	0	0	0	0	1	0	0	0
GO:0004177	32	30	0	0	30	0	0	30	4	6	7	4	1	6	1	0	1	0	0	29	0	0	26	5	2	6	4	1	5	0	0	2	1	0	28	1	0	26	4	0	10	0	1	4	0	0	1
GO:0120170	5	4	0	0	4	0	0	4	2	0	2	1	0	1	0	0	0	0	0	3	0	0	3	0	0	3	0	0	1	0	0	0	0	0	4	0	0	4	2	0	0	0	0	1	0	0	0
GO:0072513	5	5	0	0	4	0	0	4	0	1	1	0	0	1	0	0	0	0	0	3	0	0	2	0	1	0	0	0	2	0	0	0	0	0	4	0	0	4	0	0	0	0	0	1	0	0	0
GO:0046135	1	1	0	0	1	0	0	1	0	0	0	0	0	0	0	0	0	0	0	1	0	0	1	0	0	1	0	0	0	0	0	0	0	0	1	1	0	0	0	0	1	0	0	0	0	0	0
GO:0006942	4	4	0	0	4	0	0	4	2	0	0	0	0	0	0	0	0	0	0	4	0	0	4	0	0	0	0	0	0	0	0	0	0	0	3	0	0	3	0	0	0	0	0	0	0	0	0
GO:0060379	2	2	0	0	1	0	0	1	0	0	0	0	0	0	0	0	0	0	0	2	0	0	1	0	0	1	0	0	0	0	0	0	0	0	1	0	0	1	0	0	0	0	0	0	0	0	0
GO:0050857	1	1	0	0	1	0	0	1	0	0	1	0	0	0	0	0	0	0	0	1	0	0	1	0	0	1	0	1	0	1	0	0	0	0	1	0	0	1	0	0	0	0	0	0	0	0	0
GO:0099171	7	6	0	0	6	0	0	6	0	1	3	0	0	2	0	0	1	0	0	6	0	0	6	0	0	2	1	0	1	0	0	2	0	0	6	0	0	6	0	0	1	0	0	1	0	0	0
GO:0070472	3	3	0	0	3	0	0	3	1	0	0	0	0	1	0	0	0	0	0	1	0	0	1	0	0	0	0	0	0	0	0	0	0	0	3	0	0	3	1	0	0	0	0	0	0	0	1
GO:0032634	1	1	0	0	1	0	0	1	0	0	0	0	0	0	0	0	0	0	0	0	0	0	0	0	0	0	0	0	0	0	0	0	0	0	1	0	0	1	0	0	0	0	0	0	0	0	0
GO:0043251	1	1	0	0	1	1	0	0	0	1	0	0	0	0	0	0	0	0	0	1	0	0	1	0	0	0	0	0	0	0	0	0	0	0	1	0	0	1	0	0	0	0	0	1	0	0	0
GO:0042983	1	1	0	0	1	0	0	1	0	0	0	0	0	0	0	0	0	0	0	1	0	0	1	0	1	0	0	0	0	0	0	0	0	0	1	0	0	1	0	0	0	0	0	0	0	0	0
GO:0033005	7	6	0	0	5	0	1	4	1	0	1	0	0	1	0	0	0	0	0	6	0	0	6	1	0	2	0	1	2	1	0	0	0	0	6	0	1	5	1	1	0	0	0	1	0	0	0
GO:0017196	7	6	0	0	6	0	1	5	2	0	3	3	0	0	0	0	0	0	0	6	0	0	6	2	1	1	2	0	0	0	0	0	0	0	3	0	1	2	0	0	1	0	0	0	0	0	0
GO:0005090	1	1	0	0	1	0	0	1	0	0	0	0	0	0	0	0	0	0	0	1	0	0	1	0	0	0	0	0	0	0	0	0	0	0	1	0	0	1	0	0	0	0	0	0	0	0	0
GO:0072079	2	2	0	0	2	0	0	2	0	0	0	0	0	0	0	0	0	0	0	2	0	0	2	1	0	0	0	0	0	0	0	0	0	0	2	0	0	1	0	1	0	1	0	0	0	0	0
GO:1901992	1	1	0	0	1	0	0	1	1	0	0	0	0	0	0	0	0	0	0	1	0	0	1	1	0	0	0	0	1	0	0	0	0	0	0	0	0	0	0	0	0	0	0	0	0	0	0
GO:0031058	1	1	0	0	1	0	0	0	0	0	0	0	0	1	0	0	0	0	0	1	0	0	1	0	0	0	0	0	0	0	0	0	0	0	0	0	0	0	0	0	0	0	0	0	0	0	0
GO:0032021	4	4	0	0	4	0	0	4	1	0	0	0	0	1	0	0	0	0	0	4	0	0	4	0	0	0	0	1	0	0	0	0	0	0	3	0	0	3	0	0	0	0	0	0	0	0	0
GO:2001246	1	1	0	0	1	0	0	1	0	0	0	0	0	1	0	0	0	0	0	1	0	0	1	0	1	0	0	0	0	0	0	0	0	0	1	0	0	1	1	0	0	0	0	0	0	0	0
GO:0098519	4	3	0	0	3	0	1	2	0	1	1	1	0	0	0	0	0	0	0	2	0	0	2	0	0	0	0	0	0	0	0	0	0	0	2	0	0	2	0	0	0	0	0	0	0	0	0
GO:0002055	1	1	0	0	1	0	0	1	0	0	0	0	0	0	0	0	0	0	0	1	0	0	1	0	0	0	0	0	0	0	0	0	0	0	1	0	0	1	0	0	0	0	0	0	0	0	0
GO:0007179	82	73	0	0	64	1	0	61	6	4	16	5	2	16	0	0	1	0	0	67	0	4	60	8	7	16	9	3	22	4	0	5	0	0	50	2	1	45	6	7	6	6	0	9	1	1	2
GO:0030870	6	6	0	0	6	0	0	6	2	0	2	1	0	1	0	0	0	0	0	5	0	1	4	3	0	0	0	0	0	0	0	0	0	0	5	0	0	5	3	0	1	0	1	1	0	0	0
GO:0010963	2	2	0	0	2	0	0	2	0	0	0	0	0	0	0	0	0	0	0	2	0	0	2	0	0	0	0	0	1	0	0	0	0	0	2	0	0	2	0	0	0	0	0	0	0	0	0
GO:2000063	1	1	0	0	1	0	1	0	1	0	0	0	0	0	0	0	0	0	0	1	0	0	1	0	0	0	0	0	0	0	0	0	0	0	0	0	0	0	0	0	0	0	0	0	0	0	0
GO:0019212	5	4	0	0	3	0	0	3	0	1	0	0	0	1	0	0	0	0	0	4	0	0	4	0	0	0	1	0	2	0	0	0	0	0	2	0	1	1	0	0	1	1	0	1	0	0	0
GO:0007338	71	51	1	0	38	2	1	34	6	2	10	6	0	6	0	0	0	0	0	46	0	3	41	7	6	7	2	0	6	0	0	0	1	0	34	1	2	30	2	4	3	4	1	3	0	0	3
GO:1903178	1	1	0	0	1	0	0	1	0	0	0	0	0	0	0	0	0	0	0	1	0	1	0	1	0	0	0	0	0	0	0	0	0	0	0	0	0	0	0	0	0	0	0	0	0	0	0
GO:0015467	4	4	0	0	1	0	0	0	0	1	0	1	0	0	0	0	0	0	0	4	0	0	2	0	0	0	0	1	0	0	0	2	0	0	0	0	0	0	0	0	0	0	0	0	0	0	0
GO:0010730	4	4	0	0	4	0	0	4	3	0	0	0	0	0	0	0	0	0	0	4	1	0	3	3	0	0	0	1	1	0	0	0	0	0	3	0	0	3	0	0	1	0	0	0	0	0	0
GO:0010808	2	2	0	0	2	0	0	2	0	0	1	0	0	1	2	0	0	0	0	2	0	0	2	1	0	1	0	0	2	2	0	0	0	0	2	0	0	2	1	0	1	0	0	2	1	0	0
GO:0045031	1	0	0	0	0	0	0	0	0	0	0	0	0	0	0	0	0	0	0	0	0	0	0	0	0	0	0	0	0	0	0	0	0	0	0	0	0	0	0	0	0	0	0	0	0	0	0
GO:0002196	3	1	0	0	1	0	0	1	1	0	0	0	0	0	0	0	0	0	0	1	0	0	1	0	0	0	0	0	0	0	0	0	0	0	1	0	0	1	0	0	0	0	0	0	0	0	0
GO:0000414	1	0	0	0	0	0	0	0	0	0	0	0	0	0	0	0	0	0	0	0	0	0	0	0	0	0	0	0	0	0	0	0	0	0	0	0	0	0	0	0	0	0	0	0	0	0	0
GO:0097372	1	1	0	0	1	0	0	1	0	0	0	0	0	0	0	0	0	0	0	0	0	0	0	0	0	0	0	0	0	0	0	0	0	0	1	0	0	1	0	0	0	0	0	0	0	0	0
GO:0015942	1	1	0	0	1	0	0	1	0	0	1	0	0	1	1	0	0	0	0	1	0	0	1	0	0	1	0	0	1	0	0	0	0	0	1	0	0	1	0	1	0	1	0	0	0	0	0
GO:0004578	1	1	0	0	1	0	0	1	0	0	0	0	0	0	0	0	0	0	0	1	0	0	1	0	0	0	0	0	0	0	0	0	0	0	1	0	0	1	0	0	0	0	0	0	0	0	0
GO:0032458	1	1	0	0	1	0	0	1	0	0	0	0	0	0	0	0	0	0	0	1	0	0	1	1	0	0	0	0	0	0	0	0	0	0	1	0	0	1	0	0	1	0	0	0	0	0	0
GO:1904562	1	0	0	0	0	0	0	0	0	0	0	0	0	0	0	0	0	0	0	0	0	0	0	0	0	0	0	0	0	0	0	0	0	0	0	0	0	0	0	0	0	0	0	0	0	0	0
GO:0045671	25	18	0	0	12	0	0	12	2	0	3	1	0	2	1	0	1	0	0	14	0	0	13	2	2	6	3	0	3	0	0	1	0	1	10	0	1	10	2	0	2	1	0	3	1	0	2
GO:0090138	1	1	0	0	1	0	0	1	0	0	0	0	0	0	0	0	0	0	0	1	0	0	1	0	0	0	0	1	0	1	0	0	0	0	1	0	0	1	0	0	0	0	0	0	0	0	0
GO:0030863	31	26	0	0	24	0	0	24	5	2	6	4	1	8	4	0	1	0	0	25	1	1	23	1	2	3	3	1	4	1	0	0	0	0	24	0	0	23	2	3	3	1	0	2	0	0	0
GO:1990393	4	3	0	0	3	0	0	3	0	0	0	0	0	1	0	0	0	0	0	3	0	0	2	0	0	0	0	0	1	0	0	0	0	0	2	0	0	2	0	1	0	0	0	1	0	0	0
GO:0070840	23	22	0	1	21	0	1	20	5	2	7	2	2	4	1	0	2	1	1	18	0	3	16	1	3	2	3	2	1	0	0	1	0	0	20	0	0	20	6	3	0	2	0	0	0	0	0
GO:0030895	1	1	0	0	1	0	0	1	0	1	0	0	0	1	0	0	0	0	0	1	0	0	1	0	0	1	0	0	0	0	0	0	0	0	1	0	0	1	0	0	1	0	0	0	0	0	0
GO:1905913	1	1	0	0	1	0	0	1	0	0	0	0	0	0	0	0	0	0	0	1	0	0	0	0	0	1	0	0	1	0	0	0	0	0	1	0	0	1	1	0	0	0	0	0	0	0	0
GO:0009826	3	3	0	0	2	0	0	2	0	1	1	1	0	0	0	0	0	0	0	3	0	1	2	1	1	1	0	0	1	0	0	1	0	0	3	0	0	3	2	0	0	0	0	2	0	0	0
GO:0071207	2	1	0	0	1	0	0	1	0	0	0	0	0	0	0	0	0	0	0	0	0	0	0	0	0	0	0	0	0	0	0	0	0	0	1	0	0	1	1	0	0	0	0	0	0	0	0
GO:0045217	8	8	0	0	5	0	0	5	1	0	1	0	0	0	0	0	1	0	0	7	0	0	5	1	0	0	0	0	2	0	0	0	0	0	4	0	0	4	0	0	0	0	0	1	0	0	0
GO:0005144	1	1	0	0	1	0	0	1	0	0	0	0	0	0	0	0	0	0	0	0	0	0	0	0	0	0	0	0	0	0	0	0	0	0	0	0	0	0	0	0	0	0	0	0	0	0	0
GO:2000556	6	5	0	0	4	0	0	4	0	0	0	0	0	0	0	1	0	0	0	5	0	0	5	0	1	1	1	1	0	0	0	0	0	0	4	0	0	4	0	0	0	0	0	0	0	0	0
GO:2000213	1	1	0	0	1	0	0	1	0	0	0	0	0	0	0	0	0	0	0	1	0	0	1	1	0	0	0	0	1	0	0	0	0	0	0	0	0	0	0	0	0	0	0	0	0	0	0
GO:1901297	1	1	0	0	1	0	0	1	0	0	0	0	0	0	0	0	0	0	0	1	0	0	1	0	0	0	0	0	0	0	0	0	0	0	1	0	0	1	0	0	1	0	0	1	0	0	0
GO:0071677	5	5	0	0	4	0	0	4	1	0	0	0	0	0	0	0	0	1	0	2	1	0	2	0	0	0	0	0	0	0	0	0	0	0	4	0	0	3	0	0	1	0	0	0	0	0	0
GO:0050295	2	2	0	0	2	0	0	2	0	0	0	0	0	0	0	0	0	0	0	2	0	0	2	0	0	0	0	0	0	0	0	0	0	0	2	0	0	2	0	0	0	0	0	0	0	0	0
GO:0051170	4	2	0	0	2	0	0	2	0	0	2	0	0	0	0	0	0	0	0	1	0	0	1	0	0	1	0	0	0	0	0	0	0	0	2	0	0	2	0	0	0	0	0	0	0	0	0
GO:0033290	1	1	0	0	1	0	0	1	0	0	0	0	0	0	0	0	0	0	0	1	0	0	1	0	0	1	0	0	0	0	0	0	0	0	1	0	0	1	0	0	0	0	0	0	0	0	0
GO:1902948	1	1	0	0	1	0	0	1	0	0	1	0	0	1	0	0	0	0	0	1	0	0	1	0	0	1	0	0	0	0	0	0	0	0	1	0	0	1	0	0	1	0	0	1	0	0	0
GO:0060206	1	1	0	0	1	0	0	1	0	0	0	0	0	0	0	0	1	0	0	1	0	0	0	0	0	1	0	0	0	0	0	0	0	0	0	0	0	0	0	0	0	0	0	0	0	0	0
GO:0047275	2	1	0	0	0	0	0	0	0	0	0	0	0	0	0	0	0	0	0	0	0	0	0	0	0	0	0	0	0	0	0	0	0	0	0	0	0	0	0	0	0	0	0	0	0	0	0
GO:0099550	1	1	0	0	1	0	0	0	0	0	1	0	0	0	0	0	0	0	0	1	0	0	1	0	0	0	0	0	0	0	0	0	0	0	1	0	0	1	0	0	0	0	0	0	0	0	0
GO:0002542	1	1	0	0	1	0	0	1	0	0	0	0	0	0	0	0	0	0	0	1	0	0	1	0	0	0	0	0	0	0	0	0	0	0	1	0	0	1	0	0	0	0	0	0	0	0	0
GO:1990966	4	3	0	0	2	0	0	2	1	0	1	0	0	1	0	0	0	0	0	3	0	0	3	1	0	1	0	0	1	0	0	0	0	0	3	0	1	2	1	1	0	1	0	0	0	0	0
GO:0016540	15	10	0	0	10	0	1	9	1	1	0	1	0	1	0	0	1	0	1	8	0	1	7	2	0	2	0	2	1	0	0	0	1	0	7	1	2	5	1	0	1	0	0	1	0	0	0
GO:0006549	1	1	0	0	1	0	0	1	0	0	1	0	0	0	0	0	0	0	0	1	0	0	1	0	0	0	0	0	0	0	0	0	0	0	1	0	0	1	0	0	0	0	0	0	0	0	0
GO:0061205	5	4	0	0	4	0	0	4	0	0	0	0	0	0	0	0	0	0	0	4	0	0	4	0	0	1	0	0	1	0	0	0	0	0	4	0	0	3	0	0	0	0	0	2	0	0	0
GO:0019896	8	8	0	0	8	0	1	7	2	0	1	1	1	0	0	0	0	0	0	7	0	0	6	0	0	2	0	0	3	1	0	0	0	0	6	0	0	5	0	0	1	0	0	2	1	0	0
GO:1905429	1	1	0	0	1	0	0	1	0	1	0	0	0	0	0	0	0	0	0	1	0	0	1	0	0	0	0	0	0	0	0	0	0	0	1	0	0	1	1	0	0	0	0	0	0	0	0
GO:0004963	1	0	0	0	0	0	0	0	0	0	0	0	0	0	0	0	0	0	0	0	0	0	0	0	0	0	0	0	0	0	0	0	0	0	0	0	0	0	0	0	0	0	0	0	0	0	0
GO:0003061	1	0	0	0	0	0	0	0	0	0	0	0	0	0	0	0	0	0	0	0	0	0	0	0	0	0	0	0	0	0	0	0	0	0	0	0	0	0	0	0	0	0	0	0	0	0	0
GO:0047057	2	2	0	0	0	0	0	0	0	0	0	0	0	0	0	0	0	0	0	2	0	1	1	1	0	0	0	0	0	0	0	0	0	0	2	0	0	1	0	0	0	0	1	0	1	0	0
GO:0016615	3	3	0	0	3	0	0	3	1	0	1	0	0	0	0	0	0	0	0	3	0	0	3	0	1	0	0	0	0	0	0	0	0	0	1	0	0	1	0	0	0	0	0	0	0	0	0
GO:0140298	1	0	0	0	0	0	0	0	0	0	0	0	0	0	0	0	0	0	0	0	0	0	0	0	0	0	0	0	0	0	0	0	0	0	0	0	0	0	0	0	0	0	0	0	0	0	0
GO:0052213	1	0	0	0	0	0	0	0	0	0	0	0	0	0	0	0	0	0	0	0	0	0	0	0	0	0	0	0	0	0	0	0	0	0	0	0	0	0	0	0	0	0	0	0	0	0	0
GO:0017085	1	1	0	0	1	0	0	1	0	0	0	0	0	0	0	0	0	0	0	1	0	0	1	0	0	0	0	0	0	0	0	0	0	0	1	0	0	1	0	0	0	0	0	0	0	0	0
GO:0033080	1	1	0	0	1	0	0	1	0	0	0	0	0	0	0	0	0	0	0	1	0	0	1	0	0	1	0	0	0	0	0	0	0	0	1	0	0	0	0	0	0	0	0	1	0	0	0
GO:0036352	1	1	0	0	1	0	0	1	0	1	0	0	0	0	0	0	0	0	0	1	0	1	0	0	0	0	1	0	0	0	0	0	0	0	1	0	1	0	1	0	0	0	0	0	0	0	0
GO:0003712	70	60	0	0	53	0	0	53	3	4	16	5	0	9	1	1	5	0	0	50	0	2	45	6	4	10	2	2	7	1	0	2	2	1	38	3	2	35	4	3	5	3	2	4	0	1	2
GO:0010960	8	6	0	0	6	0	0	6	0	0	2	1	0	2	0	0	1	0	0	6	0	0	6	1	2	2	1	0	2	0	0	2	0	0	5	0	0	5	2	0	0	0	0	0	0	0	0
GO:0070557	2	2	0	0	1	0	0	1	0	0	0	0	0	0	0	0	0	0	0	2	0	0	2	0	0	0	0	0	0	0	0	0	0	0	1	0	0	1	0	0	0	0	0	0	0	0	0
GO:0006354	1	1	0	0	1	0	0	1	0	0	0	0	0	0	0	0	0	0	0	1	0	0	1	0	0	0	0	0	0	0	0	0	0	0	1	0	0	1	0	0	0	0	0	0	0	0	0
GO:1905064	5	3	0	0	3	0	0	3	0	1	1	1	0	1	0	0	0	0	0	3	0	1	2	1	0	0	0	0	2	0	0	0	0	0	2	0	0	2	2	0	0	0	0	0	0	0	0
GO:0005186	17	0	0	0	0	0	0	0	0	0	0	0	0	0	0	0	0	0	0	0	0	0	0	0	0	0	0	0	0	0	0	0	0	0	0	0	0	0	0	0	0	0	0	0	0	0	0
GO:0005671	14	13	0	0	13	0	1	12	4	0	3	2	0	1	0	0	0	0	0	13	0	0	12	1	0	3	0	0	1	0	0	0	0	0	10	0	0	10	0	2	2	1	0	1	0	0	0
GO:1901318	2	2	0	0	1	0	0	1	0	0	0	0	0	0	0	0	0	0	0	2	0	0	2	0	0	1	0	0	0	0	0	0	0	0	0	0	0	0	0	0	0	0	0	0	0	0	0
GO:0014042	7	5	0	1	4	0	0	3	1	2	1	1	1	0	0	0	1	0	0	3	0	0	3	0	0	0	0	0	2	0	0	0	0	1	3	0	1	3	0	0	2	1	0	1	0	0	0
GO:0015833	8	7	0	0	7	0	0	7	1	1	2	0	0	0	0	0	0	0	0	7	0	0	7	1	0	1	0	0	1	0	0	0	0	0	7	0	0	7	0	1	1	1	0	1	0	0	0
GO:1901224	58	47	0	0	44	1	0	39	7	2	7	4	1	5	1	0	2	0	0	36	2	2	32	6	2	7	1	1	4	1	0	2	0	0	35	0	0	32	3	3	3	2	1	3	1	1	0
GO:0030479	14	11	0	0	11	1	0	10	3	1	2	0	0	4	0	0	1	0	0	11	0	1	10	5	0	0	0	0	0	0	0	0	1	0	9	1	0	9	2	0	0	0	0	1	0	0	0
GO:1904772	2	2	0	0	2	0	0	2	0	1	0	0	0	1	0	0	0	0	0	2	0	0	2	1	0	0	0	0	0	0	0	0	0	0	2	0	0	2	0	0	0	0	0	0	0	0	0
GO:0071374	4	4	0	0	3	0	0	3	0	1	1	0	0	1	0	0	0	0	0	4	0	0	3	0	1	0	1	0	1	0	0	0	0	0	3	0	0	2	0	0	1	0	0	0	0	0	0
GO:1990771	1	1	0	0	1	0	0	1	0	1	0	1	0	0	0	0	0	0	0	1	0	0	1	1	0	0	0	0	1	0	0	0	0	0	1	0	0	1	0	0	0	0	0	1	0	0	0
GO:0070934	5	5	0	0	5	0	0	5	1	0	0	0	0	1	0	0	0	0	0	5	0	0	5	1	0	0	0	0	0	0	0	0	0	0	5	0	0	5	1	1	0	1	0	1	0	0	0
GO:0018095	9	7	0	0	6	1	1	4	1	2	1	1	0	3	1	0	0	0	0	5	0	1	4	1	0	2	0	2	1	1	0	0	0	1	5	0	0	4	0	2	2	1	1	1	0	1	0
GO:0051972	2	1	0	0	1	0	0	1	0	0	0	0	0	0	0	0	0	0	0	1	0	0	1	0	0	1	0	0	1	0	0	0	0	0	1	0	0	0	0	0	1	0	0	1	0	0	0
GO:0033040	2	2	0	0	2	0	0	2	0	0	0	0	0	0	0	0	0	0	0	2	0	0	2	1	0	0	0	0	1	0	0	0	0	0	2	0	0	2	0	0	1	0	0	0	0	0	0
GO:0046545	3	3	0	0	2	0	0	1	0	0	1	0	0	2	0	0	0	0	0	3	0	0	2	0	0	0	0	0	3	0	0	2	0	0	2	0	0	0	0	0	0	0	0	0	0	0	2
GO:0032497	4	4	0	0	3	1	0	2	0	1	0	0	0	1	0	0	0	0	0	3	0	2	1	1	0	1	1	0	0	0	0	0	0	0	3	0	0	3	1	0	0	0	0	0	0	1	0
GO:0006949	3	3	0	0	2	0	0	2	0	0	0	0	0	0	0	0	0	0	0	0	0	0	0	0	0	0	0	0	0	0	0	0	0	0	2	0	0	2	0	0	0	0	0	0	0	0	0
GO:1990738	1	0	0	0	0	0	0	0	0	0	0	0	0	0	0	0	0	0	0	0	0	0	0	0	0	0	0	0	0	0	0	0	0	0	0	0	0	0	0	0	0	0	0	0	0	0	0
GO:0006429	2	1	0	0	1	0	0	1	0	0	1	0	0	1	0	0	0	0	0	1	0	0	1	0	0	1	1	0	0	0	0	0	0	0	1	0	0	1	0	0	0	0	0	1	0	0	0
GO:0070895	2	0	0	0	0	0	0	0	0	0	0	0	0	0	0	0	0	0	0	0	0	0	0	0	0	0	0	0	0	0	0	0	0	0	0	0	0	0	0	0	0	0	0	0	0	0	0
GO:1990451	1	1	0	0	1	0	0	1	0	0	1	1	0	0	0	0	0	0	0	1	0	0	1	0	0	0	0	0	0	0	0	0	0	0	1	0	0	1	0	1	0	0	0	0	0	0	0
GO:0047315	1	1	0	0	1	0	0	1	0	0	1	0	0	1	0	0	0	0	0	1	0	1	0	1	0	0	0	0	0	0	0	0	0	0	1	0	0	1	0	0	0	0	0	0	0	0	0
GO:0101006	2	2	0	0	2	0	0	2	0	1	0	1	0	0	0	0	0	0	0	2	0	0	2	0	0	0	0	0	0	0	0	0	0	0	1	0	0	0	0	0	1	0	0	1	1	0	0
GO:0050793	5	4	0	0	4	0	0	4	1	0	0	0	0	0	0	0	0	0	0	4	0	0	4	0	1	1	0	0	1	0	0	0	0	0	4	0	0	4	0	1	0	0	0	2	0	0	0
GO:0002091	11	9	0	0	8	0	0	8	3	2	1	3	0	1	0	0	0	0	0	8	0	0	8	1	0	1	0	0	1	0	0	0	0	0	7	0	0	6	0	1	1	0	0	2	0	0	0
GO:1905709	2	2	0	0	2	0	0	2	1	0	0	0	0	0	0	0	0	0	0	2	0	0	2	1	0	0	1	0	0	0	0	0	0	0	2	0	0	2	0	0	0	0	0	0	0	0	0
GO:0009583	2	2	0	0	2	0	0	2	1	0	0	0	0	1	0	0	0	0	0	2	0	0	2	0	0	0	0	0	0	0	0	0	0	0	2	0	0	2	0	0	0	0	0	0	0	0	0
GO:0072520	19	14	0	0	12	0	1	11	4	1	0	1	0	2	0	0	0	0	0	13	1	0	12	0	2	4	2	0	3	0	0	0	0	0	11	0	0	11	1	1	1	2	0	2	1	0	1
GO:0032467	32	25	0	0	25	1	1	22	5	4	6	3	2	7	1	1	1	0	0	23	1	1	21	4	6	5	1	0	7	1	0	2	0	0	21	0	0	20	1	1	6	2	0	5	0	0	1
GO:0004452	3	2	0	0	2	0	0	2	0	0	0	0	0	0	0	0	0	0	0	2	0	0	2	0	0	0	0	0	0	0	0	0	0	0	1	0	0	1	0	0	0	0	0	0	0	0	0
GO:0032553	1	1	0	0	1	0	0	1	0	0	0	0	0	0	0	0	0	0	0	1	0	0	1	0	0	1	0	0	1	0	0	0	0	0	1	0	0	1	0	0	0	0	0	0	0	0	1
GO:0032201	1	1	0	0	1	0	0	1	0	1	0	1	0	0	0	0	0	0	0	1	0	0	1	0	0	0	0	0	0	0	0	0	0	0	1	0	0	1	0	0	0	0	0	0	0	0	0
GO:0000961	2	2	0	0	2	0	0	2	0	0	1	0	0	0	0	0	0	0	0	2	0	0	2	1	0	0	0	0	0	0	0	0	0	0	1	0	0	1	0	0	1	0	0	1	0	0	0
GO:0046068	5	4	0	0	4	0	0	4	0	1	1	0	0	4	0	0	0	0	0	4	0	0	3	0	0	3	1	0	2	0	1	0	1	0	3	0	0	3	2	0	0	1	0	1	1	0	0
GO:0008290	9	7	0	0	7	0	0	7	1	2	2	0	0	4	1	0	0	0	0	5	0	0	5	0	0	1	1	0	0	0	0	0	0	0	4	0	0	4	2	0	0	0	0	1	0	0	0
GO:0045980	1	1	0	0	1	0	0	1	0	0	0	0	0	0	0	0	0	0	0	1	0	0	0	0	0	0	0	0	1	0	0	0	0	0	1	0	0	0	0	0	1	0	0	0	0	0	0
GO:1900125	1	1	0	0	1	0	0	1	1	0	0	0	0	0	0	0	0	0	0	1	0	0	1	0	0	0	0	0	0	0	0	0	0	0	1	0	0	1	0	0	0	0	0	0	0	0	0
GO:0070098	44	33	0	0	5	0	0	5	0	0	0	0	0	1	0	0	0	0	0	28	0	0	27	0	0	1	0	0	0	0	0	0	0	0	27	0	1	26	1	1	1	0	0	0	0	0	0
GO:1903136	6	6	0	0	4	0	0	4	2	0	0	0	0	1	0	0	1	0	0	4	0	2	2	1	0	2	0	0	0	0	0	0	0	0	2	0	0	2	0	0	0	0	0	0	0	0	0
GO:1902823	1	1	0	0	1	0	0	1	0	0	1	0	0	0	0	0	0	0	0	1	0	0	1	0	0	0	0	0	0	0	0	0	0	0	1	0	0	1	0	0	0	0	0	0	0	0	0
GO:0004675	13	12	0	0	12	1	0	11	0	2	1	1	0	1	0	0	0	0	0	12	0	0	11	0	1	4	1	0	7	1	0	1	0	0	9	0	1	8	1	2	0	1	0	1	0	0	0
GO:0052047	1	1	0	0	1	0	0	1	0	0	0	0	0	0	0	0	0	0	0	1	0	0	1	0	0	1	0	0	0	0	0	0	0	0	0	0	0	0	0	0	0	0	0	0	0	0	0
GO:0034397	1	1	0	0	1	0	0	1	1	0	0	0	0	0	0	0	0	0	0	1	0	0	1	0	0	0	0	0	0	0	0	0	0	0	1	0	0	1	0	0	0	0	0	0	0	0	0
GO:1902564	2	2	0	0	2	0	0	2	0	0	0	0	0	0	0	0	0	0	0	2	0	0	2	1	0	0	0	0	0	0	0	0	0	1	1	0	1	1	0	0	0	0	0	0	0	0	0
GO:0035999	11	10	0	0	9	0	2	7	4	1	1	1	0	2	0	0	0	0	0	10	0	0	8	2	0	0	0	1	2	0	0	0	0	0	7	0	2	5	4	0	0	0	0	1	0	0	0
GO:0097676	2	0	0	0	0	0	0	0	0	0	0	0	0	0	0	0	0	0	0	0	0	0	0	0	0	0	0	0	0	0	0	0	0	0	0	0	0	0	0	0	0	0	0	0	0	0	0
GO:0086087	1	0	0	0	0	0	0	0	0	0	0	0	0	0	0	0	0	0	0	0	0	0	0	0	0	0	0	0	0	0	0	0	0	0	0	0	0	0	0	0	0	0	0	0	0	0	0
GO:0005290	3	3	0	0	3	0	0	3	0	0	1	0	0	0	0	0	0	0	0	3	0	0	3	1	0	0	0	0	0	0	0	0	0	0	3	0	0	3	0	0	0	0	0	0	0	0	0
GO:0060998	6	6	0	0	5	0	0	4	0	0	3	0	1	3	0	0	0	0	0	5	0	0	4	0	2	1	0	0	4	0	0	2	0	0	4	0	0	2	0	1	2	0	0	2	0	0	1
GO:0070286	10	7	0	0	7	0	0	7	1	1	2	0	0	0	0	0	0	0	0	4	0	0	4	1	0	0	0	0	0	0	0	0	0	0	6	0	0	6	1	0	0	0	0	0	0	0	0
GO:0046718	18	17	1	0	15	1	0	15	1	1	4	1	0	3	1	0	0	0	0	15	0	0	14	3	1	5	1	0	4	0	0	0	0	0	14	0	0	14	0	0	0	0	0	5	0	0	0
GO:0016021	5387	3335	32	24	2599	58	92	2316	343	230	524	224	86	536	45	15	130	14	22	2721	46	105	2409	342	213	502	216	95	582	50	12	181	33	49	2312	53	124	2011	249	175	301	156	66	345	26	10	75
GO:0061623	3	3	0	0	3	0	0	3	0	0	0	0	0	0	0	0	0	0	0	3	0	0	3	0	0	0	0	0	0	0	0	0	0	0	2	0	0	2	0	0	0	0	0	0	0	0	0
GO:0098782	1	0	0	0	0	0	0	0	0	0	0	0	0	0	0	0	0	0	0	0	0	0	0	0	0	0	0	0	0	0	0	0	0	0	0	0	0	0	0	0	0	0	0	0	0	0	0
GO:0070508	6	6	0	0	5	0	0	5	0	0	1	0	0	1	0	0	0	0	1	5	0	2	4	1	2	0	1	1	0	0	0	0	0	0	6	0	0	6	1	1	1	0	0	0	0	0	0
GO:0006582	4	3	0	0	2	0	0	1	0	0	0	0	0	0	0	0	1	0	0	2	0	0	2	0	0	0	0	0	0	0	0	0	0	0	0	0	0	0	0	0	0	0	0	0	0	0	0
GO:0061049	13	13	0	0	11	0	1	10	2	1	4	3	1	4	3	0	1	0	0	12	0	1	8	1	0	4	0	0	7	0	0	5	0	0	9	0	2	7	2	0	2	1	1	3	1	0	1
GO:0086009	9	9	0	0	8	0	0	8	1	1	2	1	0	1	0	0	1	0	0	7	0	0	7	1	0	0	0	0	4	0	0	1	0	0	4	0	0	4	0	0	0	0	1	0	0	0	2
GO:0060517	1	1	0	0	0	0	0	0	0	0	0	0	0	0	0	0	0	0	0	1	0	0	1	0	0	0	0	0	0	0	0	0	0	0	1	0	0	1	0	0	0	0	0	0	0	0	0
GO:0070037	1	1	0	0	1	0	0	1	0	1	0	0	0	0	0	0	0	0	0	1	0	0	1	0	0	0	0	0	0	0	0	0	0	0	0	0	0	0	0	0	0	0	0	0	0	0	0
GO:0032460	6	6	0	0	4	0	0	4	0	0	2	0	0	1	0	0	0	0	0	6	0	0	6	1	0	1	0	0	1	0	0	0	0	0	5	0	0	4	0	0	1	0	0	2	0	0	0
GO:0071280	13	13	0	0	8	0	0	8	1	1	0	0	0	3	0	0	1	0	0	10	0	1	9	0	0	2	0	0	0	0	0	0	0	0	5	0	0	5	1	0	0	0	0	0	0	0	0
GO:0006414	49	19	0	0	19	0	0	19	0	0	2	0	0	2	0	0	1	1	0	16	1	0	15	3	1	2	1	1	2	0	0	2	0	0	11	0	1	9	2	1	1	1	0	1	0	0	0
GO:0045428	7	6	0	0	5	0	0	5	0	1	1	1	0	1	0	0	0	0	0	5	0	0	4	0	0	2	0	1	2	1	0	0	0	0	3	0	0	2	0	0	2	0	0	1	0	0	0
GO:1900450	1	1	0	0	0	0	0	0	0	0	0	0	0	0	0	0	0	0	0	1	0	0	0	0	0	1	0	0	0	0	0	0	0	0	1	0	0	1	0	0	0	0	0	0	0	0	0
GO:0004491	1	1	0	0	1	0	0	1	0	0	1	0	0	0	0	0	0	0	0	1	0	0	1	0	0	0	0	0	0	0	0	0	0	0	0	0	0	0	0	0	0	0	0	0	0	0	0
GO:0042132	2	2	0	0	2	0	0	2	1	1	0	1	0	0	0	0	0	0	0	0	0	0	0	0	0	0	0	0	0	0	0	0	0	0	2	0	1	0	1	0	0	0	0	1	0	0	0
GO:0038112	1	1	0	0	0	0	0	0	0	0	0	0	0	0	0	0	0	0	0	0	0	0	0	0	0	0	0	0	0	0	0	0	0	0	0	0	0	0	0	0	0	0	0	0	0	0	0
GO:0060538	4	3	0	0	3	0	0	3	0	2	0	0	0	2	0	1	0	0	0	3	0	0	2	0	0	1	0	0	1	0	0	2	0	0	2	0	0	1	0	0	1	0	0	1	0	0	0
GO:0060248	1	1	0	0	1	0	0	1	0	0	0	0	0	0	0	0	0	0	0	1	0	0	1	0	0	0	0	0	1	0	0	0	0	0	1	0	0	1	0	0	0	0	0	0	0	0	0
GO:0023051	4	4	0	0	4	0	0	3	2	0	1	0	0	3	0	0	0	0	0	2	0	0	2	0	0	1	0	0	1	0	0	0	0	0	3	0	0	3	2	0	1	0	0	2	0	0	1
GO:0006751	6	6	0	0	5	0	0	5	0	1	0	0	0	0	0	0	0	0	0	4	0	0	4	1	0	1	0	0	0	0	0	0	0	0	4	0	0	4	0	0	0	0	0	1	0	0	0
GO:0051497	26	20	0	0	18	0	0	17	5	0	5	1	1	5	2	0	2	0	0	18	1	0	17	2	4	4	2	1	4	1	0	2	0	0	15	0	0	14	0	0	4	0	1	2	0	1	1
GO:0061851	3	3	0	0	3	0	0	3	0	1	1	1	0	1	0	0	0	0	0	3	0	0	3	1	0	0	0	0	1	0	0	0	0	0	3	0	0	2	0	1	0	1	0	1	0	0	0
GO:0052595	2	2	0	0	2	0	0	2	0	0	0	0	0	0	0	0	0	0	0	2	0	0	2	0	0	0	0	0	0	0	0	0	0	0	2	0	0	2	0	0	0	0	0	0	0	0	0
GO:0002838	1	1	0	0	1	0	0	1	0	0	0	0	0	0	0	0	0	0	0	1	0	0	1	0	0	1	0	0	0	0	0	0	0	0	1	0	0	1	0	0	0	0	0	0	0	0	0
GO:1904949	1	1	0	0	1	0	0	1	0	0	0	0	0	0	0	0	0	0	0	1	0	0	1	0	0	0	0	0	0	0	0	0	0	0	1	0	0	1	0	0	0	0	0	0	0	0	0
GO:2000483	6	6	0	0	4	0	0	4	1	0	1	0	0	2	0	0	0	0	0	5	0	0	5	1	1	0	2	1	0	0	0	0	0	0	2	0	0	2	0	0	0	0	0	1	0	0	0
GO:0006531	6	6	0	0	5	0	0	5	0	2	1	1	0	1	0	0	0	0	0	6	0	0	6	0	0	3	0	0	0	0	0	0	0	0	6	0	1	5	1	0	0	0	0	2	0	0	0
GO:0060739	1	1	0	0	1	0	0	1	0	0	0	0	0	0	0	0	0	0	0	1	0	0	1	0	0	1	0	1	0	0	0	0	0	0	0	0	0	0	0	0	0	0	0	0	0	0	0
GO:0005353	1	1	0	0	1	0	0	1	0	0	0	1	0	0	0	0	0	0	0	1	0	0	1	0	0	1	0	0	0	0	0	0	0	0	1	0	1	0	1	0	0	0	0	0	0	0	0
GO:0045751	2	1	0	0	1	0	0	1	0	0	0	0	0	0	0	0	0	0	0	0	0	0	0	0	0	0	0	0	0	0	0	0	0	0	1	0	0	1	0	0	0	0	0	0	0	0	0
GO:0003340	3	3	0	0	3	0	0	3	0	0	0	0	0	0	0	0	0	0	0	2	0	0	1	1	0	1	0	0	0	0	0	0	0	0	1	0	0	1	0	0	0	0	0	0	0	0	0
GO:1990617	2	2	0	0	1	0	0	1	0	0	0	0	0	0	0	0	0	0	0	1	0	0	1	0	0	0	0	0	0	0	0	0	0	0	0	0	0	0	0	0	0	0	0	0	0	0	0
GO:0035061	4	4	0	0	3	0	0	3	0	1	2	1	0	1	0	0	0	0	0	3	0	0	3	0	0	0	0	0	0	0	0	0	0	0	4	0	0	4	2	0	0	1	0	0	0	0	0
GO:0042030	6	4	0	0	3	0	0	3	0	0	1	1	0	0	0	0	0	0	0	2	0	0	2	0	0	1	0	0	0	0	0	0	0	0	3	0	0	3	0	0	1	0	0	1	1	0	0
GO:0051902	5	5	0	0	5	0	0	4	0	1	1	1	0	0	0	0	0	0	0	4	0	0	4	1	0	1	0	0	0	0	0	0	0	0	4	0	0	4	1	0	0	0	0	0	0	0	0
GO:0004347	1	1	0	0	1	0	0	1	0	0	1	1	0	0	0	0	0	0	0	1	0	0	1	0	0	0	0	0	0	0	0	0	0	0	1	0	0	1	0	0	0	0	0	0	0	0	0
GO:0008066	16	11	0	0	11	0	1	6	1	2	5	1	0	7	0	0	4	0	0	11	0	0	6	0	0	3	1	1	8	0	0	10	0	0	10	0	2	3	3	1	2	1	1	4	0	0	3
GO:0015491	1	1	0	0	1	0	0	1	0	0	0	0	0	1	0	0	0	0	0	1	0	0	1	0	0	1	0	0	0	0	0	0	0	0	1	0	0	1	0	0	0	0	0	0	0	0	0
GO:0035368	6	5	0	0	5	0	0	5	0	1	1	0	0	1	0	0	1	0	0	5	0	0	4	1	1	0	1	0	0	0	0	1	0	0	5	0	0	4	2	0	0	0	0	1	0	0	0
GO:0097136	5	5	0	1	4	0	0	3	0	0	0	0	2	0	1	0	0	0	0	3	0	0	3	0	0	0	0	1	0	0	0	0	0	0	1	0	0	1	0	0	0	0	0	0	0	0	0
GO:1905696	1	1	0	0	1	0	0	1	0	0	0	0	0	0	0	0	0	0	0	1	0	0	1	0	0	0	0	0	0	0	0	0	0	0	1	0	0	1	0	0	0	0	0	0	0	0	0
GO:0002430	13	8	1	1	1	1	1	0	1	0	0	0	1	0	0	0	0	0	0	0	0	0	0	0	0	0	0	0	0	0	0	0	0	1	0	0	0	0	0	1	0	0	0	0	0	0	0
GO:0009062	10	10	0	1	9	0	1	8	1	0	4	0	1	1	0	0	0	0	0	8	0	0	7	1	0	1	0	0	1	0	0	0	0	0	9	0	0	8	1	1	1	2	0	0	0	0	0
GO:1903759	1	1	0	0	1	0	0	1	0	0	0	0	0	0	0	0	0	0	0	1	0	0	1	1	0	0	0	0	0	0	0	0	0	0	1	0	0	1	1	0	0	0	0	0	0	0	0
GO:0004727	1	1	0	0	1	0	0	1	0	0	0	0	0	0	0	0	0	0	0	0	0	0	0	0	0	0	0	0	0	0	0	0	0	0	1	0	0	1	0	0	0	0	0	0	0	0	0
GO:0043046	20	14	0	0	13	0	0	13	2	1	4	2	0	3	0	0	0	1	1	12	1	1	12	1	2	2	4	0	1	0	0	0	0	1	12	0	1	12	1	2	3	2	0	3	0	0	0
GO:0001966	3	2	0	0	1	0	0	1	0	0	1	0	0	0	0	0	0	0	0	2	0	0	2	1	0	0	0	0	1	0	0	0	0	0	2	0	0	2	0	0	0	0	0	0	0	0	0
GO:0072380	2	2	0	0	2	0	0	2	1	0	0	0	0	0	0	0	0	0	0	2	0	0	2	0	0	1	0	0	0	0	0	0	0	0	2	0	0	2	0	0	0	1	0	0	0	0	0
GO:0008333	43	33	0	0	33	0	2	31	2	1	14	6	0	7	0	0	0	0	0	30	0	0	28	3	4	5	3	1	7	2	0	1	0	0	30	0	1	27	4	0	3	1	1	6	0	0	1
GO:0010858	1	1	0	0	1	0	0	1	0	0	0	0	0	0	0	0	0	0	0	0	0	0	0	0	0	0	0	0	0	0	0	0	0	0	1	0	0	1	0	0	0	0	0	0	0	0	0
GO:0001922	5	5	0	0	5	0	0	4	2	0	1	0	0	0	0	0	0	0	0	5	0	0	5	0	0	0	2	0	1	0	1	0	0	0	5	0	1	4	1	1	0	1	0	1	0	0	0
GO:0003171	2	2	0	0	2	0	0	2	0	0	0	0	0	0	0	0	0	0	0	2	0	0	2	0	0	0	0	0	1	0	0	0	0	0	1	0	0	1	0	0	0	0	0	0	0	0	0
GO:0045060	14	11	0	0	10	0	3	7	2	0	3	0	0	3	0	0	1	0	0	10	0	0	8	0	0	2	0	1	3	1	0	0	0	0	6	0	1	5	0	0	2	2	0	0	0	1	0
GO:0035721	12	10	0	0	10	0	0	10	3	1	3	1	0	1	0	0	0	0	1	8	0	1	7	3	1	2	3	2	0	0	0	0	0	0	9	0	0	9	1	0	3	0	2	0	1	0	0
GO:1901787	1	1	0	0	1	0	0	1	0	0	1	0	0	0	0	0	0	0	0	1	0	0	1	0	0	0	0	0	0	0	0	0	0	0	1	0	0	1	0	0	0	0	0	0	0	0	0
GO:0006654	11	10	0	1	9	0	1	9	1	1	1	1	0	1	0	0	0	0	0	10	0	0	10	1	0	1	1	0	0	0	0	0	0	0	10	0	1	8	1	2	3	2	2	0	0	0	0
GO:0004795	1	1	0	0	1	0	0	1	0	0	0	0	0	0	0	0	0	0	0	1	0	0	1	0	0	0	0	0	0	0	0	0	0	0	1	0	0	1	0	0	0	0	0	0	0	0	0
GO:0045796	2	2	0	0	2	0	0	2	1	0	0	0	0	0	0	0	0	0	0	2	0	0	2	1	0	1	1	0	0	0	0	0	0	0	2	0	0	2	1	0	0	0	0	0	0	0	0
GO:0006997	24	19	0	0	17	0	0	17	3	1	3	1	0	2	0	0	0	0	0	18	0	0	17	2	0	2	0	0	5	0	0	1	0	0	15	0	1	14	1	0	0	1	0	1	0	0	0
GO:0036143	2	2	0	0	1	0	0	1	1	0	0	1	0	0	0	0	0	0	0	2	0	0	2	0	0	1	1	0	0	0	0	0	0	0	1	0	0	1	1	0	0	0	0	1	0	0	0
GO:1902045	1	1	0	0	1	0	0	1	0	0	0	0	0	0	0	0	0	0	0	1	0	0	1	0	0	0	0	0	0	0	0	0	0	0	1	0	0	1	0	0	0	0	0	0	0	0	0
GO:0072307	6	5	0	0	5	0	0	4	0	0	1	0	0	2	0	1	0	0	0	5	0	1	4	1	1	2	0	0	5	0	0	0	0	0	5	0	0	5	0	1	0	1	0	2	0	0	1
GO:0043486	9	7	0	0	7	0	0	6	0	3	1	1	0	0	0	0	0	0	0	7	0	0	6	1	0	1	0	0	0	0	0	0	0	0	4	0	0	4	1	0	0	1	0	0	0	0	0
GO:0052826	1	0	0	0	0	0	0	0	0	0	0	0	0	0	0	0	0	0	0	0	0	0	0	0	0	0	0	0	0	0	0	0	0	0	0	0	0	0	0	0	0	0	0	0	0	0	0
GO:0003978	1	1	0	0	1	0	0	1	0	0	0	0	0	0	0	0	0	0	0	1	0	0	1	0	0	0	0	0	0	0	0	0	0	0	0	0	0	0	0	0	0	0	0	0	0	0	0
GO:0048645	7	7	0	0	4	0	1	2	1	0	1	0	0	1	0	0	0	0	0	7	0	0	6	0	0	1	0	0	1	0	0	1	0	0	2	0	0	2	0	0	0	0	0	0	0	0	1
GO:0030984	4	4	0	0	4	0	0	4	0	0	0	0	0	0	0	0	0	0	0	4	0	0	4	0	0	1	0	0	0	0	0	0	1	0	3	1	0	3	0	0	0	0	0	0	0	0	0
GO:1903755	1	1	0	0	1	0	0	1	0	0	0	0	0	0	0	0	0	0	0	1	0	0	1	0	0	0	0	0	0	0	0	0	0	0	1	0	0	1	0	0	0	0	0	0	0	0	0
GO:0072332	27	23	0	1	19	1	1	16	1	1	2	0	1	3	0	0	2	0	0	20	0	0	19	1	1	2	2	0	2	0	0	2	1	0	14	1	2	11	1	1	2	1	0	3	0	0	0
GO:0000285	1	1	0	0	1	0	0	1	0	1	0	0	0	0	0	0	0	0	0	1	0	0	1	0	0	1	0	0	0	0	0	0	0	0	1	0	0	1	1	0	0	0	1	0	0	0	0
GO:1990726	5	5	0	0	5	0	0	4	0	0	1	1	0	0	0	0	0	0	0	3	0	0	3	0	1	0	0	0	0	0	0	0	0	0	2	0	1	1	1	0	0	0	0	0	0	0	0
GO:0097102	1	1	0	0	1	0	0	1	0	0	0	0	0	0	0	0	0	0	0	1	0	0	1	0	0	0	0	0	0	0	0	0	0	0	1	0	0	1	0	0	0	0	0	0	0	0	0
GO:0048589	34	24	1	0	19	1	1	16	1	0	3	1	0	0	0	0	2	0	0	22	0	2	19	2	3	2	4	1	3	0	0	2	0	0	14	0	1	12	0	3	0	5	0	3	0	1	0
GO:0070403	14	14	0	0	14	0	0	14	2	1	6	2	0	2	0	0	0	0	1	11	0	1	10	2	2	1	1	1	2	0	0	0	0	0	11	0	1	9	1	1	2	1	0	1	0	0	0
GO:0010950	9	8	0	0	5	0	0	5	0	0	0	0	0	0	0	0	0	0	0	8	0	0	8	0	0	1	0	0	2	0	0	0	0	0	5	0	0	5	0	0	0	0	0	0	0	0	0
GO:0005913	88	74	1	1	68	2	4	62	10	8	25	9	5	21	1	1	10	0	0	70	0	1	66	14	7	14	6	3	30	4	1	9	0	0	64	3	0	51	7	7	10	5	2	14	2	0	4
GO:0051205	8	6	0	0	4	0	0	4	0	1	0	0	0	1	0	0	0	0	0	4	0	0	3	0	0	0	0	0	1	0	0	0	0	0	5	0	0	4	1	0	0	0	1	0	1	0	0
GO:0061889	1	1	0	0	1	0	0	1	0	0	0	0	0	0	0	0	0	0	0	1	0	0	1	0	1	0	1	0	0	0	0	0	0	0	1	0	0	1	0	0	0	0	0	0	0	0	0
GO:0046882	4	3	0	0	1	0	0	1	0	1	0	1	0	0	0	0	0	0	0	3	0	0	3	0	0	1	0	0	1	0	0	0	0	0	1	0	0	1	0	0	0	0	0	0	0	0	0
GO:0015913	1	1	0	0	1	0	0	1	0	1	0	1	0	0	0	0	0	0	0	1	0	0	1	0	0	1	0	0	0	0	0	0	0	0	1	0	0	1	0	0	0	0	0	0	0	0	0
GO:0002335	1	1	0	0	1	0	0	1	0	0	0	0	0	1	0	0	0	0	0	1	0	0	1	1	0	0	0	1	0	0	0	0	0	0	1	0	0	1	0	0	0	0	0	0	0	0	0
GO:1903019	2	2	0	0	0	0	0	0	0	0	0	0	0	0	0	0	0	0	0	2	0	0	2	0	0	0	0	0	0	0	0	0	0	0	0	0	0	0	0	0	0	0	0	0	0	0	0
GO:0043312	4	3	0	0	2	0	0	2	1	0	1	0	0	2	0	0	0	0	0	2	0	0	2	1	0	0	0	0	0	0	0	0	0	0	1	0	0	1	0	0	0	0	0	0	0	0	0
GO:0070371	29	28	0	0	22	0	0	19	2	2	6	2	0	1	0	0	0	0	1	24	0	1	21	0	1	6	1	1	4	1	0	1	0	0	17	0	0	17	2	1	1	0	1	2	1	0	0
GO:0045175	1	1	0	0	1	0	0	1	0	0	1	0	0	1	0	0	0	0	0	1	0	0	1	1	0	0	0	0	0	0	0	0	0	0	1	0	0	1	0	0	0	0	0	0	0	0	0
GO:0099050	1	1	0	0	1	0	0	1	0	1	0	1	0	0	0	0	1	0	0	1	0	0	1	0	0	0	0	0	1	0	0	0	0	0	1	0	0	1	0	1	0	0	0	0	0	0	0
GO:0050928	1	1	0	0	1	0	0	1	1	0	0	0	0	1	0	0	0	0	0	1	0	0	1	1	0	0	0	0	0	0	0	0	0	0	1	0	0	1	1	0	0	0	0	0	0	0	0
GO:1903815	1	1	0	0	1	0	0	1	0	0	0	0	0	0	0	0	0	0	0	0	0	0	0	0	0	0	0	0	0	0	0	0	0	0	0	0	0	0	0	0	0	0	0	0	0	0	0
GO:0061476	1	1	0	0	1	0	0	1	0	0	0	0	0	0	0	0	0	0	0	1	0	0	1	0	0	0	0	0	0	0	0	0	0	0	0	0	0	0	0	0	0	0	0	0	0	0	0
GO:0072604	2	2	0	0	2	0	0	2	0	0	0	0	0	0	0	0	0	0	0	1	0	0	1	0	0	0	0	0	0	0	0	0	0	0	1	0	0	1	0	0	1	0	0	0	0	0	0
GO:0050830	126	64	0	1	45	0	1	42	4	2	9	2	2	2	0	0	0	0	0	57	0	1	55	5	4	5	4	1	5	0	1	0	1	0	49	1	1	48	5	3	6	2	1	2	0	0	0
GO:0034370	2	2	0	0	0	0	0	0	0	0	0	0	0	0	0	0	0	0	0	2	0	0	2	0	0	0	0	0	0	0	0	0	0	0	2	0	0	2	0	0	0	0	0	0	0	0	0
GO:0031386	12	9	0	0	5	0	0	5	1	1	1	1	0	1	0	0	0	0	0	3	0	0	3	0	0	0	0	0	0	0	0	0	1	0	2	1	0	2	0	0	0	0	0	0	0	0	0
GO:0045110	7	5	0	0	5	0	0	5	0	1	0	1	1	1	0	0	0	0	0	4	0	0	4	0	1	1	1	0	1	0	0	0	0	0	5	1	0	4	1	1	0	0	0	1	0	0	0
GO:0007223	4	2	0	0	2	0	0	2	0	0	0	0	0	0	0	0	0	0	0	1	0	0	1	1	0	0	0	0	1	0	1	0	0	0	1	0	0	0	0	1	0	1	0	0	0	0	0
GO:0034355	1	1	0	0	1	0	0	1	0	0	0	0	0	0	0	0	0	0	0	1	0	0	1	0	0	0	0	0	0	0	0	0	0	0	1	0	0	1	0	0	0	0	0	0	0	0	0
GO:0031532	60	52	0	1	47	0	2	45	9	4	13	8	2	10	3	1	2	0	0	47	0	2	43	5	7	9	3	1	16	7	0	3	0	2	43	1	3	39	7	2	4	2	2	7	0	1	0
GO:0010715	3	3	0	0	3	0	0	3	0	0	0	1	0	0	0	0	0	0	0	3	0	0	3	0	0	0	0	0	1	1	0	0	0	0	2	0	0	2	0	0	0	0	0	0	0	0	0
GO:1990875	1	1	0	0	1	0	0	1	1	0	0	0	0	1	0	0	0	0	0	1	0	0	1	1	0	0	1	0	0	0	0	0	0	0	1	0	0	1	0	0	0	0	0	0	0	0	0
GO:0016287	1	1	0	0	1	0	0	1	0	0	1	0	0	0	0	0	0	0	0	1	0	0	1	0	0	0	0	0	0	0	0	0	0	0	1	0	0	1	0	0	0	0	0	0	0	0	0
GO:0007009	16	15	0	0	14	0	0	13	2	1	5	1	1	7	0	1	1	0	0	13	0	1	12	0	2	3	1	1	7	1	0	2	0	0	12	0	0	12	2	3	1	2	0	0	0	0	0
GO:0016242	12	8	0	0	8	0	0	8	0	0	3	1	0	2	0	0	0	0	0	8	0	0	8	1	1	1	1	0	0	0	0	0	0	0	8	0	0	8	0	0	3	0	0	1	0	0	0
GO:0003210	1	1	0	0	1	0	0	1	0	0	0	0	0	0	0	0	0	0	0	0	0	0	0	0	0	0	0	0	0	0	0	0	0	0	0	0	0	0	0	0	0	0	0	0	0	0	0
GO:0051128	3	3	0	0	3	0	0	3	0	0	2	0	0	1	0	0	0	0	0	3	0	0	3	0	0	1	0	0	1	0	0	0	0	0	3	0	1	2	1	0	0	0	0	0	0	0	0
GO:0002663	1	1	0	0	1	0	0	1	0	0	0	0	0	0	0	0	0	0	0	1	0	0	0	0	0	0	0	0	1	0	0	0	0	0	1	0	1	0	1	0	0	0	0	0	0	0	0
GO:0022409	23	17	0	0	12	0	0	12	3	0	3	0	1	1	1	0	2	0	0	15	0	1	14	2	0	3	2	1	3	1	0	0	0	0	11	0	0	9	0	2	2	2	0	2	0	0	1
GO:0061179	16	13	0	1	12	0	1	11	1	1	3	2	1	3	1	0	3	0	0	12	0	0	11	2	0	3	1	0	3	0	0	1	1	0	9	1	0	9	0	1	2	1	0	2	0	0	1
GO:0001522	16	13	0	0	13	0	0	13	2	2	0	0	0	2	0	0	0	0	0	10	0	0	10	1	0	2	0	0	0	0	0	0	0	0	10	0	0	10	0	0	1	0	0	0	0	0	0
GO:0008089	31	27	0	0	27	0	3	23	4	2	7	3	0	8	1	0	0	0	0	25	0	0	25	1	2	6	3	0	5	2	0	0	0	0	25	0	1	24	1	2	1	2	0	2	0	0	0
GO:0018293	1	0	0	0	0	0	0	0	0	0	0	0	0	0	0	0	0	0	0	0	0	0	0	0	0	0	0	0	0	0	0	0	0	0	0	0	0	0	0	0	0	0	0	0	0	0	0
GO:0046512	10	8	0	0	8	0	0	7	2	0	3	1	1	2	0	0	0	0	0	8	0	2	6	0	1	1	1	0	2	1	0	0	0	0	8	1	0	7	0	2	2	1	0	2	0	0	0
GO:0030050	5	4	0	0	4	0	0	4	1	0	1	0	1	2	1	0	0	0	0	4	0	0	4	2	0	0	1	0	0	0	0	0	0	0	4	0	0	3	0	0	0	0	1	0	0	0	1
GO:0060265	2	2	0	0	2	0	0	2	1	0	0	0	0	0	0	0	0	0	0	2	0	1	1	1	0	0	0	0	0	0	0	0	0	0	2	0	0	2	0	0	0	0	0	0	0	0	0
GO:0060840	10	9	0	1	8	0	2	7	1	0	0	1	0	0	0	0	0	1	0	7	1	0	7	0	0	1	0	0	2	1	0	0	0	0	5	0	0	5	0	0	0	0	0	0	0	0	0
GO:0071224	6	5	0	0	3	0	0	2	0	0	1	0	0	0	0	0	0	0	0	5	0	0	5	0	0	1	0	0	0	0	0	0	0	0	5	0	0	5	0	1	1	0	1	0	0	0	0
GO:0060458	1	1	0	0	1	0	1	0	1	0	0	0	0	0	0	0	0	0	0	1	0	0	1	0	0	0	0	0	0	0	0	0	0	0	0	0	0	0	0	0	0	0	0	0	0	0	0
GO:2000182	2	2	0	0	1	0	0	1	0	0	0	0	0	0	0	0	0	0	0	2	0	0	2	0	0	0	0	0	0	0	0	0	0	0	1	0	0	1	0	0	0	0	0	0	0	0	0
GO:1900036	1	0	0	0	0	0	0	0	0	0	0	0	0	0	0	0	0	0	0	0	0	0	0	0	0	0	0	0	0	0	0	0	0	0	0	0	0	0	0	0	0	0	0	0	0	0	0
GO:2001028	11	9	0	0	7	0	1	5	1	2	2	1	0	3	0	0	2	0	0	9	0	0	8	1	0	1	0	0	3	0	0	1	0	0	6	0	0	6	0	2	1	0	0	1	0	0	0
GO:0031593	33	28	0	0	25	0	0	25	1	4	4	0	2	4	0	0	1	0	0	25	0	0	23	6	0	2	2	3	3	0	0	1	0	0	25	1	0	23	2	2	4	1	1	2	0	0	1
GO:0008545	2	2	0	0	2	0	0	2	0	1	0	0	0	1	0	0	0	0	0	2	0	0	2	0	0	0	0	0	1	0	0	0	0	0	2	0	1	1	0	0	0	0	0	1	0	0	0
GO:0031852	4	3	0	0	3	0	0	2	0	0	1	0	0	1	1	0	0	0	0	3	0	0	2	0	0	0	0	0	1	0	0	0	0	0	3	0	0	3	0	0	1	0	0	0	0	0	1
GO:0060212	3	2	0	0	1	0	0	1	0	0	0	0	0	0	0	0	0	0	0	1	0	0	1	0	0	0	0	0	0	0	0	0	0	0	1	0	0	1	0	0	0	0	0	1	0	0	0
GO:0070176	1	1	0	0	1	0	0	1	0	0	0	0	0	0	0	0	0	0	0	1	0	0	1	1	0	0	0	0	0	0	0	1	0	0	0	0	0	0	0	0	0	0	0	0	0	0	0
GO:0004996	1	1	0	0	0	0	0	0	0	0	0	0	0	0	0	0	0	0	0	0	0	0	0	0	0	0	0	0	0	0	0	0	0	0	1	0	0	1	0	0	1	0	0	1	0	0	1
GO:0070858	4	4	0	0	4	0	0	3	0	0	2	0	0	2	1	0	0	0	0	3	0	0	3	1	0	1	0	0	2	0	1	0	0	0	1	0	0	1	0	0	0	0	0	1	0	0	1
GO:0009635	1	1	0	0	1	0	0	1	0	0	0	0	0	0	0	0	0	0	0	1	0	0	1	0	0	0	0	0	0	0	0	0	0	0	1	0	0	1	0	0	0	0	0	0	0	0	0
GO:0060939	1	1	0	0	1	0	0	1	0	0	1	0	0	1	0	0	0	0	0	1	0	0	1	0	1	0	1	0	0	0	0	1	0	0	1	0	0	1	0	0	0	0	0	0	0	0	0
GO:0042166	16	15	0	0	14	0	0	14	3	2	0	1	1	1	0	0	1	0	0	14	0	1	11	1	1	1	0	0	2	0	0	0	0	0	14	0	0	12	0	1	0	1	0	1	0	0	0
GO:1905890	1	1	0	0	0	0	0	0	0	0	0	0	0	0	0	0	0	0	0	1	0	0	1	0	0	0	0	0	0	0	0	0	0	0	1	0	0	1	0	0	0	0	0	0	0	0	0
GO:0010803	8	8	0	0	7	0	0	7	1	0	1	0	0	0	0	0	0	0	0	7	0	0	7	0	1	0	1	0	0	0	0	0	0	0	6	0	0	5	0	2	2	2	0	0	0	0	0
GO:0090240	4	4	0	0	4	0	0	4	1	0	0	0	0	0	0	0	0	0	0	4	0	0	4	0	0	1	1	0	0	0	0	0	0	0	3	0	0	3	0	0	1	0	1	0	1	0	0
GO:0090287	1	1	0	0	1	0	0	1	0	0	1	0	0	1	0	0	1	0	0	1	0	0	1	0	0	1	0	0	1	0	0	1	0	0	1	0	0	1	0	0	1	0	0	1	0	0	1
GO:1990745	5	5	0	0	5	0	0	4	0	1	2	1	0	3	0	0	0	1	0	3	2	0	1	0	1	0	2	0	0	0	0	1	1	0	4	1	0	4	0	1	1	1	0	2	0	0	0
GO:0031307	22	20	0	0	19	0	1	18	2	2	3	2	0	1	0	0	0	0	0	19	0	2	15	3	0	2	0	1	2	0	0	0	0	0	12	0	1	11	1	0	1	2	0	0	0	0	0
GO:0051638	1	1	0	0	1	0	0	1	0	0	1	0	0	1	0	0	1	0	0	1	0	0	1	0	0	1	0	1	0	0	0	0	0	0	1	0	0	1	0	0	1	0	0	1	0	0	0
GO:0048563	4	3	0	1	2	0	0	1	1	0	1	1	2	0	0	0	1	0	0	2	0	0	2	0	0	0	0	1	0	0	0	0	0	0	1	0	0	1	0	1	0	0	0	0	0	0	0
GO:0086048	3	3	0	0	3	0	0	3	1	0	2	0	0	2	0	0	1	0	0	3	0	0	3	1	0	0	0	0	1	0	0	0	0	0	3	0	0	3	0	0	3	0	0	0	0	0	1
GO:0015247	4	1	0	0	1	0	0	1	0	0	0	0	0	1	0	0	0	0	0	1	0	0	1	0	0	0	0	0	0	0	0	0	0	0	0	0	0	0	0	0	0	0	0	0	0	0	0
GO:0035407	1	1	0	0	1	0	0	1	0	0	1	0	0	0	0	0	0	0	0	1	0	0	1	1	0	0	0	0	0	0	0	0	0	0	1	0	0	1	0	0	0	0	0	0	0	0	0
GO:0034123	5	3	0	0	2	0	0	2	0	0	0	0	0	0	0	0	0	0	0	0	0	0	0	0	0	0	0	0	0	0	0	0	0	1	1	0	1	1	0	0	0	0	0	0	0	0	0
GO:0050885	66	50	0	0	46	0	2	43	6	3	15	7	1	11	1	0	7	0	0	43	3	1	37	8	3	6	3	0	16	3	1	3	0	0	41	0	1	37	4	4	3	2	0	8	1	0	2
GO:0031527	16	13	0	0	11	0	0	10	1	2	4	1	1	3	2	0	1	0	0	11	0	0	10	3	0	2	1	0	6	0	0	1	0	0	10	0	0	10	1	0	2	0	0	5	0	0	1
GO:0046983	204	163	2	0	138	2	2	133	18	6	34	2	3	27	0	0	6	0	1	127	0	1	122	8	6	26	12	1	25	0	1	8	1	1	109	2	5	99	9	6	21	13	2	10	0	0	7
GO:1901897	4	4	0	0	3	0	0	3	0	0	3	1	0	1	0	0	1	0	0	4	0	0	4	2	0	1	1	0	2	0	0	1	0	0	3	0	0	2	1	0	0	0	1	1	1	0	0
GO:0005344	13	10	0	0	10	0	0	10	0	0	0	0	0	0	0	0	0	0	0	0	0	0	0	0	0	0	0	0	0	0	0	0	0	0	10	0	1	9	2	0	0	0	0	0	0	0	0
GO:1904373	1	1	0	0	1	0	0	1	0	0	0	0	0	0	0	0	0	0	0	1	0	0	1	0	0	0	0	0	1	0	0	0	0	0	1	0	0	1	0	0	0	0	0	0	0	0	0
GO:0004131	1	1	0	0	1	0	0	1	0	0	0	0	0	0	0	0	0	0	0	1	0	0	1	0	0	0	1	0	0	0	0	0	0	0	1	1	0	0	0	1	0	0	0	0	0	0	0
GO:0006808	2	2	0	0	2	0	0	1	0	0	0	0	0	0	0	0	1	0	0	1	0	0	1	0	0	0	0	0	0	0	0	0	0	0	1	0	0	1	0	0	0	0	0	0	0	0	0
GO:0032426	20	14	0	0	12	0	0	12	2	4	4	1	1	6	0	0	0	0	1	12	0	1	12	1	1	2	3	0	0	1	0	0	0	1	10	1	1	9	1	1	1	3	0	1	0	0	2
GO:0046030	1	1	0	0	1	0	0	1	0	0	0	0	0	0	0	0	0	0	0	0	0	0	0	0	0	0	0	0	0	0	0	0	0	0	1	0	0	1	0	0	1	0	0	0	0	0	0
GO:1990404	14	11	0	0	11	0	0	11	1	1	2	1	0	2	0	0	0	0	0	10	0	0	10	3	0	2	0	0	1	1	0	0	1	0	8	1	0	8	3	0	0	0	1	1	0	0	0
GO:0031626	1	1	0	0	1	0	0	1	0	1	0	0	0	0	0	0	0	0	0	1	0	0	1	0	1	0	1	0	0	0	0	0	0	0	1	0	0	1	0	1	0	1	0	0	0	0	0
GO:1905323	4	4	0	0	4	0	0	4	1	0	0	1	0	1	0	0	0	0	0	4	0	0	4	0	0	0	0	0	0	0	0	0	1	0	2	0	0	2	0	1	0	2	0	0	0	0	0
GO:0097058	2	2	0	0	2	0	0	2	0	0	0	0	0	0	0	0	0	0	0	2	0	0	1	0	0	2	0	0	0	0	0	0	0	0	1	0	0	1	0	0	0	0	0	0	0	0	0
GO:0048408	3	3	0	0	3	0	0	3	0	0	1	1	0	0	0	0	0	0	0	2	0	0	2	1	0	0	0	0	0	0	0	1	0	0	3	0	0	3	1	0	1	0	0	0	0	0	0
GO:0050680	72	61	2	0	46	1	0	43	9	1	10	2	4	15	3	0	3	1	0	57	3	1	52	7	4	13	7	6	14	1	0	3	0	1	44	0	2	38	6	3	13	2	2	8	2	1	1
GO:0052795	4	4	0	0	4	0	0	3	0	1	0	1	0	0	0	0	0	1	1	2	0	0	2	1	0	0	0	1	0	0	0	0	0	0	0	0	0	0	0	0	0	0	0	0	0	0	0
GO:0072319	1	1	0	0	1	0	0	1	0	1	0	0	0	0	0	0	0	0	0	1	0	0	1	0	0	0	0	0	0	0	0	0	0	0	1	0	0	1	0	0	0	0	0	0	0	0	0
GO:1990583	1	1	0	0	1	0	0	1	0	0	0	0	0	0	0	0	0	0	0	1	0	0	1	0	0	0	0	0	0	0	0	0	0	0	0	0	0	0	0	0	0	0	0	0	0	0	0
GO:0034127	1	1	0	0	1	0	0	1	0	0	0	0	0	0	0	0	0	0	0	1	0	0	1	0	0	0	0	0	0	0	0	0	0	0	1	0	0	1	0	0	0	0	0	0	0	0	0
GO:0005902	73	64	0	0	52	1	0	48	8	6	10	4	1	12	2	0	4	0	0	57	1	2	51	0	4	13	4	0	10	0	0	3	1	1	46	1	3	40	2	5	11	5	0	5	0	0	1
GO:0008134	405	351	2	3	306	4	8	288	41	27	64	36	6	44	6	0	16	2	4	305	4	11	285	32	19	52	26	6	57	7	1	16	6	5	227	8	8	216	21	13	27	15	11	24	9	1	7
GO:0051606	2	2	0	0	0	0	0	0	0	0	0	0	0	0	0	0	0	0	0	2	0	0	2	0	0	2	1	0	1	0	0	1	0	0	1	0	0	1	0	0	0	0	0	0	0	0	0
GO:0099122	3	3	0	0	3	0	0	3	0	0	1	0	0	0	0	0	0	0	0	3	0	0	3	0	0	1	0	0	0	0	0	0	0	0	3	0	0	3	0	0	0	0	0	0	0	0	0
GO:0072170	3	3	0	0	2	0	0	2	0	0	0	0	0	1	0	0	0	0	0	3	0	0	3	0	1	0	1	0	0	0	0	1	0	0	3	0	0	2	0	0	0	0	0	1	0	0	0
GO:0051649	3	3	0	0	3	0	0	2	0	0	1	0	0	1	0	0	0	0	0	3	0	0	2	0	0	0	0	0	1	0	0	0	0	0	3	0	0	2	0	2	0	2	0	0	0	0	0
GO:0051097	1	1	0	0	1	0	0	1	0	1	0	1	0	0	0	0	0	0	0	1	0	0	1	0	0	0	0	0	0	0	0	0	0	0	0	0	0	0	0	0	0	0	0	0	0	0	0
GO:0072587	1	1	0	0	1	0	0	1	1	0	0	0	0	0	0	0	0	0	0	1	0	0	1	0	0	1	0	0	0	0	0	0	0	0	1	0	0	1	0	0	0	0	0	0	0	0	0
GO:1904336	1	1	0	0	1	0	0	0	0	0	1	0	0	0	0	0	0	0	1	0	0	1	0	0	0	0	0	0	0	0	0	0	0	0	0	0	0	0	0	0	0	0	0	0	0	0	0
GO:0031552	1	1	0	0	0	0	0	0	0	0	0	0	0	0	0	0	0	0	0	1	0	1	0	1	0	0	0	0	0	0	0	0	0	0	1	0	0	1	0	0	0	0	0	0	0	0	0
GO:0014069	322	268	1	2	241	4	9	217	33	14	84	32	10	85	12	4	20	1	3	231	6	7	204	30	16	52	16	8	74	9	3	47	3	2	210	6	9	174	26	18	39	11	11	60	16	2	20
GO:0010212	39	35	0	0	34	0	0	33	7	4	9	2	2	5	0	0	3	0	0	32	0	2	26	6	6	5	6	3	6	1	1	1	0	0	31	0	1	30	5	2	7	3	1	3	0	0	2
GO:1905774	1	0	0	0	0	0	0	0	0	0	0	0	0	0	0	0	0	0	0	0	0	0	0	0	0	0	0	0	0	0	0	0	0	0	0	0	0	0	0	0	0	0	0	0	0	0	0
GO:0010002	2	2	0	0	2	0	0	2	0	0	0	0	0	1	0	0	0	0	0	2	0	0	2	0	0	0	0	0	1	0	0	0	0	0	2	0	0	2	0	0	0	0	0	0	0	0	0
GO:1902153	1	1	0	0	1	0	0	1	0	0	0	1	0	0	0	0	0	0	0	1	0	0	0	0	0	1	0	0	0	0	0	0	0	0	1	0	0	0	0	0	1	0	0	0	0	0	0
GO:0006577	1	1	0	0	1	0	0	1	0	0	0	0	0	0	0	0	0	0	0	1	0	0	1	0	1	0	0	0	0	0	0	0	0	0	1	0	0	1	0	0	0	0	0	0	0	0	0
GO:0022852	2	2	0	0	2	0	0	1	0	0	1	1	0	1	0	0	1	0	0	2	0	1	1	1	0	0	0	0	2	0	0	0	0	0	2	0	0	1	0	0	0	0	0	2	0	1	0
GO:0003896	3	2	0	0	2	0	0	2	0	1	0	0	0	1	0	0	1	0	0	2	0	0	2	1	0	0	0	0	0	0	0	0	0	0	2	0	0	2	0	0	0	0	0	1	0	0	0
GO:2000191	1	1	0	0	1	0	0	1	0	0	0	0	0	0	0	0	0	0	1	0	0	1	0	0	0	0	0	0	0	0	0	0	0	0	0	0	0	0	0	0	0	0	0	0	0	0	0
GO:0042497	2	1	0	0	0	0	0	0	0	0	0	0	0	0	0	0	0	0	0	0	0	0	0	0	0	0	0	0	0	0	0	0	0	0	0	0	0	0	0	0	0	0	0	0	0	0	0
GO:1905799	1	1	0	0	1	0	0	1	0	0	0	0	0	0	0	0	0	0	0	1	0	1	0	1	0	0	0	0	0	0	0	0	0	0	1	0	0	1	0	0	0	1	0	0	0	0	0
GO:1904425	3	3	0	0	3	0	0	3	1	1	1	0	0	1	0	0	0	0	0	2	0	0	2	0	1	0	1	0	0	0	0	0	0	0	3	0	0	3	1	0	0	1	0	0	0	1	0
GO:2000042	16	11	0	0	9	0	1	8	4	0	3	3	0	1	0	0	0	0	1	10	0	3	7	1	0	4	2	0	1	0	0	1	0	0	9	0	1	8	2	0	0	0	2	3	0	0	0
GO:0031855	1	1	0	0	1	0	0	1	0	0	0	0	0	0	0	0	0	0	0	1	0	0	1	0	0	0	0	0	0	0	0	0	0	0	0	0	0	0	0	0	0	0	0	0	0	0	0
GO:0016702	18	12	0	0	12	0	0	12	1	2	3	2	0	0	0	0	0	0	0	12	0	0	12	0	3	1	3	0	1	0	0	0	0	0	11	0	1	10	1	2	1	1	0	2	0	0	0
GO:0042164	2	2	0	0	2	0	0	2	0	0	0	0	0	0	0	0	0	0	0	2	0	0	2	0	1	0	0	0	1	0	0	0	0	0	2	0	0	2	0	1	0	1	0	0	0	0	0
GO:0060720	1	1	0	0	0	0	0	0	0	0	0	0	0	0	0	0	0	0	0	0	0	0	0	0	0	0	0	0	0	0	0	0	0	0	0	0	0	0	0	0	0	0	0	0	0	0	0
GO:0030026	1	1	0	0	1	0	0	1	0	0	1	1	0	0	0	1	0	0	0	1	0	0	1	0	0	0	0	0	0	0	0	0	0	0	1	0	0	1	0	0	0	0	0	0	0	0	0
GO:0048386	5	4	0	0	4	0	0	4	0	1	2	0	0	0	0	0	0	0	0	4	0	0	4	0	0	0	0	0	1	0	0	0	0	0	3	0	0	3	0	0	2	0	0	0	0	0	0
GO:0032800	3	3	0	0	3	0	0	3	1	0	0	0	1	0	0	0	0	0	0	2	0	0	2	0	0	0	0	0	0	0	0	0	0	0	1	0	0	1	0	0	0	0	0	0	0	0	0
GO:0006782	2	2	0	0	1	0	0	1	0	0	0	0	0	0	0	0	0	0	0	2	0	0	2	0	0	0	0	0	1	0	0	0	0	0	2	0	0	2	0	0	0	0	0	0	0	0	0
GO:2000049	7	5	0	0	5	0	0	4	1	2	2	0	0	1	0	0	0	0	0	5	0	0	4	0	0	1	0	0	2	0	0	0	0	0	5	0	0	4	1	0	0	1	0	2	0	0	0
GO:0005086	18	14	0	0	14	1	0	12	2	1	2	0	0	4	0	0	1	1	0	12	1	0	12	1	2	1	1	0	3	1	0	1	0	0	14	1	0	13	2	1	2	1	0	3	1	1	0
GO:2001239	1	1	0	0	1	0	0	1	0	0	0	0	0	0	0	0	0	0	0	1	0	0	1	0	0	0	0	0	1	0	0	0	0	0	1	0	0	1	0	0	0	0	0	0	0	0	0
GO:0030852	2	2	0	0	2	0	0	2	0	0	0	0	0	1	0	0	0	0	0	2	0	0	2	0	0	1	0	0	0	0	0	0	0	0	0	0	0	0	0	0	0	0	0	0	0	0	0
GO:0060230	3	2	0	0	0	0	0	0	0	0	0	0	0	0	0	0	0	0	0	2	0	0	2	0	0	0	0	0	0	0	0	0	0	0	2	1	0	1	0	1	0	0	0	0	0	0	0
GO:0001867	9	6	1	0	5	0	0	5	1	1	0	1	0	1	0	0	0	0	0	6	0	0	6	2	0	1	1	0	1	0	0	0	1	0	3	1	0	2	0	0	1	0	0	0	0	0	0
GO:0015190	2	2	0	0	2	0	0	2	0	1	0	1	0	0	0	0	0	0	0	2	0	0	2	1	0	0	0	1	0	0	0	0	0	0	2	0	0	2	1	0	0	0	0	1	0	0	0
GO:0046745	1	1	0	0	1	0	0	1	0	0	0	0	0	0	0	0	0	0	0	1	0	0	1	0	0	0	0	0	0	0	0	0	0	0	1	0	0	1	0	0	0	0	0	0	0	0	0
GO:0019883	1	1	0	0	1	0	1	0	0	0	1	0	0	1	0	0	0	0	0	1	0	0	0	0	0	0	0	0	1	0	0	0	0	0	1	0	1	0	0	0	0	1	0	0	0	0	0
GO:0008079	1	1	0	0	1	0	0	1	0	0	0	0	0	0	0	0	0	0	0	1	0	0	1	0	0	0	0	0	0	0	0	0	0	0	1	0	0	0	0	0	0	0	0	1	0	0	0
GO:0006990	3	3	0	0	3	0	0	3	0	0	1	0	0	0	0	0	0	0	0	2	0	0	2	1	0	0	0	0	1	0	0	0	0	0	3	0	0	3	0	0	0	0	0	0	0	0	0
GO:0010884	11	10	0	0	7	0	0	7	0	0	0	0	0	1	1	0	0	0	0	9	0	0	9	0	1	0	1	0	0	0	1	0	0	2	6	0	1	6	0	0	1	0	1	1	1	0	0
GO:1902746	2	2	0	0	0	0	0	0	0	0	0	0	0	0	0	0	0	0	0	2	0	0	2	0	0	0	0	0	0	0	0	0	0	0	0	0	0	0	0	0	0	0	0	0	0	0	0
GO:0035102	15	13	0	0	13	0	0	13	1	1	2	2	1	0	0	0	0	0	0	8	0	1	7	0	0	2	0	0	2	0	0	0	0	0	13	0	1	12	1	0	1	0	0	0	0	0	0
GO:0040013	4	3	0	0	2	0	1	1	1	0	0	0	0	0	0	0	0	0	0	3	0	0	1	0	0	0	0	1	1	0	0	2	0	0	2	0	0	1	0	0	1	0	0	1	0	0	1
GO:0016338	7	5	0	0	3	0	0	3	0	0	1	0	0	0	0	0	0	0	0	5	0	0	5	0	0	4	0	0	2	0	0	2	0	0	5	0	0	5	0	0	0	0	0	0	0	0	0
GO:0070165	2	1	0	0	1	1	0	0	0	0	1	0	1	0	0	0	0	0	0	1	0	0	1	0	0	0	0	0	0	0	0	0	0	0	1	0	0	1	0	0	0	0	0	0	0	0	0
GO:0048872	35	31	1	0	24	1	0	22	2	4	5	5	0	2	0	0	0	0	0	29	0	0	27	2	2	4	1	0	5	0	0	3	0	1	22	0	1	22	1	1	2	2	0	1	0	0	0
GO:0009649	4	1	0	0	1	0	0	1	0	0	1	0	0	1	0	0	0	0	0	1	0	0	1	0	0	0	0	0	0	0	0	1	0	0	1	0	0	1	0	0	1	0	0	1	0	0	0
GO:0002632	1	1	0	0	1	0	0	1	0	0	0	0	0	0	0	0	0	0	0	1	0	0	1	0	0	0	0	0	0	0	0	0	0	0	1	0	0	1	0	0	0	0	0	0	0	0	0
GO:0002460	1	1	0	0	1	0	0	1	0	0	0	0	0	0	0	0	0	0	0	1	0	0	1	0	0	0	0	0	0	0	0	0	0	0	1	0	0	0	0	0	1	0	0	0	0	0	0
GO:0032757	27	25	0	2	16	1	2	12	2	1	4	0	0	1	0	0	0	0	1	16	0	2	15	2	0	2	1	0	0	0	0	1	0	1	11	0	1	10	0	1	0	0	0	1	0	1	0
GO:0035473	6	6	0	0	4	0	0	4	2	0	0	0	0	1	0	0	0	0	0	6	0	0	6	0	0	0	0	0	0	0	0	0	0	1	3	0	1	3	0	0	0	0	0	0	0	0	0
GO:0097422	5	4	0	0	4	0	0	4	1	1	2	1	0	1	0	0	0	0	0	4	0	0	4	1	0	0	0	0	0	0	0	0	0	0	4	0	0	4	0	0	0	0	0	0	0	0	0
GO:0006427	2	1	0	0	1	0	0	1	0	0	0	0	0	0	0	0	0	0	0	1	0	0	1	0	0	0	0	0	0	0	0	0	0	0	0	0	0	0	0	0	0	0	0	0	0	0	0
GO:0032735	25	22	0	0	21	1	0	18	1	2	4	1	0	3	0	0	1	0	0	17	0	0	16	1	1	2	0	1	3	0	0	0	0	0	14	0	1	13	0	3	1	2	0	0	0	1	0
GO:0005112	23	22	0	1	21	0	1	21	2	0	6	2	0	3	0	0	1	0	0	21	0	3	17	5	0	2	1	0	6	0	0	2	0	0	20	0	0	18	2	0	4	1	1	3	0	0	0
GO:0044613	7	7	1	0	5	1	0	5	2	1	0	0	0	1	0	0	0	0	0	4	0	0	4	2	1	0	2	0	0	0	0	0	1	0	3	1	1	2	1	0	0	0	0	0	0	0	0
GO:0005381	5	4	0	0	4	0	0	3	0	0	1	0	0	1	0	0	0	0	0	4	0	0	4	0	0	1	0	0	0	0	0	0	0	0	2	0	0	2	0	0	0	0	0	0	0	0	0
GO:0008448	1	1	0	0	1	0	0	1	1	0	0	0	0	0	0	0	0	0	0	1	0	0	1	0	0	0	0	0	0	0	0	0	0	0	1	0	0	1	0	0	0	0	0	0	0	0	0
GO:0032508	21	17	0	0	16	0	0	16	5	0	5	1	0	1	0	0	0	0	0	16	0	0	16	5	0	3	0	1	0	0	0	0	0	0	14	0	0	14	2	0	2	0	0	3	0	0	0
GO:1903892	2	2	0	0	2	0	0	2	1	0	0	0	0	0	0	0	0	0	0	2	0	0	2	0	0	1	0	0	0	0	0	0	0	0	1	0	0	1	0	0	0	0	0	0	0	0	0
GO:1905382	1	1	0	0	1	0	0	1	0	0	0	0	0	0	0	0	0	0	0	1	0	0	1	0	0	0	0	0	0	0	0	0	0	0	0	0	0	0	0	0	0	0	0	0	0	0	0
GO:0035087	4	4	0	0	4	0	0	4	0	1	0	1	0	0	0	0	0	0	0	3	0	0	3	0	0	0	0	1	0	1	0	0	0	0	3	0	0	3	0	1	1	1	0	0	0	0	0
GO:0050715	35	31	0	0	23	1	0	18	0	1	5	1	1	3	0	0	0	0	1	25	0	1	25	3	0	4	1	1	2	0	0	1	0	0	20	0	0	20	1	3	2	2	0	0	0	0	0
GO:0071284	1	1	0	0	1	0	0	1	1	0	0	0	0	1	0	0	0	0	0	1	0	0	1	0	0	0	0	0	0	0	0	0	0	0	0	0	0	0	0	0	0	0	0	0	0	0	0
GO:0003858	2	2	0	0	2	0	0	2	1	0	0	0	0	0	0	0	0	0	0	2	0	0	2	0	0	1	0	0	0	0	0	0	0	0	2	0	0	1	0	1	0	1	0	0	0	0	0
GO:0072431	1	1	0	0	1	0	0	1	0	0	1	0	1	0	0	0	0	0	0	1	0	0	1	0	0	1	0	1	0	0	0	0	0	0	1	0	0	1	0	0	1	0	0	1	0	0	0
GO:0006952	125	50	0	1	21	0	1	20	0	0	5	1	0	3	0	0	0	1	1	40	2	4	29	4	1	5	2	2	3	0	0	1	1	1	23	1	1	21	2	3	2	0	0	4	0	0	0
GO:0045940	1	1	0	0	1	0	0	1	0	0	1	1	0	0	0	0	0	0	0	1	0	0	1	0	0	1	0	0	1	0	0	0	0	0	1	0	0	1	0	1	0	1	0	0	0	0	0
GO:0003081	5	4	0	0	4	0	0	4	1	1	1	2	1	0	0	0	0	0	0	4	0	0	4	0	1	0	1	0	0	0	0	0	0	0	4	0	0	4	0	1	1	0	0	1	0	0	0
GO:0006468	579	479	1	3	460	3	7	442	52	31	149	40	17	110	17	2	25	1	1	455	4	6	429	60	37	85	41	8	112	8	4	37	1	3	430	4	16	399	50	26	68	37	13	69	10	0	18
GO:0015827	2	2	0	0	2	0	0	2	1	1	0	1	1	0	0	0	0	0	0	2	0	1	1	0	0	1	1	0	0	0	0	0	0	0	2	0	0	2	1	0	0	0	0	0	0	0	0
GO:1902741	11	10	0	0	10	0	0	10	4	0	3	1	0	1	0	0	0	0	0	9	0	0	9	3	0	2	1	1	2	0	0	0	0	0	9	0	0	9	0	1	0	1	0	0	0	0	0
GO:0044545	5	5	0	0	5	0	0	5	2	1	1	0	0	2	0	0	0	0	0	5	0	0	5	1	2	0	2	0	0	0	0	0	0	0	5	0	0	5	1	0	1	1	1	1	1	0	0
GO:0016303	10	5	0	0	5	0	0	5	0	1	2	2	0	1	0	0	0	0	0	5	0	0	5	1	1	2	0	0	2	0	0	0	0	0	4	0	0	4	0	0	2	0	0	1	0	0	1
GO:0099159	5	5	0	0	5	0	0	5	1	1	1	0	0	2	1	0	1	0	0	5	0	1	4	0	0	2	0	1	2	0	0	1	0	0	3	0	0	3	0	0	1	0	0	1	0	0	0
GO:0043620	5	3	0	0	3	0	0	3	0	0	2	0	0	0	0	0	0	0	0	3	0	0	3	0	0	0	0	0	0	0	0	0	0	0	3	0	0	3	0	0	0	0	0	0	0	0	0
GO:0000030	18	16	0	0	15	0	1	14	3	0	4	1	0	5	0	0	1	0	0	15	0	0	15	2	0	3	1	0	2	0	0	0	0	1	13	0	1	12	1	2	4	1	0	4	0	0	2
GO:0000790	234	168	0	0	151	0	2	148	19	8	27	12	5	24	4	0	6	0	0	153	0	0	148	14	8	34	13	1	32	1	0	6	1	0	121	2	3	110	12	7	18	14	1	12	1	1	2
GO:0044130	20	15	0	0	13	0	0	12	2	0	2	0	0	0	0	0	0	0	0	12	0	0	12	1	1	0	0	1	0	0	0	0	0	0	7	0	0	7	0	2	0	0	0	0	0	0	0
GO:0009013	1	1	0	0	1	0	0	1	0	0	1	0	0	0	0	0	0	0	0	1	0	0	1	0	0	0	0	0	0	0	0	0	0	0	1	0	0	1	0	0	0	0	0	0	0	0	0
GO:0015879	5	3	0	0	3	0	0	3	0	0	2	0	0	1	0	0	0	0	0	3	0	0	3	0	0	1	0	0	0	0	0	0	0	0	3	0	0	3	0	0	2	1	0	0	0	0	0
GO:0006273	3	2	0	0	2	0	0	2	0	0	1	0	0	1	0	0	1	0	0	2	0	0	2	0	0	1	0	0	1	0	0	1	0	0	2	0	0	2	0	0	0	0	0	0	0	0	0
GO:0120183	1	1	0	0	0	0	0	0	0	0	0	0	0	0	0	0	0	0	0	1	1	0	0	0	1	0	0	0	0	0	0	0	0	0	1	0	0	1	0	0	0	0	0	0	0	0	0
GO:0030297	4	4	0	1	2	0	0	2	0	1	0	0	0	1	0	0	0	0	0	2	0	0	2	0	0	0	0	0	0	0	0	0	0	1	2	0	1	2	0	0	0	0	0	0	0	0	0
GO:0019878	2	2	0	0	2	0	0	2	0	0	1	0	0	1	0	0	0	0	0	2	0	0	1	1	1	0	1	0	0	0	0	0	0	0	1	0	0	1	1	0	0	0	0	0	0	0	0
GO:0044838	5	2	0	0	2	0	0	2	0	0	1	1	0	1	1	0	0	0	0	1	0	0	1	1	0	0	0	0	0	0	0	0	0	0	2	0	0	2	0	0	0	0	0	1	1	0	0
GO:0090311	4	3	0	0	3	0	0	3	0	0	1	0	0	1	0	0	0	0	0	3	0	0	3	0	0	0	0	0	1	0	0	0	0	0	3	0	0	2	0	1	0	0	0	1	0	0	0
GO:0034432	4	4	0	0	2	0	0	2	0	0	0	0	0	2	1	0	0	0	0	2	0	0	2	0	0	0	0	0	0	0	0	0	0	0	0	0	0	0	0	0	0	0	0	0	0	0	0
GO:1901076	1	0	0	0	0	0	0	0	0	0	0	0	0	0	0	0	0	0	0	0	0	0	0	0	0	0	0	0	0	0	0	0	0	0	0	0	0	0	0	0	0	0	0	0	0	0	0
GO:0044216	3	2	0	0	2	0	0	2	0	0	0	0	0	0	0	0	0	0	0	2	0	0	2	1	0	0	0	0	0	0	0	0	0	0	1	0	0	1	0	0	0	0	0	0	0	0	0
GO:0009897	539	293	5	3	208	5	6	192	24	15	35	13	8	34	2	2	3	1	1	259	3	1	246	31	30	52	27	11	58	4	1	17	5	2	179	9	6	163	13	18	22	17	2	23	1	2	1
GO:1904414	1	1	0	0	1	0	0	1	0	0	1	0	0	0	0	0	0	0	0	1	0	0	1	0	0	0	1	0	0	0	0	0	0	0	1	0	0	1	0	1	0	1	0	0	0	0	0
GO:0044030	18	13	1	0	11	1	0	11	4	1	2	1	0	1	0	0	0	1	1	10	1	1	9	3	0	2	0	0	1	0	0	0	1	1	8	1	1	8	1	0	2	0	2	0	2	0	0
GO:0002875	1	1	0	0	1	0	0	1	0	0	0	0	0	0	0	0	0	0	0	0	0	0	0	0	0	0	0	0	0	0	0	0	0	0	0	0	0	0	0	0	0	0	0	0	0	0	0
GO:1902748	1	1	0	0	1	0	0	1	0	0	0	0	0	0	0	0	0	0	0	1	0	0	1	0	0	1	0	0	1	0	0	1	0	0	0	0	0	0	0	0	0	0	0	0	0	0	0
GO:0072663	1	1	0	0	1	0	0	1	0	0	0	0	0	0	0	0	0	0	0	1	0	0	1	0	0	0	0	0	0	0	0	0	0	0	0	0	0	0	0	0	0	0	0	0	0	0	0
GO:0006571	1	1	0	0	1	0	0	1	0	1	0	1	0	0	0	0	0	0	0	1	0	0	1	0	0	0	0	0	1	0	0	0	0	0	1	0	0	1	0	0	0	1	0	0	0	0	0
GO:0003868	2	1	0	0	1	0	0	1	0	0	0	0	0	0	0	0	0	0	0	1	0	0	1	0	0	0	0	0	0	0	0	0	0	0	1	0	0	1	0	0	0	0	0	0	0	0	0
GO:0006108	7	6	0	0	6	0	0	6	1	2	2	0	0	2	0	0	1	0	0	6	0	0	6	0	2	0	1	0	1	0	0	0	0	0	3	0	1	2	1	0	0	0	0	2	1	0	0
GO:0070716	1	1	0	0	1	0	0	1	0	0	0	0	0	0	0	0	0	0	0	1	0	0	1	1	0	0	0	0	0	0	0	0	0	0	0	0	0	0	0	0	0	0	0	0	0	0	0
GO:0097403	1	1	0	0	1	0	0	1	0	0	0	0	0	0	0	0	0	0	0	0	0	0	0	0	0	0	0	0	0	0	0	0	0	0	0	0	0	0	0	0	0	0	0	0	0	0	0
GO:0001997	3	2	0	0	1	0	1	0	0	0	0	1	0	0	0	0	0	0	0	2	0	0	0	0	0	0	0	0	0	0	0	2	0	0	0	0	0	0	0	0	0	0	0	0	0	0	0
GO:0000962	2	2	0	0	2	0	0	2	0	0	0	0	0	0	0	0	0	0	0	2	0	0	2	2	0	0	0	0	0	0	0	0	0	0	2	0	0	2	1	0	0	0	0	0	0	0	0
GO:0004103	3	3	0	0	3	0	0	3	1	0	0	0	0	1	0	0	0	0	0	3	0	0	3	0	0	0	0	0	0	0	0	0	0	0	3	0	0	3	1	0	0	0	0	1	0	0	0
GO:0086064	2	1	0	0	0	0	0	0	0	0	0	0	0	0	0	0	0	0	0	0	0	0	0	0	0	0	0	0	0	0	0	0	0	1	0	0	0	0	0	0	0	0	1	0	0	0	0
GO:0006157	1	1	0	0	1	0	0	1	0	0	0	0	0	1	0	0	0	0	0	1	0	0	1	0	0	0	0	0	0	0	0	0	0	0	1	0	0	1	1	0	0	0	0	0	0	0	0
GO:0070392	1	1	0	0	0	0	0	0	0	0	0	0	0	0	0	0	0	0	0	1	0	0	1	0	0	0	0	0	0	0	0	0	0	0	1	0	0	1	0	0	0	0	0	0	0	0	0
GO:0016250	1	1	0	0	1	0	0	1	0	0	0	0	0	0	0	0	0	0	0	1	0	0	1	0	0	0	0	0	0	0	0	0	0	0	1	0	0	1	0	0	0	0	0	0	0	0	0
GO:0031146	45	35	0	0	30	0	2	27	6	3	8	5	1	8	2	0	2	0	0	30	2	3	19	4	6	4	3	0	5	0	0	2	1	0	30	0	0	28	2	2	6	4	2	4	1	0	2
GO:0014842	6	5	0	0	4	0	0	3	0	0	1	0	0	1	0	0	1	0	0	4	0	0	3	0	0	1	0	0	2	0	0	0	0	0	4	0	0	3	0	0	0	0	0	1	0	0	0
GO:0070963	1	1	0	0	0	0	0	0	0	0	0	0	0	0	0	0	0	0	0	1	0	0	0	0	0	0	0	0	1	0	0	0	0	0	0	0	0	0	0	0	0	0	0	0	0	0	0
GO:0060491	3	3	0	0	2	0	0	2	0	0	0	0	0	0	0	0	0	1	0	2	1	0	2	0	0	0	0	0	0	0	0	0	0	0	2	0	0	2	1	0	0	0	0	0	0	0	0
GO:0065004	6	5	0	0	5	0	0	4	0	0	4	1	0	2	0	0	1	0	0	5	0	0	5	1	1	2	0	0	4	1	0	1	0	0	5	0	0	5	0	0	0	0	0	0	0	0	0
GO:0061350	1	0	0	0	0	0	0	0	0	0	0	0	0	0	0	0	0	0	0	0	0	0	0	0	0	0	0	0	0	0	0	0	0	0	0	0	0	0	0	0	0	0	0	0	0	0	0
GO:0060059	7	6	0	0	6	0	0	5	0	0	2	0	0	2	0	0	0	0	0	5	0	0	5	1	0	2	0	0	1	0	0	1	1	0	4	0	0	4	0	2	1	2	0	2	0	0	1
GO:0042908	3	3	0	0	3	0	0	3	0	0	1	0	0	2	1	0	0	0	0	3	0	0	3	0	1	0	1	0	0	0	0	0	0	0	3	0	0	3	0	0	1	0	0	1	0	0	0
GO:0001680	1	1	0	0	1	0	0	1	0	0	0	0	0	0	0	0	0	0	0	1	0	0	1	1	0	0	0	0	0	0	0	0	0	0	1	0	0	1	0	0	0	0	0	0	0	0	0
GO:0060914	3	2	0	0	2	0	0	2	1	0	1	0	1	0	0	0	0	0	0	2	0	0	2	0	0	1	2	0	0	0	0	0	0	0	2	0	0	2	0	1	1	1	0	1	0	0	0
GO:0070579	4	4	1	0	3	1	0	3	3	0	0	1	0	1	0	0	0	1	0	3	1	1	2	1	0	0	0	0	1	0	0	0	1	0	3	1	0	3	1	0	1	2	0	0	0	0	0
GO:0031999	5	4	0	0	3	0	0	3	0	0	0	0	0	0	0	0	0	1	0	3	1	0	3	0	1	0	1	0	0	0	0	0	0	1	1	0	1	1	0	0	0	0	0	0	0	0	0
[truncated: 16,133 more rows]
