# Supplementary material for: Brain-related genes are specifically enriched with long phase 1 introns
Source: PLoS One. 2020 May 29;15(5):e0233978. doi: 10.1371/journal.pone.0233978 (PMC7259759; doi:10.1371/journal.pone.0233978)
Supplement: S3 Table — (XLSX) [file pone.0233978.s006.xlsx]

## Sheet: Readme
Sheet	Description	Example
FDR-0.01	List of pairs GO-term : intron phase-length. Each row represents significant (FDR of exact Fisher test < 0.01) enrichment of genes containing introns of specific phase and length within a GO-term. Example shows a row meaning that within term GO:0004672 genes with at least one phase 1 intron of length < 5000 are over-represented.	ph1_<5	GO:0004672	protein kinase activity	8.65328e-11
All_0.01_for_heatmap	Source table for Figure 1. Rows represent GO-terms. Columns represent intron phase-length group. Each cell if not empty represents a row from FDR-0.01 sheet. Number in a cell means a number of genes associated with a GO-term ("size" of GO-term). Cells are colored by these numbers, red is being larger, green is being less.
ph1>50_only	A list of GO-terms enriched ONLY with genes containing at least one phase 1 intron of length > 50000
ph1>50	A list of GO-terms enriched with genes containing at least one phase 1 intron of length > 50000 First column - GO accession number and description Second column - the total number of genes associated with the GO-term

## Sheet: FDR_0.01
phase_length	GO_ID	GO_NAME	FDR
ph0_all	GO:0000166	nucleotide binding	0
ph0_all	GO:0004672	protein kinase activity	0
ph0_all	GO:0005524	ATP binding	0
ph0_all	GO:0005737	cytoplasm	0
ph0_all	GO:0005829	cytosol	0
ph0_all	GO:0005856	cytoskeleton	0
ph0_all	GO:0006468	protein phosphorylation	0
ph0_all	GO:0016301	kinase activity	0
ph0_all	GO:0016310	phosphorylation	0
ph0_all	GO:0016740	transferase activity	0
ph0_all	GO:0016787	hydrolase activity	0
ph0_<5	GO:0000166	nucleotide binding	0
ph0_<5	GO:0004672	protein kinase activity	0
ph0_<5	GO:0004674	protein serine/threonine kinase activity	0
ph0_<5	GO:0005524	ATP binding	0
ph0_<5	GO:0005634	nucleus	0
ph0_<5	GO:0005737	cytoplasm	0
ph0_<5	GO:0005829	cytosol	0
ph0_<5	GO:0005856	cytoskeleton	0
ph0_<5	GO:0006468	protein phosphorylation	0
ph0_<5	GO:0006508	proteolysis	0
ph0_<5	GO:0008233	peptidase activity	0
ph0_<5	GO:0016301	kinase activity	0
ph0_<5	GO:0016310	phosphorylation	0
ph0_<5	GO:0016740	transferase activity	0
ph0_<5	GO:0016787	hydrolase activity	0
ph0_5-10	GO:0005737	cytoplasm	0
ph1_all	GO:0000166	nucleotide binding	0
ph1_all	GO:0005524	ATP binding	0
ph1_<5	GO:0000166	nucleotide binding	0
ph1_<5	GO:0005524	ATP binding	0
ph1_<5	GO:0006468	protein phosphorylation	0
ph1_10-50	GO:0005515	protein binding	0
ph1_10-50	GO:0005886	plasma membrane	0
ph1_10-50	GO:0007155	cell adhesion	0
ph1_10-50	GO:0016020	membrane	0
ph1_10-50	GO:0043235	receptor complex	0
ph1_>50	GO:0005886	plasma membrane	0
ph1_>50	GO:0014069	postsynaptic density	0
ph1_>50	GO:0030054	cell junction	0
ph1_>50	GO:0045202	synapse	0
ph1_>50	GO:0045211	postsynaptic membrane	0
ph1_>50	GO:0098978	glutamatergic synapse	0
ph2_all	GO:0000166	nucleotide binding	0
ph2_all	GO:0004672	protein kinase activity	0
ph2_all	GO:0004674	protein serine/threonine kinase activity	0
ph2_all	GO:0005524	ATP binding	0
ph2_all	GO:0005737	cytoplasm	0
ph2_all	GO:0005856	cytoskeleton	0
ph2_all	GO:0006468	protein phosphorylation	0
ph2_all	GO:0006508	proteolysis	0
ph2_all	GO:0008233	peptidase activity	0
ph2_all	GO:0016301	kinase activity	0
ph2_all	GO:0016310	phosphorylation	0
ph2_all	GO:0016740	transferase activity	0
ph2_all	GO:0016787	hydrolase activity	0
ph2_<5	GO:0000166	nucleotide binding	0
ph2_<5	GO:0004672	protein kinase activity	0
ph2_<5	GO:0004674	protein serine/threonine kinase activity	0
ph2_<5	GO:0005524	ATP binding	0
ph2_<5	GO:0005737	cytoplasm	0
ph2_<5	GO:0005856	cytoskeleton	0
ph2_<5	GO:0006468	protein phosphorylation	0
ph2_<5	GO:0006508	proteolysis	0
ph2_<5	GO:0008233	peptidase activity	0
ph2_<5	GO:0016301	kinase activity	0
ph2_<5	GO:0016310	phosphorylation	0
ph2_<5	GO:0016740	transferase activity	0
ph2_<5	GO:0016787	hydrolase activity	0
ph2_10-50	GO:0098978	glutamatergic synapse	0
ph0_<5	GO:0005515	protein binding	2.01139e-12
ph0_all	GO:0008233	peptidase activity	2.01184e-12
ph1_10-50	GO:0030054	cell junction	2.0125e-12
ph1_10-50	GO:0098978	glutamatergic synapse	2.0125e-12
ph1_<5	GO:0016310	phosphorylation	2.01272e-12
ph1_all	GO:0006468	protein phosphorylation	2.01283e-12
ph1_all	GO:0016310	phosphorylation	2.01283e-12
ph1_<5	GO:0016301	kinase activity	4.02522e-12
ph0_5-10	GO:0005524	ATP binding	4.02589e-12
ph0_all	GO:0006508	proteolysis	6.03517e-12
ph2_<5	GO:0046777	protein autophosphorylation	1.00581e-11
ph0_5-10	GO:0006468	protein phosphorylation	1.00642e-11
ph0_all	GO:0004674	protein serine/threonine kinase activity	1.20697e-11
ph1_>50	GO:0030424	axon	1.20743e-11
ph1_<5	GO:0005515	protein binding	1.2075e-11
ph1_>50	GO:0016020	membrane	1.4086e-11
ph0_all	GO:0005634	nucleus	2.0115e-11
ph1_all	GO:0016301	kinase activity	3.01892e-11
ph0_5-10	GO:0004674	protein serine/threonine kinase activity	4.62926e-11
ph1_10-50	GO:0007411	axon guidance	5.83561e-11
ph1_all	GO:0016787	hydrolase activity	6.44e-11
ph0_>50	GO:0045202	synapse	7.0457e-11
ph2_<5	GO:0005515	protein binding	7.44256e-11
ph1_<5	GO:0004672	protein kinase activity	8.65328e-11
ph1_10-50	GO:0016021	integral component of membrane	1.00608e-10
ph1_>50	GO:0005887	integral component of plasma membrane	1.00608e-10
ph0_all	GO:0005515	protein binding	1.08615e-10
ph2_all	GO:0046777	protein autophosphorylation	1.20697e-10
ph0_5-10	GO:0000166	nucleotide binding	1.3082e-10
ph0_10-50	GO:0098978	glutamatergic synapse	1.52992e-10
ph1_>50	GO:0005515	protein binding	1.58953e-10
ph1_10-50	GO:0007156	homophilic cell adhesion via plasma membrane adhesion molecules	1.83097e-10
ph0_all	GO:0046872	metal ion binding	2.61466e-10
ph2_<5	GO:0005829	cytosol	5.4911e-10
ph2_all	GO:0005829	cytosol	5.93393e-10
ph0_<5	GO:0046872	metal ion binding	6.63722e-10
ph1_>50	GO:0008066	glutamate receptor activity	7.80635e-10
ph0_5-10	GO:0004672	protein kinase activity	1e-09
ph1_>50	GO:0007155	cell adhesion	1e-09
ph0_5-10	GO:0005856	cytoskeleton	1.20341e-09
ph2_<5	GO:0004386	helicase activity	1.52254e-09
ph1_>50	GO:0030425	dendrite	1.72002e-09
ph1_all	GO:0005515	protein binding	1.72864e-09
ph2_<5	GO:0008236	serine-type peptidase activity	1.92268e-09
ph1_10-50	GO:0030424	axon	2e-09
ph2_<5	GO:0004252	serine-type endopeptidase activity	2.05329e-09
ph2_all	GO:0005096	GTPase activator activity	2.21253e-09
ph1_10-50	GO:0045202	synapse	2.65763e-09
ph0_5-10	GO:0016301	kinase activity	2.66828e-09
ph0_>50	GO:0045211	postsynaptic membrane	3.43811e-09
ph2_all	GO:0008236	serine-type peptidase activity	4.30012e-09
ph2_10-50	GO:0045202	synapse	4.48082e-09
ph1_>50	GO:0099056	integral component of presynaptic membrane	5.07932e-09
ph0_5-10	GO:0016310	phosphorylation	6.81924e-09
ph1_all	GO:0046872	metal ion binding	8e-09
ph2_all	GO:0006281	DNA repair	1.3505e-08
ph2_<5	GO:0035556	intracellular signal transduction	1.35799e-08
ph1_all	GO:0005737	cytoplasm	1.5e-08
ph0_10-50	GO:0005737	cytoplasm	1.648e-08
ph2_all	GO:0004252	serine-type endopeptidase activity	1.8182e-08
ph2_<5	GO:0005096	GTPase activator activity	1.95815e-08
ph1_<5	GO:0006508	proteolysis	2.00866e-08
ph0_10-50	GO:0005886	plasma membrane	2.1e-08
ph1_<5	GO:0016787	hydrolase activity	2.16026e-08
ph0_5-10	GO:0098978	glutamatergic synapse	2.62453e-08
ph1_>50	GO:0007399	nervous system development	2.84467e-08
ph0_10-50	GO:0035556	intracellular signal transduction	3e-08
ph1_10-50	GO:0030425	dendrite	3.26784e-08
ph2_all	GO:0005813	centrosome	3.45521e-08
ph0_<5	GO:0006325	chromatin organization	3.45599e-08
ph0_<5	GO:0046777	protein autophosphorylation	4.18863e-08
ph2_10-50	GO:0045211	postsynaptic membrane	4.2e-08
ph1_10-50	GO:0045211	postsynaptic membrane	5.058e-08
ph2_all	GO:0003824	catalytic activity	5.24667e-08
ph1_5-10	GO:0005886	plasma membrane	6.6e-08
ph1_>50	GO:0098982	GABA-ergic synapse	6.84376e-08
ph1_<5	GO:0005737	cytoplasm	6.93737e-08
ph1_>50	GO:0099061	integral component of postsynaptic density membrane	7.3456e-08
ph1_all	GO:0004672	protein kinase activity	7.85326e-08
ph2_all	GO:0004386	helicase activity	8.65617e-08
ph2_>50	GO:0098978	glutamatergic synapse	9.2e-08
ph2_10-50	GO:0030054	cell junction	1.01057e-07
ph0_10-50	GO:0014069	postsynaptic density	1.03605e-07
ph0_<5	GO:0005654	nucleoplasm	1.04147e-07
ph0_>50	GO:0030054	cell junction	1.11e-07
ph2_all	GO:0046872	metal ion binding	1.21946e-07
ph2_<5	GO:0004713	protein tyrosine kinase activity	1.29187e-07
ph0_<5	GO:0005874	microtubule	1.48456e-07
ph0_5-10	GO:0005515	protein binding	1.7724e-07
ph1_>50	GO:0043025	neuronal cell body	1.80424e-07
ph1_>50	GO:0007156	homophilic cell adhesion via plasma membrane adhesion molecules	1.82345e-07
ph0_<5	GO:0003824	catalytic activity	1.84942e-07
ph2_all	GO:0005515	protein binding	2.04179e-07
ph1_10-50	GO:0009986	cell surface	2.13499e-07
ph2_10-50	GO:0014069	postsynaptic density	2.14677e-07
ph0_<5	GO:0018105	peptidyl-serine phosphorylation	2.19e-07
ph2_<5	GO:0007049	cell cycle	2.50894e-07
ph2_all	GO:0006974	cellular response to DNA damage stimulus	2.78888e-07
ph2_<5	GO:0006974	cellular response to DNA damage stimulus	2.9832e-07
ph0_10-50	GO:0016020	membrane	3.30903e-07
ph2_10-50	GO:0016020	membrane	3.34399e-07
ph1_all	GO:0006508	proteolysis	3.5206e-07
ph0_>50	GO:0007268	chemical synaptic transmission	3.9194e-07
ph1_>50	GO:0098685	Schaffer collateral - CA1 synapse	4.19857e-07
ph0_>50	GO:0098978	glutamatergic synapse	4.3316e-07
ph0_<5	GO:0007049	cell cycle	4.6374e-07
ph2_all	GO:0042995	cell projection	4.68653e-07
ph0_all	GO:0005096	GTPase activator activity	5.01e-07
ph2_<5	GO:0006281	DNA repair	5.45204e-07
ph0_all	GO:0046777	protein autophosphorylation	6.23856e-07
ph2_<5	GO:0005694	chromosome	6.41416e-07
ph1_all	GO:0008233	peptidase activity	6.63787e-07
ph0_5-10	GO:0005085	guanyl-nucleotide exchange factor activity	6.7345e-07
ph1_10-50	GO:0043025	neuronal cell body	7.08379e-07
ph1_<5	GO:0046777	protein autophosphorylation	7.1416e-07
ph1_all	GO:0016740	transferase activity	7.88493e-07
ph0_10-50	GO:0042995	cell projection	7.88718e-07
ph2_<5	GO:0005085	guanyl-nucleotide exchange factor activity	8.13624e-07
ph1_>50	GO:0042734	presynaptic membrane	8.77406e-07
ph0_10-50	GO:0030054	cell junction	9.96913e-07
ph1_10-50	GO:0005887	integral component of plasma membrane	1.18151e-06
ph1_<5	GO:0008233	peptidase activity	1.30115e-06
ph2_all	GO:0035556	intracellular signal transduction	2.01528e-06
ph1_10-50	GO:0007399	nervous system development	2.01537e-06
ph2_<5	GO:0005882	intermediate filament	2.56844e-06
ph2_<5	GO:0005813	centrosome	2.7069e-06
ph0_<5	GO:0015031	protein transport	2.72324e-06
ph0_10-50	GO:0045202	synapse	2.82373e-06
ph0_>50	GO:0005216	ion channel activity	3.086e-06
ph2_<5	GO:0006325	chromatin organization	3.738e-06
ph0_5-10	GO:0035556	intracellular signal transduction	3.81549e-06
ph2_10-50	GO:0005794	Golgi apparatus	3.98438e-06
ph1_>50	GO:0050804	modulation of chemical synaptic transmission	4.26365e-06
ph2_<5	GO:0042995	cell projection	4.858e-06
ph1_>50	GO:0007165	signal transduction	4.99546e-06
ph2_all	GO:0005694	chromosome	5.207e-06
ph1_10-50	GO:0005509	calcium ion binding	5.30417e-06
ph1_<5	GO:0046872	metal ion binding	5.51449e-06
ph2_all	GO:0008237	metallopeptidase activity	5.75015e-06
ph1_<5	GO:0004252	serine-type endopeptidase activity	6.28638e-06
ph1_10-50	GO:0014069	postsynaptic density	6.8442e-06
ph1_10-50	GO:0016310	phosphorylation	6.84449e-06
ph0_10-50	GO:0043025	neuronal cell body	7.3154e-06
ph1_>50	GO:0051966	regulation of synaptic transmission, glutamatergic	7.35827e-06
ph0_<5	GO:0005096	GTPase activator activity	7.552e-06
ph2_<5	GO:0004175	endopeptidase activity	7.73847e-06
ph0_all	GO:0005654	nucleoplasm	8.2419e-06
ph1_>50	GO:0004970	ionotropic glutamate receptor activity	8.34514e-06
ph1_all	GO:0005829	cytosol	8.944e-06
ph1_all	GO:0007155	cell adhesion	9.24656e-06
ph1_10-50	GO:0042391	regulation of membrane potential	9.53106e-06
ph0_5-10	GO:0005516	calmodulin binding	9.59559e-06
ph0_all	GO:0003824	catalytic activity	1.04683e-05
ph0_all	GO:0005874	microtubule	1.1773e-05
ph1_10-50	GO:0016301	kinase activity	1.22733e-05
ph1_all	GO:0035556	intracellular signal transduction	1.41612e-05
ph0_<5	GO:0006281	DNA repair	1.46978e-05
ph1_>50	GO:0043005	neuron projection	1.52458e-05
ph2_all	GO:0005085	guanyl-nucleotide exchange factor activity	1.5723e-05
ph2_all	GO:0004713	protein tyrosine kinase activity	1.66028e-05
ph0_5-10	GO:0014069	postsynaptic density	1.74005e-05
ph1_10-50	GO:0006468	protein phosphorylation	1.77789e-05
ph0_all	GO:0007049	cell cycle	1.83516e-05
ph1_<5	GO:0005509	calcium ion binding	1.99962e-05
ph0_10-50	GO:0030425	dendrite	2.11945e-05
ph0_5-10	GO:0023014	signal transduction by protein phosphorylation	2.21601e-05
ph0_>50	GO:0042391	regulation of membrane potential	2.58825e-05
ph1_<5	GO:0004674	protein serine/threonine kinase activity	2.6285e-05
ph0_<5	GO:0004386	helicase activity	2.85738e-05
ph1_10-50	GO:0043005	neuron projection	2.86962e-05
ph1_>50	GO:0099055	integral component of postsynaptic membrane	3.0654e-05
ph1_>50	GO:0016021	integral component of membrane	3.22704e-05
ph1_10-50	GO:0098982	GABA-ergic synapse	3.25503e-05
ph1_<5	GO:0004713	protein tyrosine kinase activity	3.28973e-05
ph2_all	GO:0007049	cell cycle	3.51948e-05
ph1_>50	GO:0007268	chemical synaptic transmission	3.81273e-05
ph1_>50	GO:0030165	PDZ domain binding	4.03502e-05
ph0_>50	GO:0042734	presynaptic membrane	4.24091e-05
ph1_all	GO:0005509	calcium ion binding	4.62298e-05
ph2_all	GO:0018105	peptidyl-serine phosphorylation	4.68093e-05
ph0_<5	GO:0003723	RNA binding	4.70953e-05
ph1_all	GO:0003824	catalytic activity	4.7611e-05
ph2_<5	GO:0018108	peptidyl-tyrosine phosphorylation	5.08803e-05
ph0_5-10	GO:0046777	protein autophosphorylation	5.19423e-05
ph2_<5	GO:0015031	protein transport	5.48264e-05
ph1_>50	GO:0009986	cell surface	5.5075e-05
ph1_>50	GO:0042391	regulation of membrane potential	5.75777e-05
ph0_5-10	GO:0042995	cell projection	5.90794e-05
ph1_<5	GO:0008236	serine-type peptidase activity	5.9204e-05
ph1_>50	GO:1904315	transmitter-gated ion channel activity involved in regulation of postsynaptic membrane potential	6.19029e-05
ph1_10-50	GO:0007169	transmembrane receptor protein tyrosine kinase signaling pathway	6.53756e-05
ph2_all	GO:0005882	intermediate filament	6.91853e-05
ph0_>50	GO:0005886	plasma membrane	6.96863e-05
ph0_<5	GO:0035556	intracellular signal transduction	7.08296e-05
ph2_all	GO:0005768	endosome	7.48689e-05
ph1_>50	GO:0007416	synapse assembly	7.56967e-05
ph1_>50	GO:0007411	axon guidance	7.87754e-05
ph0_>50	GO:0043025	neuronal cell body	8.49049e-05
ph0_10-50	GO:0005515	protein binding	8.70372e-05
ph0_5-10	GO:0043197	dendritic spine	8.74029e-05
ph2_all	GO:0017137	Rab GTPase binding	8.92385e-05
ph0_10-50	GO:0003779	actin binding	9.28684e-05
ph0_<5	GO:0000226	microtubule cytoskeleton organization	9.75196e-05
ph1_10-50	GO:0004714	transmembrane receptor protein tyrosine kinase activity	0.000100508
ph1_10-50	GO:0005913	cell-cell adherens junction	0.000105297
ph0_<5	GO:0016829	lyase activity	0.000105656
ph1_>50	GO:0007157	heterophilic cell-cell adhesion via plasma membrane cell adhesion molecules	0.000106973
ph0_10-50	GO:0045211	postsynaptic membrane	0.000107535
ph1_<5	GO:0035556	intracellular signal transduction	0.000108691
ph1_<5	GO:0007155	cell adhesion	0.000110142
ph2_all	GO:0015031	protein transport	0.000113072
ph0_>50	GO:0098982	GABA-ergic synapse	0.000122171
ph0_<5	GO:0051301	cell division	0.000131088
ph1_>50	GO:0032281	AMPA glutamate receptor complex	0.000145415
ph2_10-50	GO:0005886	plasma membrane	0.000156729
ph1_all	GO:0004674	protein serine/threonine kinase activity	0.000172564
ph2_<5	GO:0018105	peptidyl-serine phosphorylation	0.0001746
ph2_all	GO:0043547	positive regulation of GTPase activity	0.000190735
ph0_all	GO:0006325	chromatin organization	0.00020167
ph0_all	GO:0016829	lyase activity	0.000204087
ph2_10-50	GO:1904315	transmitter-gated ion channel activity involved in regulation of postsynaptic membrane potential	0.000206379
ph0_all	GO:0015031	protein transport	0.000210572
ph2_10-50	GO:0046872	metal ion binding	0.00022598
ph0_<5	GO:0005694	chromosome	0.000242021
ph1_>50	GO:0043235	receptor complex	0.000248168
ph1_5-10	GO:0043025	neuronal cell body	0.000267897
ph0_<5	GO:0008237	metallopeptidase activity	0.00027112
ph1_10-50	GO:0004672	protein kinase activity	0.000281014
ph0_<5	GO:0006412	translation	0.000301815
ph1_10-50	GO:0007275	multicellular organism development	0.000310285
ph2_all	GO:0042391	regulation of membrane potential	0.000324756
ph0_10-50	GO:0016301	kinase activity	0.000329743
ph0_10-50	GO:0005096	GTPase activator activity	0.000344873
ph2_all	GO:0006812	cation transport	0.00035716
ph0_10-50	GO:0042391	regulation of membrane potential	0.000370318
ph0_10-50	GO:0016310	phosphorylation	0.000371642
ph1_5-10	GO:0005515	protein binding	0.00044483
ph1_>50	GO:0004714	transmembrane receptor protein tyrosine kinase activity	0.000448499
ph0_>50	GO:0044325	ion channel binding	0.000450365
ph0_10-50	GO:0004674	protein serine/threonine kinase activity	0.000465012
ph2_10-50	GO:0005216	ion channel activity	0.000469637
ph0_<5	GO:0004175	endopeptidase activity	0.000471208
ph0_5-10	GO:0016740	transferase activity	0.000544825
ph1_<5	GO:0005829	cytosol	0.000552872
ph2_<5	GO:0046872	metal ion binding	0.000554306
ph1_>50	GO:0036477	somatodendritic compartment	0.000557179
ph2_all	GO:0004175	endopeptidase activity	0.000575236
ph0_>50	GO:0035556	intracellular signal transduction	0.00058114
ph1_all	GO:0005096	GTPase activator activity	0.000612506
ph2_<5	GO:0008237	metallopeptidase activity	0.000623738
ph1_<5	GO:0004386	helicase activity	0.000666019
ph0_all	GO:0018105	peptidyl-serine phosphorylation	0.000684821
ph2_<5	GO:0016887	ATPase activity	0.000688637
ph1_all	GO:0046777	protein autophosphorylation	0.000714341
ph1_>50	GO:0043195	terminal bouton	0.000724237
ph0_5-10	GO:0018105	peptidyl-serine phosphorylation	0.0007402
ph0_>50	GO:0004115	3',5'-cyclic-AMP phosphodiesterase activity	0.000750943
ph0_5-10	GO:0008017	microtubule binding	0.000769658
ph0_all	GO:0051301	cell division	0.000785932
ph1_<5	GO:0002376	immune system process	0.000800101
ph0_5-10	GO:0003779	actin binding	0.000851135
ph1_5-10	GO:0016020	membrane	0.000860948
ph0_>50	GO:0030425	dendrite	0.000880229
ph2_<5	GO:0005654	nucleoplasm	0.000919856
ph0_all	GO:0005509	calcium ion binding	0.000927686
ph1_>50	GO:2000300	regulation of synaptic vesicle exocytosis	0.00094308
ph2_10-50	GO:0005096	GTPase activator activity	0.00100533
ph1_>50	GO:0051968	positive regulation of synaptic transmission, glutamatergic	0.00104569
ph1_>50	GO:0005216	ion channel activity	0.00115103
ph2_10-50	GO:0016740	transferase activity	0.00121773
ph0_5-10	GO:0015031	protein transport	0.00123323
ph2_all	GO:0043235	receptor complex	0.00129103
ph0_all	GO:0008237	metallopeptidase activity	0.00130855
ph0_>50	GO:0005262	calcium channel activity	0.00132548
ph2_all	GO:0018108	peptidyl-tyrosine phosphorylation	0.00134379
ph0_<5	GO:0006974	cellular response to DNA damage stimulus	0.00135363
ph2_>50	GO:0014069	postsynaptic density	0.00140271
ph0_<5	GO:0016887	ATPase activity	0.00151911
ph0_all	GO:0003779	actin binding	0.00161578
ph1_<5	GO:0005201	extracellular matrix structural constituent	0.00167739
ph0_5-10	GO:0005813	centrosome	0.00179099
ph2_all	GO:0004222	metalloendopeptidase activity	0.00179576
ph2_10-50	GO:0042391	regulation of membrane potential	0.0018165
ph2_10-50	GO:0030424	axon	0.00187594
ph0_all	GO:0005516	calmodulin binding	0.00191835
ph1_5-10	GO:0043235	receptor complex	0.00192854
ph0_all	GO:0006281	DNA repair	0.00193049
ph2_<5	GO:0004715	non-membrane spanning protein tyrosine kinase activity	0.00201908
ph0_<5	GO:0005813	centrosome	0.00202209
ph0_10-50	GO:0005216	ion channel activity	0.00212934
ph2_<5	GO:0005089	Rho guanyl-nucleotide exchange factor activity	0.0021396
ph2_all	GO:0006325	chromatin organization	0.00215501
ph0_<5	GO:0008236	serine-type peptidase activity	0.00222335
ph1_10-50	GO:0010976	positive regulation of neuron projection development	0.00223916
ph2_10-50	GO:0043197	dendritic spine	0.00226742
ph2_<5	GO:0005634	nucleus	0.00252301
ph1_10-50	GO:0005911	cell-cell junction	0.00267877
ph2_<5	GO:0004222	metalloendopeptidase activity	0.00282588
ph1_<5	GO:0006814	sodium ion transport	0.00288544
ph0_5-10	GO:0031098	stress-activated protein kinase signaling cascade	0.00295457
ph2_all	GO:1904315	transmitter-gated ion channel activity involved in regulation of postsynaptic membrane potential	0.00295783
ph0_all	GO:0005085	guanyl-nucleotide exchange factor activity	0.00317332
ph1_<5	GO:0016740	transferase activity	0.00320489
ph1_10-50	GO:0045944	positive regulation of transcription by RNA polymerase II	0.0032378
ph0_5-10	GO:0030054	cell junction	0.0034458
ph2_10-50	GO:0017137	Rab GTPase binding	0.00348699
ph1_>50	GO:0051965	positive regulation of synapse assembly	0.00358906
ph1_<5	GO:0004714	transmembrane receptor protein tyrosine kinase activity	0.00377951
ph1_<5	GO:0032991	protein-containing complex	0.00383482
ph0_5-10	GO:0005886	plasma membrane	0.00388177
ph0_all	GO:0019899	enzyme binding	0.00393082
ph0_<5	GO:0005730	nucleolus	0.00393526
ph0_10-50	GO:0005524	ATP binding	0.00394582
ph2_<5	GO:0044877	protein-containing complex binding	0.0040119
ph1_10-50	GO:0007268	chemical synaptic transmission	0.00421917
ph0_all	GO:0004713	protein tyrosine kinase activity	0.00422118
ph1_>50	GO:0005003	ephrin receptor activity	0.0042457
ph1_>50	GO:0005005	transmembrane-ephrin receptor activity	0.0042457
ph0_10-50	GO:0005085	guanyl-nucleotide exchange factor activity	0.00440296
ph2_<5	GO:0005768	endosome	0.00442023
ph0_all	GO:0003723	RNA binding	0.0046144
ph1_all	GO:0004252	serine-type endopeptidase activity	0.00475396
ph1_>50	GO:0046328	regulation of JNK cascade	0.00477613
ph2_<5	GO:0030027	lamellipodium	0.0049437
ph2_all	GO:0016887	ATPase activity	0.00494843
ph0_>50	GO:0005515	protein binding	0.00501416
ph2_<5	GO:0043235	receptor complex	0.00518201
ph2_all	GO:0030054	cell junction	0.00585996
ph0_<5	GO:0005085	guanyl-nucleotide exchange factor activity	0.00586912
ph0_10-50	GO:0005794	Golgi apparatus	0.00588598
ph2_<5	GO:0032991	protein-containing complex	0.00608428
ph1_10-50	GO:0035556	intracellular signal transduction	0.00620702
ph2_>50	GO:0043025	neuronal cell body	0.00624749
ph1_<5	GO:0005634	nucleus	0.00653756
ph2_5-10	GO:0005524	ATP binding	0.00680228
ph2_10-50	GO:0005515	protein binding	0.00681138
ph1_>50	GO:0015277	kainate selective glutamate receptor activity	0.00683147
ph1_>50	GO:0032983	kainate selective glutamate receptor complex	0.00683147
ph0_5-10	GO:0005768	endosome	0.00709987
ph0_<5	GO:0048471	perinuclear region of cytoplasm	0.00710048
ph2_all	GO:0005794	Golgi apparatus	0.00724232
ph0_10-50	GO:0016740	transferase activity	0.0073994
ph1_>50	GO:0005246	calcium channel regulator activity	0.00747268
ph1_>50	GO:0035249	synaptic transmission, glutamatergic	0.00747268
ph0_10-50	GO:0016477	cell migration	0.00759617
ph0_>50	GO:0034765	regulation of ion transmembrane transport	0.00765105
ph0_10-50	GO:0023014	signal transduction by protein phosphorylation	0.00767084
ph1_>50	GO:2000311	regulation of AMPA receptor activity	0.00769309
ph0_10-50	GO:0030165	PDZ domain binding	0.007746
ph0_5-10	GO:0005874	microtubule	0.0078515
ph2_<5	GO:0003723	RNA binding	0.00787374
ph0_all	GO:0004386	helicase activity	0.0082295
ph2_10-50	GO:0043087	regulation of GTPase activity	0.00830489
ph0_>50	GO:0008081	phosphoric diester hydrolase activity	0.00851283
ph2_<5	GO:0008380	RNA splicing	0.00852515
ph2_5-10	GO:0005515	protein binding	0.00865887
ph1_>50	GO:0031225	anchored component of membrane	0.00891112
ph0_all	GO:0043005	neuron projection	0.00899966
ph2_10-50	GO:0098685	Schaffer collateral - CA1 synapse	0.00910663
ph0_<5	GO:0016491	oxidoreductase activity	0.00937674
ph0_5-10	GO:0005794	Golgi apparatus	0.00938607

## Sheet: All_0.01_for_heatmap
GO-term	ph0_all	ph0_<5	ph0_5-10	ph0_10-50	ph0_>50	ph1_all	ph1_<5	ph1_5-10	ph1_10-50	ph1_>50	ph2_all	ph2_<5	ph2_5-10	ph2_10-50	ph2_>50
GO:0005515 protein binding	4194	4194	4194	4194	4194	4194	4194	4194	4194	4194	4194	4194	4194	4194
GO:0005737 cytoplasm	5311	5311	5311	5311		5311	5311				5311	5311
GO:0005634 nucleus	4686	4686					4686					4686
GO:0046872 metal ion binding	2494	2494				2494	2494				2494	2494		2494
GO:0005829 cytosol	2573	2573				2573	2573				2573	2573
GO:0016740 transferase activity	1422	1422	1422	1422		1422	1422				1422	1422		1422
GO:0005524 ATP binding	1130	1130	1130	1130		1130	1130				1130	1130	1130
GO:0000166 nucleotide binding	1384	1384	1384			1384	1384				1384	1384
GO:0016787 hydrolase activity	1267	1267				1267	1267				1267	1267
GO:0005856 cytoskeleton	1007	1007	1007								1007	1007
GO:0005654 nucleoplasm	1660	1660										1660
GO:0016310 phosphorylation	528	528	528	528		528	528		528		528	528
GO:0016301 kinase activity	527	527	527	527		527	527		527		527	527
GO:0006468 protein phosphorylation	479	479	479			479	479		479		479	479
GO:0004672 protein kinase activity	450	450	450			450	450		450		450	450
GO:0035556 intracellular signal transduction		339	339	339	339	339	339		339		339	339
GO:0042995 cell projection			753	753							753	753
GO:0004674 protein serine/threonine kinase activity	337	337	337	337		337	337				337	337
GO:0006508 proteolysis	447	447				447	447				447	447
GO:0015031 protein transport	513	513	513								513	513
GO:0008233 peptidase activity	407	407				407	407				407	407
GO:0007049 cell cycle	537	537									537	537
GO:0005509 calcium ion binding	481					481	481		481
GO:0003723 RNA binding	635	635										635
GO:0003824 catalytic activity	407	407				407					407
GO:0005768 endosome			528								528	528
GO:0005813 centrosome		391	391								391	391
GO:0032991 protein-containing complex							690					690
GO:0005096 GTPase activator activity	189	189		189		189					189	189		189
GO:0006974 cellular response to DNA damage stimulus		394									394	394
GO:0006281 DNA repair	287	287									287	287
GO:0046777 protein autophosphorylation	156	156	156			156	156				156	156
GO:0006325 chromatin organization	245	245									245	245
GO:0005694 chromosome		307									307	307
GO:0003779 actin binding	298		298	298
GO:0005085 guanyl-nucleotide exchange factor activity	134	134	134	134							134	134
GO:0005874 microtubule	266	266	266
GO:0018105 peptidyl-serine phosphorylation	130	130	130								130	130
GO:0051301 cell division	323	323
GO:0005730 nucleolus		607
GO:0048471 perinuclear region of cytoplasm		549
GO:0004252 serine-type endopeptidase activity						133	133				133	133
GO:0008237 metallopeptidase activity	126	126									126	126
GO:0004386 helicase activity	100	100					100				100	100
GO:0008236 serine-type peptidase activity		124					124				124	124
GO:0016491 oxidoreductase activity		472
GO:0016887 ATPase activity		148									148	148
GO:0004713 protein tyrosine kinase activity	104						104				104	104
GO:0002376 immune system process							382
GO:0044877 protein-containing complex binding												369
GO:0019899 enzyme binding	363
GO:0005516 calmodulin binding	150		150
GO:0004175 endopeptidase activity		98									98	98
GO:0016829 lyase activity	122	122
GO:0006412 translation		231
GO:0008380 RNA splicing												208
GO:0008017 microtubule binding			175
GO:0004222 metalloendopeptidase activity											82	82
GO:0005882 intermediate filament											72	72
GO:0043547 positive regulation of GTPase activity											141
GO:0018108 peptidyl-tyrosine phosphorylation											70	70
GO:0030027 lamellipodium												134
GO:0006814 sodium ion transport							108
GO:0000226 microtubule cytoskeleton organization		95
GO:0005201 extracellular matrix structural constituent							89
GO:0006812 cation transport											67
GO:0005089 Rho guanyl-nucleotide exchange factor activity												56
GO:0004715 non-membrane spanning protein tyrosine kinase activity												40
GO:0016020 membrane				5119				5119	5119	5119				5119
GO:0005886 plasma membrane			3044	3044	3044			3044	3044	3044				3044
GO:0016021 integral component of membrane									3335	3335
GO:0030054 cell junction			656	656	656				656	656	656			656
GO:0005794 Golgi apparatus			1050	1050							1050			1050
GO:0043025 neuronal cell body				533	533			533	533	533					533
GO:0098978 glutamatergic synapse			423	423	423				423	423				423	423
GO:0045202 synapse				587	587				587	587				587
GO:0030425 dendrite				430	430				430	430
GO:0014069 postsynaptic density			268	268					268	268				268	268
GO:0007155 cell adhesion						395	395		395	395
GO:0005887 integral component of plasma membrane									756	756
GO:0043005 neuron projection	449								449	449
GO:0009986 cell surface									552	552
GO:0030424 axon									367	367				367
GO:0045211 postsynaptic membrane				206	206				206	206				206
GO:0045944 positive regulation of transcription by RNA polymerase II									966
GO:0043235 receptor complex								183	183	183	183	183
GO:0007275 multicellular organism development									868
GO:0007165 signal transduction										739
GO:0007399 nervous system development									344	344
GO:0042391 regulation of membrane potential				100	100				100	100	100			100
GO:0005216 ion channel activity				144	144					144				144
GO:0007268 chemical synaptic transmission					131				131	131
GO:0043197 dendritic spine			146											146
GO:0007411 axon guidance									136	136
GO:0098982 GABA-ergic synapse					87				87	87
GO:0017137 Rab GTPase binding											122			122
GO:0030165 PDZ domain binding				98						98
GO:0098685 Schaffer collateral - CA1 synapse										95				95
GO:0016477 cell migration				186
GO:0005911 cell-cell junction									168
GO:0007156 homophilic cell adhesion via plasma membrane adhesion molecules									82	82
GO:0004714 transmembrane receptor protein tyrosine kinase activity							51		51	51
GO:0010976 positive regulation of neuron projection development									133
GO:1904315 transmitter-gated ion channel activity involved in regulation of postsynaptic membrane potential										44	44			44
GO:0042734 presynaptic membrane					62					62
GO:0044325 ion channel binding					118
GO:0034765 regulation of ion transmembrane transport					114
GO:0031225 anchored component of membrane										110
GO:0007169 transmembrane receptor protein tyrosine kinase signaling pathway									89
GO:0023014 signal transduction by protein phosphorylation			41	41
GO:0050804 modulation of chemical synaptic transmission										77
GO:0099056 integral component of presynaptic membrane										77
GO:0005913 cell-cell adherens junction									74
GO:0043195 terminal bouton										72
GO:0005262 calcium channel activity					68
GO:0099055 integral component of postsynaptic membrane										67
GO:0043087 regulation of GTPase activity														65
GO:0051965 positive regulation of synapse assembly										60
GO:0099061 integral component of postsynaptic density membrane										54
GO:2000300 regulation of synaptic vesicle exocytosis										54
GO:0008081 phosphoric diester hydrolase activity					47
GO:0031098 stress-activated protein kinase signaling cascade			43
GO:0007157 heterophilic cell-cell adhesion via plasma membrane cell adhesion molecules										38
GO:0007416 synapse assembly										37
GO:0005246 calcium channel regulator activity										28
GO:0035249 synaptic transmission, glutamatergic										28
GO:0032281 AMPA glutamate receptor complex										25
GO:0051966 regulation of synaptic transmission, glutamatergic										25
GO:0051968 positive regulation of synaptic transmission, glutamatergic										23
GO:0046328 regulation of JNK cascade										20
GO:0036477 somatodendritic compartment										16
GO:0004970 ionotropic glutamate receptor activity										15
GO:2000311 regulation of AMPA receptor activity										15
GO:0005003 ephrin receptor activity										14
GO:0005005 transmembrane-ephrin receptor activity										14
GO:0004115 3',5'-cyclic-AMP phosphodiesterase activity					12
GO:0008066 glutamate receptor activity										11
GO:0015277 kainate selective glutamate receptor activity										6
GO:0032983 kainate selective glutamate receptor complex										6

## Sheet: ph1>50_only
GO-term	#associated genes with ph1>50 introns	#associated genes
GO:0007165 signal transduction	63	739
GO:0099056 integral component of presynaptic membrane	21	77
GO:0050804 modulation of chemical synaptic transmission	18	77
GO:0031225 anchored component of membrane	17	110
GO:0099061 integral component of postsynaptic density membrane	17	54
GO:0099055 integral component of postsynaptic membrane	16	67
GO:0043195 terminal bouton	15	72
GO:0051965 positive regulation of synapse assembly	13	60
GO:2000300 regulation of synaptic vesicle exocytosis	13	54
GO:0007157 heterophilic cell-cell adhesion via plasma membrane cell adhesion molecules	12	38
GO:0007416 synapse assembly	12	37
GO:0051966 regulation of synaptic transmission, glutamatergic	11	25
GO:0032281 AMPA glutamate receptor complex	10	25
GO:0008066 glutamate receptor activity	10	11
GO:0005246 calcium channel regulator activity	9	28
GO:0035249 synaptic transmission, glutamatergic	9	28
GO:0051968 positive regulation of synaptic transmission, glutamatergic	9	23
GO:0004970 ionotropic glutamate receptor activity	9	15
GO:0046328 regulation of JNK cascade	8	20
GO:0036477 somatodendritic compartment	8	16
GO:2000311 regulation of AMPA receptor activity	7	15
GO:0005003 ephrin receptor activity	7	14
GO:0005005 transmembrane-ephrin receptor activity	7	14
GO:0015277 kainate selective glutamate receptor activity	5	6
GO:0032983 kainate selective glutamate receptor complex	5	6

## Sheet: ph1>50
GO accession number and description		#genes
GO:0016020 membrane		5119
GO:0005886 plasma membrane		3044
GO:0016021 integral component of membrane		3335
GO:0030054 cell junction		656
GO:0043025 neuronal cell body		533
GO:0098978 glutamatergic synapse		423
GO:0045202 synapse		587
GO:0030425 dendrite		430
GO:0014069 postsynaptic density		268
GO:0007155 cell adhesion		395
GO:0005887 integral component of plasma membrane		756
GO:0043005 neuron projection		449
GO:0009986 cell surface		552
GO:0030424 axon		367
GO:0045211 postsynaptic membrane		206
GO:0043235 receptor complex		183
GO:0007165 signal transduction		739
GO:0007399 nervous system development		344
GO:0042391 regulation of membrane potential		100
GO:0005216 ion channel activity		144
GO:0007268 chemical synaptic transmission		131
GO:0007411 axon guidance		136
GO:0098982 GABA-ergic synapse		87
GO:0030165 PDZ domain binding		98
GO:0098685 Schaffer collateral - CA1 synapse		95
GO:0007156 homophilic cell adhesion via plasma membrane adhesion molecules		82
GO:0004714 transmembrane receptor protein tyrosine kinase activity		51
GO:1904315 transmitter-gated ion channel activity involved in regulation of postsynaptic membrane potential		44
GO:0042734 presynaptic membrane		62
GO:0031225 anchored component of membrane		110
GO:0050804 modulation of chemical synaptic transmission		77
GO:0099056 integral component of presynaptic membrane		77
GO:0043195 terminal bouton		72
GO:0099055 integral component of postsynaptic membrane		67
GO:0051965 positive regulation of synapse assembly		60
GO:0099061 integral component of postsynaptic density membrane		54
GO:2000300 regulation of synaptic vesicle exocytosis		54
GO:0007157 heterophilic cell-cell adhesion via plasma membrane cell adhesion molecules		38
GO:0007416 synapse assembly		37
GO:0005246 calcium channel regulator activity		28
GO:0035249 synaptic transmission, glutamatergic		28
GO:0032281 AMPA glutamate receptor complex		25
GO:0051966 regulation of synaptic transmission, glutamatergic		25
GO:0051968 positive regulation of synaptic transmission, glutamatergic		23
GO:0046328 regulation of JNK cascade		20
GO:0036477 somatodendritic compartment		16
GO:0004970 ionotropic glutamate receptor activity		15
GO:2000311 regulation of AMPA receptor activity		15
GO:0005003 ephrin receptor activity		14
GO:0005005 transmembrane-ephrin receptor activity		14
GO:0008066 glutamate receptor activity		11
GO:0015277 kainate selective glutamate receptor activity		6
GO:0032983 kainate selective glutamate receptor complex		6
