# Supplementary material for: Brain-related genes are specifically enriched with long phase 1 introns
Source: PLoS One. 2020 May 29;15(5):e0233978. doi: 10.1371/journal.pone.0233978 (PMC7259759; doi:10.1371/journal.pone.0233978)
Supplement: S4 Table — Particular spreadsheets present exon-intron structure of the 153 genes, the first phase 1 introns, and the unique functional protein domains coded by the 1–1 exons of the 153 genes. 1. Jain A, Tuteja G. TissueEnrich: Tissue-specific gene enrichment analysis. Bioinformatics. 2019 Jun 1;35(11):1966–7. doi: 10.1093/bioinformatics/bty890 2. Carithers LJ, Moore HM. The Genotype-Tissue Expression (GTEx) Project. Biopreservation and Biobanking. 2015 Oct 1;13(5):307. doi: 10.1089/bio.2015.29031.hmm 3. Wang J, Vasaikar S, Shi Z, Greer M, Zhang B. WebGestalt 2017: a more comprehensive, powerful, flexible and interactive gene set enrichment analysis toolkit. Nucleic acids research. 2017 Jul 3;45(W1):W130-7. doi: 10.1093/nar/gkx356. (XLSX) [file pone.0233978.s007.xlsx]

## Sheet: readme
sheet	description
153_genes	list of the 153 genes
153_exons	exon sequences of the 153 genes, exons designated with their flanking introns' phases, see below
153_introns	intron phase sequences of the 153 genes
153_1-1_domains	unique Pfam domains found in 1-1 exons of the 153 genes, predicted with hmmerscan
153_exons_enrichment	Results of the exact Fisher's test showing 2-fold significant enrichment of 1-1 exons
153_first_phase1_introns	List of 112 first phase 1 introns found in the 153 genes
507_genes	list of the 507 genes containing phase 1 introns longer than 50kb
designation	description
#TM	number of transmembrane domains predicted with the Phobius web-server
SP	signal peptide presence annotated by UniprotKB
(-1, X)	first coding exon followed by phase X intron
(X, -1)	last coding exon preceeded by phase X intron
(X, Y)	exon preceeded by phase X intron and followed by phase Y intron
aa	amino acid

## Sheet: 153_genes
AAK1
ADGRB3
ADGRG6
ADGRL3
ADGRL4
ADRA1A
ADRA1B
ALCAM
ARHGAP10
ARHGAP15
ARHGAP22
ARHGAP24
ARHGAP31
BCR
CACNA1C
CACNG2
CACNG3
CACNG4
CADM1
CASK
CDH13
CDH2
CDH4
CDH8
CELSR1
CHN1
CHN2
CLSTN2
CNTN3
CNTN5
CNTN6
CRADD
CRB1
DCC
DGKB
DISC1
DLC1
DNM3
EGFR
EPHA3
EPHA4
EPHA5
EPHA6
EPHA7
EPHB1
EPHB2
ERBB4
ESR1
GABRA2
GABRB1
GABRB2
GABRG3
GFRA1
GNAI1
GNAQ
GPC3
GPC4
GPC5
GPC6
GPM6A
GPR176
GPR39
GRIA1
GRIA2
GRIA3
GRIA4
GRID2
GRIK1
GRIK2
GRIK3
GRIK4
GRM1
GRM3
GRM5
GRM7
GRM8
GSG1L
GSK3B
HCRTR2
HTR2A
HTR2C
IGF1R
IGSF21
IL1RAPL1
IL1RAPL2
KALRN
KCNH1
KCNJ3
KCNJ6
KIRREL3
LSAMP
MAGI1
MAGI2
MAGI3
MAP1B
MDGA2
NCAM1
NCAM2
NEGR1
NLGN1
NPSR1
NR3C2
NRG1
NRG3
NRXN1
NRXN3
NTM
NTRK2
NTRK3
OPHN1
PARK2
PCDH17
PDE4D
PDE7B
PHLPP1
PLCG2
PLCH1
PLCXD3
PPP1R1C
PPP2R5E
PPP3CA
PRKCA
PRKCB
PRKCE
PRKCZ
PRKG1
PTPRD
PTPRK
PTPRM
PTPRN2
RAPGEF1
RERG
RIMS2
RIT2
RTN4RL1
SDK1
SHISA6
SLC16A7
SRGAP1
SRGAP3
STIM1
STIM2
SYT1
TENM1
TGFBR3
TMEM108
TOM1L2
TSHZ3
UNC5C
UNC5D
USH2A
VWC2
VWC2L

## Sheet: 153_exons
GENE	TRANSCRIPT	#TM	SP	#(1,1)-exons	EXONS
AAK1	AC136007.1-002	0	NO	2	(-1,1)	(1,0)	(0,1)	(1,0)	(0,2)	(2,0)	(0,1)	(1,0)	(0,2)	(2,1)	(1,0)	(0,0)	(0,2)	(2,1)	(1,1)	(1,1)	(1,-1)
ADGRB3	RP11-442J1.1-001	8	YES	7	(-1,1)	(1,1)	(1,1)	(1,1)	(1,1)	(1,1)	(1,1)	(1,0)	(0,0)	(0,0)	(0,1)	(1,1)	(1,2)	(2,0)	(0,2)	(2,0)	(0,2)	(2,0)	(0,1)	(1,2)	(2,0)	(0,2)	(2,2)	(2,0)	(0,0)	(0,1)	(1,0)	(0,0)	(0,0)	(0,-1)
ADGRG6	RP1-287G14.6-003	7	YES	5	(-1,2)	(2,1)	(1,1)	(1,1)	(1,1)	(1,0)	(0,2)	(2,2)	(2,1)	(1,2)	(2,1)	(1,2)	(2,0)	(0,0)	(0,0)	(0,1)	(1,0)	(0,2)	(2,1)	(1,2)	(2,1)	(1,1)	(1,1)	(1,-1)
ADGRL3	RP11-84A1.2-001	7	YES	5	(-1,1)	(1,2)	(2,1)	(1,1)	(1,1)	(1,1)	(1,1)	(1,0)	(0,0)	(0,0)	(0,1)	(1,1)	(1,0)	(0,0)	(0,0)	(0,2)	(2,0)	(0,2)	(2,2)	(2,0)	(0,0)	(0,1)	(1,2)	(2,-1)
ADGRL4	RP11-143H12.1-001	7	YES	3	(-1,1)	(1,1)	(1,1)	(1,0)	(0,0)	(0,1)	(1,1)	(1,0)	(0,0)	(0,0)	(0,2)	(2,0)	(0,2)	(2,0)	(0,-1)
ADRA1A	AC091675.1-004	7	NO	0	(-1,1)	(1,0)	(0,-1)
ADRA1B	AC068657.1-001	7	NO	0	(-1,1)	(1,-1)
ALCAM	RP11-16N5.1-001	1	YES	2	(-1,1)	(1,0)	(0,1)	(1,0)	(0,1)	(1,1)	(1,0)	(0,1)	(1,0)	(0,1)	(1,0)	(0,1)	(1,1)	(1,2)	(2,-1)
ARHGAP10	RP11-635A1.2-001	0	NO	3	(-1,1)	(1,1)	(1,0)	(0,0)	(0,0)	(0,0)	(0,0)	(0,1)	(1,0)	(0,2)	(2,0)	(0,1)	(1,1)	(1,1)	(1,2)	(2,1)	(1,2)	(2,0)	(0,1)	(1,2)	(2,2)	(2,1)	(1,-1)
ARHGAP15	AC079584.1-001	0	NO	4	(-1,0)	(0,0)	(0,2)	(2,0)	(0,0)	(0,0)	(0,1)	(1,1)	(1,1)	(1,1)	(1,1)	(1,2)	(2,-1)
ARHGAP22	RP11-541M12.2-001	0	NO	1	(-1,1)	(1,0)	(0,1)	(1,1)	(1,2)	(2,0)	(0,2)	(2,1)	(1,2)	(2,-1)
ARHGAP24	AC104059.2-003	0	NO	1	(-1,0)	(0,1)	(1,1)	(1,2)	(2,-1)
ARHGAP31	RP11-305I9.2-001	0	NO	2	(-1,1)	(1,2)	(2,0)	(0,2)	(2,2)	(2,1)	(1,2)	(2,1)	(1,1)	(1,1)	(1,0)	(0,-1)
BCR	U07000.3-001	1	NO	3	(-1,1)	(1,0)	(0,0)	(0,0)	(0,0)	(0,1)	(1,0)	(0,0)	(0,2)	(2,0)	(0,0)	(0,1)	(1,1)	(1,1)	(1,0)	(0,0)	(0,0)	(0,2)	(2,1)	(1,1)	(1,2)	(2,0)	(0,-1)
CACNA1C	AC007618.2-001	21	NO	2	(-1,1)	(1,2)	(2,0)	(0,2)	(2,1)	(1,1)	(1,0)	(0,2)	(2,1)	(1,2)	(2,2)	(2,1)	(1,2)	(2,0)	(0,1)	(1,2)	(2,0)	(0,1)	(1,2)	(2,0)	(0,0)	(0,2)	(2,0)	(0,0)	(0,2)	(2,2)	(2,0)	(0,0)	(0,0)	(0,0)	(0,0)	(0,0)	(0,0)	(0,2)	(2,0)	(0,2)	(2,0)	(0,1)	(1,1)	(1,0)	(0,0)	(0,2)	(2,2)	(2,1)	(1,0)
CACNG2	RP5-1119A7.2-001	4	NO	2	(-1,1)	(1,1)	(1,1)	(1,-1)
CACNG3	AC004125.2-001	4	NO	2	(-1,1)	(1,1)	(1,1)	(1,-1)
CACNG4	RP11-349A8.1-001	4	NO	2	(-1,1)	(1,1)	(1,1)	(1,-1)
CADM1	RP11-136I14.1-001	1	YES	6	(-1,1)	(1,1)	(1,1)	(1,1)	(1,1)	(1,2)	(2,1)	(1,1)	(1,1)	(1,-1)
CASK	RP11-540L11.1-013	1	YES	3	(-1,2)	(2,1)	(1,2)	(2,2)	(2,0)	(0,1)	(1,0)	(0,0)	(0,0)	(0,1)	(1,1)	(1,0)	(0,0)	(0,0)	(0,0)	(0,1)	(1,0)	(0,0)	(0,0)	(0,2)	(2,1)	(1,1)	(1,1)	(1,0)	(0,0)	(0,-1)
CDH13	RP11-43L5.1-001	0	YES	2	(-1,0)	(0,1)	(1,0)	(0,0)	(0,0)	(0,1)	(1,0)	(0,0)	(0,0)	(0,2)	(2,1)	(1,1)	(1,1)	(1,-1)
CDH2	AC110015.1-001	1	YES	2	(-1,0)	(0,1)	(1,0)	(0,0)	(0,0)	(0,1)	(1,0)	(0,0)	(0,0)	(0,2)	(2,1)	(1,1)	(1,1)	(1,0)	(0,0)	(0,-1)
CDH4	RP5-1107C24.5-001	1	YES	2	(-1,0)	(0,1)	(1,0)	(0,0)	(0,0)	(0,1)	(1,0)	(0,0)	(0,0)	(0,2)	(2,1)	(1,1)	(1,1)	(1,0)	(0,0)	(0,-1)
CDH8	AC092125.2-001	2	YES	3	(-1,0)	(0,1)	(1,1)	(1,1)	(1,0)	(0,2)	(2,1)	(1,0)	(0,1)	(1,1)	(1,-1)
CELSR1	RP5-1163J1.5-001	7	YES	6	(-1,1)	(1,1)	(1,2)	(2,1)	(1,0)	(0,2)	(2,1)	(1,1)	(1,0)	(0,0)	(0,0)	(0,1)	(1,2)	(2,0)	(0,1)	(1,1)	(1,0)	(0,0)	(0,1)	(1,1)	(1,2)	(2,2)	(2,0)	(0,0)	(0,1)	(1,0)	(0,2)	(2,0)	(0,0)	(0,2)	(2,1)	(1,1)	(1,1)	(1,2)	(2,-1)
CHN1	AC018890.5-001	0	NO	4	(-1,1)	(1,1)	(1,0)	(0,2)	(2,2)	(2,0)	(0,0)	(0,1)	(1,1)	(1,1)	(1,1)	(1,2)	(2,-1)
CHN2	AC007255.4-001	0	NO	4	(-1,1)	(1,1)	(1,0)	(0,2)	(2,2)	(2,0)	(0,0)	(0,1)	(1,1)	(1,1)	(1,1)	(1,2)	(2,-1)
CLSTN2	RP11-13L2.3-001	1	YES	5	(-1,1)	(1,1)	(1,2)	(2,1)	(1,1)	(1,1)	(1,1)	(1,0)	(0,1)	(1,0)	(0,2)	(2,1)	(1,1)	(1,0)	(0,1)	(1,0)	(0,-1)
CNTN3	RP11-239I11.1-001	1	YES	4	(-1,1)	(1,2)	(2,1)	(1,1)	(1,1)	(1,2)	(2,1)	(1,0)	(0,1)	(1,2)	(2,1)	(1,0)	(0,1)	(1,1)	(1,1)	(1,0)	(0,1)	(1,0)	(0,1)	(1,0)	(0,1)	(1,-1)
CNTN5	RP11-49M9.1-001	0	YES	5	(-1,1)	(1,1)	(1,2)	(2,1)	(1,1)	(1,1)	(1,2)	(2,1)	(1,0)	(0,1)	(1,2)	(2,1)	(1,0)	(0,1)	(1,1)	(1,1)	(1,0)	(0,1)	(1,0)	(0,1)	(1,0)	(0,1)	(1,-1)
CNTN6	AC026214.1-001	0	YES	4	(-1,1)	(1,2)	(2,1)	(1,1)	(1,1)	(1,2)	(2,1)	(1,0)	(0,1)	(1,2)	(2,1)	(1,0)	(0,1)	(1,1)	(1,1)	(1,0)	(0,1)	(1,0)	(0,1)	(1,0)	(0,1)	(1,-1)
CRADD	RP11-887P2.4-001	0	NO	0	(-1,1)	(1,-1)
CRB1	RP11-53I24.1-004	1	YES	3	(-1,1)	(1,1)	(1,2)	(2,1)	(1,1)	(1,1)	(1,0)	(0,1)	(1,2)	(2,2)	(2,0)	(0,-1)
DCC	AC103949.2-001	1	YES	12	(-1,1)	(1,1)	(1,1)	(1,2)	(2,1)	(1,0)	(0,1)	(1,2)	(2,1)	(1,0)	(0,1)	(1,0)	(0,1)	(1,1)	(1,1)	(1,1)	(1,0)	(0,1)	(1,1)	(1,1)	(1,1)	(1,1)	(1,2)	(2,1)	(1,1)	(1,1)	(1,1)	(1,0)	(0,-1)
DGKB	AC005039.4-002	0	NO	2	(-1,1)	(1,0)	(0,0)	(0,1)	(1,1)	(1,0)	(0,0)	(0,0)	(0,1)	(1,0)	(0,0)	(0,0)	(0,0)	(0,0)	(0,2)	(2,2)	(2,1)	(1,1)	(1,0)	(0,2)	(2,0)	(0,1)	(1,2)	(2,-1)
DISC1	RP4-730B13.1-021	0	NO	1	(-1,1)	(1,0)	(0,1)	(1,2)	(2,0)	(0,2)	(2,0)	(0,1)	(1,1)	(1,-1)
DLC1	AC015641.1-001	0	NO	1	(-1,0)	(0,0)	(0,0)	(0,1)	(1,1)	(1,2)	(2,0)	(0,2)	(2,2)	(2,0)	(0,1)	(1,2)	(2,0)	(0,0)	(0,2)	(2,2)	(2,-1)
DNM3	RP1-106H8.3-009	0	NO	3	(-1,2)	(2,1)	(1,1)	(1,1)	(1,1)	(1,0)	(0,2)	(2,0)	(0,2)	(2,0)	(0,0)	(0,2)	(2,0)	(0,0)	(0,2)	(2,0)	(0,0)	(0,0)	(0,2)	(2,2)	(2,-1)
EGFR	AC073324.4-001	1	YES	4	(-1,1)	(1,0)	(0,1)	(1,1)	(1,1)	(1,0)	(0,1)	(1,1)	(1,2)	(2,1)	(1,2)	(2,1)	(1,2)	(2,0)	(0,2)	(2,2)	(2,0)	(0,0)	(0,0)	(0,0)	(0,0)	(0,1)	(1,1)	(1,0)	(0,0)	(0,0)	(0,1)	(1,-1)
EPHA3	RP11-547K2.1-001	1	YES	4	(-1,1)	(1,0)	(0,1)	(1,1)	(1,1)	(1,0)	(0,1)	(1,2)	(2,1)	(1,1)	(1,1)	(1,0)	(0,0)	(0,0)	(0,2)	(2,2)	(2,-1)
EPHA4	AC011233.1-003	1	YES	4	(-1,1)	(1,0)	(0,1)	(1,1)	(1,1)	(1,0)	(0,1)	(1,2)	(2,1)	(1,1)	(1,1)	(1,0)	(0,0)	(0,0)	(0,2)	(2,-1)
EPHA5	AC017109.1-001	2	YES	4	(-1,1)	(1,0)	(0,1)	(1,1)	(1,1)	(1,0)	(0,1)	(1,2)	(2,2)	(2,1)	(1,1)	(1,1)	(1,0)	(0,0)	(0,0)	(0,2)	(2,2)	(2,-1)
EPHA6	RP11-271J8.1-002	1	YES	5	(-1,1)	(1,0)	(0,1)	(1,1)	(1,1)	(1,0)	(0,1)	(1,2)	(2,1)	(1,1)	(1,1)	(1,1)	(1,0)	(0,0)	(0,0)	(0,2)	(2,2)	(2,-1)
EPHA7	RP11-346N8.1-001	1	YES	4	(-1,1)	(1,0)	(0,1)	(1,1)	(1,1)	(1,0)	(0,1)	(1,2)	(2,1)	(1,1)	(1,1)	(1,0)	(0,0)	(0,0)	(0,2)	(2,2)	(2,-1)
EPHB1	RP11-640G21.3-005	1	YES	3	(-1,1)	(1,0)	(0,1)	(1,1)	(1,1)	(1,0)	(0,1)	(1,2)	(2,1)	(1,1)	(1,0)	(0,0)	(0,0)	(0,2)	(2,2)	(2,-1)
EPHB2	RP1-74M1.1-001	1	YES	3	(-1,1)	(1,0)	(0,1)	(1,1)	(1,1)	(1,0)	(0,1)	(1,2)	(2,1)	(1,1)	(1,0)	(0,0)	(0,0)	(0,2)	(2,2)	(2,0)	(0,-1)
ERBB4	AC012491.1-001	1	YES	4	(-1,1)	(1,0)	(0,1)	(1,1)	(1,1)	(1,0)	(0,1)	(1,1)	(1,2)	(2,1)	(1,2)	(2,1)	(1,2)	(2,0)	(0,2)	(2,2)	(2,0)	(0,0)	(0,0)	(0,0)	(0,0)	(0,1)	(1,1)	(1,0)	(0,0)	(0,0)	(0,1)	(1,-1)
ESR1	RP1-130E4.1-001	0	NO	2	(-1,2)	(2,1)	(1,1)	(1,1)	(1,2)	(2,1)	(1,2)	(2,-1)
GABRA2	AC104072.2-001	4	YES	2	(-1,2)	(2,1)	(1,0)	(0,2)	(2,1)	(1,1)	(1,1)	(1,0)	(0,-1)
GABRB1	AC097712.1-001	4	YES	2	(-1,2)	(2,1)	(1,0)	(0,2)	(2,1)	(1,1)	(1,1)	(1,0)	(0,-1)
GABRB2	AC022120.1-002	4	YES	2	(-1,2)	(2,1)	(1,0)	(0,2)	(2,1)	(1,1)	(1,1)	(1,0)	(0,0)	(0,-1)
GABRG3	AC104002.1-001	4	YES	2	(-1,2)	(2,1)	(1,0)	(0,2)	(2,1)	(1,1)	(1,1)	(1,0)	(0,0)	(0,-1)
GFRA1	RP11-96N16.1-001	1	YES	3	(-1,1)	(1,1)	(1,1)	(1,2)	(2,1)	(1,1)	(1,0)	(0,0)	(0,-1)
GNAI1	AC080066.2-001	0	NO	0	(-1,1)	(1,2)	(2,0)	(0,2)	(2,2)	(2,0)	(0,1)	(1,-1)
GNAQ	RP11-494N1.1-001	0	NO	0	(-1,1)	(1,0)	(0,2)	(2,2)	(2,0)	(0,1)	(1,-1)
GPC3	AC002420.1-001	1	YES	1	(-1,1)	(1,1)	(1,0)	(0,2)	(2,2)	(2,0)	(0,1)	(1,-1)
GPC4	RP6-198C21.1-001	1	YES	1	(-1,1)	(1,1)	(1,0)	(0,1)	(1,0)	(0,0)	(0,2)	(2,1)	(1,-1)
GPC5	RP11-268K3.1-001	0	YES	1	(-1,1)	(1,1)	(1,0)	(0,2)	(2,2)	(2,0)	(0,1)	(1,-1)
GPC6	RP11-210E23.1-001	0	YES	1	(-1,1)	(1,1)	(1,0)	(0,1)	(1,0)	(0,0)	(0,2)	(2,1)	(1,-1)
GPM6A	RP11-368D18.1-001	3	NO	0	(-1,1)	(1,2)	(2,0)	(0,1)	(1,0)	(0,0)	(0,-1)
GPR176	AC023908.1-002	7	NO	0	(-1,1)	(1,2)	(2,2)	(2,-1)
GPR39	AC079773.1-001	7	NO	0	(-1,1)	(1,-1)
GRIA1	AC091962.2-001	3	YES	2	(-1,1)	(1,1)	(1,1)	(1,0)	(0,0)	(0,0)	(0,0)	(0,0)	(0,0)	(0,0)	(0,2)	(2,0)	(0,2)	(2,0)	(0,0)	(0,-1)
GRIA2	AC079233.2-001	3	YES	2	(-1,1)	(1,1)	(1,1)	(1,0)	(0,0)	(0,0)	(0,0)	(0,0)	(0,0)	(0,0)	(0,2)	(2,0)	(0,2)	(2,0)	(0,-1)
GRIA3	RP11-349N19.3-002	3	YES	2	(-1,1)	(1,1)	(1,1)	(1,0)	(0,0)	(0,0)	(0,0)	(0,0)	(0,0)	(0,0)	(0,2)	(2,0)	(0,2)	(2,0)	(0,-1)
GRIA4	AP000673.1-005	3	YES	2	(-1,1)	(1,1)	(1,1)	(1,0)	(0,0)	(0,0)	(0,0)	(0,0)	(0,0)	(0,0)	(0,2)	(2,0)	(0,2)	(2,0)	(0,0)	(0,-1)
GRID2	AC104077.1-001	4	YES	2	(-1,1)	(1,1)	(1,1)	(1,0)	(0,0)	(0,0)	(0,0)	(0,0)	(0,0)	(0,0)	(0,1)	(1,2)	(2,0)	(0,2)	(2,0)	(0,-1)
GRIK1	AP000239.3-001	3	YES	2	(-1,1)	(1,1)	(1,1)	(1,0)	(0,0)	(0,0)	(0,0)	(0,0)	(0,0)	(0,0)	(0,2)	(2,1)	(1,0)	(0,1)	(1,0)	(0,-1)
GRIK2	AP002530.3-001	3	YES	2	(-1,1)	(1,1)	(1,1)	(1,0)	(0,0)	(0,0)	(0,0)	(0,0)	(0,0)	(0,0)	(0,2)	(2,1)	(1,0)	(0,1)	(1,0)	(0,-1)
GRIK3	RP4-614N24.2-001	4	YES	2	(-1,1)	(1,1)	(1,1)	(1,0)	(0,0)	(0,0)	(0,0)	(0,0)	(0,0)	(0,0)	(0,2)	(2,1)	(1,0)	(0,1)	(1,0)	(0,-1)
GRIK4	AP001929.1-003	4	YES	2	(-1,1)	(1,1)	(1,0)	(0,1)	(1,0)	(0,0)	(0,0)	(0,0)	(0,0)	(0,0)	(0,0)	(0,0)	(0,2)	(2,2)	(2,0)	(0,1)	(1,1)	(1,0)	(0,-1)
GRM1	RP1-69B13.1-001	7	YES	0	(-1,1)	(1,2)	(2,1)	(1,2)	(2,0)	(0,1)	(1,2)	(2,-1)
GRM3	AC002081.3-005	0	YES	0	(-1,0)	(0,1)	(1,2)	(2,-1)
GRM5	AP003120.1-001	7	YES	0	(-1,1)	(1,2)	(2,1)	(1,2)	(2,0)	(0,1)	(1,2)	(2,-1)
GRM7	AC077690.2-001	7	YES	2	(-1,0)	(0,1)	(1,2)	(2,1)	(1,1)	(1,1)	(1,0)	(0,0)	(0,1)	(1,-1)
GRM8	AC000370.1-002	7	YES	2	(-1,0)	(0,1)	(1,2)	(2,1)	(1,1)	(1,1)	(1,0)	(0,0)	(0,-1)
GSG1L	AC092725.3-003	0	NO	1	(-1,1)	(1,1)	(1,2)	(2,2)	(2,1)	(1,-1)
GSK3B	AC069444.3-001	0	NO	1	(-1,1)	(1,0)	(0,0)	(0,0)	(0,2)	(2,1)	(1,0)	(0,0)	(0,1)	(1,1)	(1,-1)
HCRTR2	RP1-173P22.1-001	7	NO	0	(-1,1)	(1,0)	(0,1)	(1,0)	(0,2)	(2,1)	(1,-1)
HTR2A	RP11-147L20.2-001	7	NO	1	(-1,1)	(1,1)	(1,-1)
HTR2C	RP11-810O3.1-001	7	YES	1	(-1,2)	(2,1)	(1,1)	(1,-1)
IGF1R	AC069029.1-001	1	YES	2	(-1,1)	(1,1)	(1,2)	(2,1)	(1,2)	(2,1)	(1,2)	(2,1)	(1,1)	(1,2)	(2,1)	(1,0)	(0,1)	(1,2)	(2,1)	(1,0)	(0,0)	(0,1)	(1,2)	(2,2)	(2,-1)
IGSF21	RP11-121A23.1-001	0	YES	1	(-1,1)	(1,0)	(0,2)	(2,1)	(1,0)	(0,1)	(1,0)	(0,1)	(1,1)	(1,-1)
IL1RAPL1	GS1-293I18.1-001	1	YES	3	(-1,1)	(1,2)	(2,0)	(0,1)	(1,1)	(1,2)	(2,1)	(1,1)	(1,1)	(1,-1)
IL1RAPL2	LL0XNC01-72E5.1-001	1	YES	3	(-1,1)	(1,2)	(2,0)	(0,1)	(1,1)	(1,2)	(2,1)	(1,1)	(1,1)	(1,-1)
KALRN	AC022336.1-013	0	NO	1	(-1,1)	(1,1)	(1,2)	(2,0)	(0,0)	(0,0)	(0,0)	(0,0)	(0,0)	(0,0)	(0,0)	(0,2)	(2,0)	(0,1)	(1,0)	(0,0)	(0,0)	(0,0)	(0,1)	(1,0)	(0,0)	(0,0)	(0,2)	(2,0)	(0,2)	(2,0)	(0,0)	(0,0)	(0,1)	(1,0)	(0,0)	(0,2)	(2,0)	(0,-1)
KCNH1	RP11-75I2.1-002	4	NO	1	(-1,1)	(1,2)	(2,1)	(1,1)	(1,0)	(0,0)	(0,1)	(1,0)	(0,1)	(1,0)	(0,-1)
KCNJ3	AC093633.1-001	2	NO	0	(-1,0)	(0,1)	(1,-1)
KCNJ6	AP001407.2-001	3	NO	1	(-1,1)	(1,1)	(1,-1)
KIRREL3	RP11-713C6.2-001	1	YES	5	(-1,1)	(1,1)	(1,1)	(1,1)	(1,0)	(0,1)	(1,2)	(2,1)	(1,0)	(0,1)	(1,0)	(0,1)	(1,1)	(1,1)	(1,0)	(0,0)	(0,-1)
LSAMP	RP1-237K10.1-001	1	YES	2	(-1,2)	(2,1)	(1,1)	(1,1)	(1,2)	(2,1)	(1,-1)
MAGI1	RP11-88H12.1-001	0	NO	9	(-1,1)	(1,1)	(1,1)	(1,1)	(1,2)	(2,1)	(1,1)	(1,2)	(2,1)	(1,1)	(1,1)	(1,1)	(1,0)	(0,1)	(1,0)	(0,1)	(1,1)	(1,1)	(1,2)	(2,0)	(0,0)	(0,1)	(1,-1)
MAGI2	AC004990.3-001	0	NO	8	(-1,1)	(1,1)	(1,1)	(1,1)	(1,2)	(2,1)	(1,2)	(2,1)	(1,1)	(1,1)	(1,0)	(0,1)	(1,1)	(1,0)	(0,1)	(1,1)	(1,1)	(1,2)	(2,0)	(0,0)	(0,1)	(1,-1)
MAGI3	RP4-730K3.1-002	0	NO	7	(-1,1)	(1,1)	(1,1)	(1,1)	(1,2)	(2,1)	(1,2)	(2,2)	(2,1)	(1,1)	(1,1)	(1,0)	(0,1)	(1,0)	(0,1)	(1,1)	(1,1)	(1,2)	(2,0)	(0,0)	(0,1)	(1,-1)
MAP1B	AC012609.1-001	0	NO	1	(-1,1)	(1,1)	(1,0)	(0,0)	(0,1)	(1,0)	(0,-1)
MDGA2	AL591771.1-001	1	YES	7	(-1,1)	(1,0)	(0,1)	(1,0)	(0,1)	(1,1)	(1,1)	(1,1)	(1,1)	(1,0)	(0,1)	(1,1)	(1,1)	(1,1)	(1,0)	(0,1)	(1,-1)
NCAM1	RP11-839D17.1-005	0	YES	4	(-1,1)	(1,1)	(1,1)	(1,1)	(1,1)	(1,2)	(2,1)	(1,0)	(0,-1)
NCAM2	AP001115.4-001	1	YES	6	(-1,1)	(1,1)	(1,1)	(1,1)	(1,1)	(1,2)	(2,1)	(1,0)	(0,1)	(1,0)	(0,1)	(1,1)	(1,1)	(1,0)	(0,1)	(1,2)	(2,2)	(2,-1)
NEGR1	RP11-316C12.1-001	1	YES	2	(-1,2)	(2,1)	(1,1)	(1,1)	(1,2)	(2,1)	(1,-1)
NLGN1	RP11-477P6.1-001	1	YES	2	(-1,1)	(1,1)	(1,1)	(1,2)	(2,-1)
NPSR1	AC005853.2-002	7	NO	1	(-1,0)	(0,1)	(1,0)	(0,1)	(1,2)	(2,1)	(1,1)	(1,2)	(2,-1)
NR3C2	RP11-635A1.1-003	0	NO	2	(-1,2)	(2,1)	(1,1)	(1,1)	(1,2)	(2,1)	(1,0)	(0,-1)
NRG1	RP11-97N12.1-001	0	NO	0	(-1,1)	(1,2)	(2,1)	(1,2)	(2,-1)
NRG3	RP11-99I12.1-004	2	NO	1	(-1,1)	(1,2)	(2,1)	(1,1)	(1,2)	(2,0)	(0,2)	(2,2)	(2,-1)
NRXN1	AC078994.1-018	1	YES	10	(-1,1)	(1,1)	(1,1)	(1,1)	(1,0)	(0,0)	(0,1)	(1,1)	(1,1)	(1,1)	(1,1)	(1,2)	(2,1)	(1,1)	(1,1)	(1,0)	(0,1)	(1,1)	(1,0)	(0,1)	(1,-1)
NRXN3	RP11-526N18.2-001	1	YES	6	(-1,0)	(0,1)	(1,1)	(1,1)	(1,1)	(1,1)	(1,2)	(2,1)	(1,1)	(1,1)	(1,0)	(0,1)	(1,0)	(0,1)	(1,-1)
NTM	AP004248.3-002	0	YES	2	(-1,1)	(1,2)	(2,1)	(1,1)	(1,1)	(1,2)	(2,1)	(1,-1)
NTRK2	RP11-263K15.1-004	1	YES	4	(-1,2)	(2,2)	(2,2)	(2,2)	(2,1)	(1,0)	(0,1)	(1,1)	(1,1)	(1,0)	(0,1)	(1,1)	(1,1)	(1,0)	(0,2)	(2,0)	(0,0)	(0,-1)
NTRK3	AC011966.2-018	1	YES	3	(-1,2)	(2,2)	(2,2)	(2,2)	(2,1)	(1,0)	(0,1)	(1,1)	(1,1)	(1,0)	(0,1)	(1,1)	(1,0)	(0,2)	(2,0)	(0,0)	(0,0)	(0,-1)
OPHN1	RP6-201G10.1-001	0	NO	4	(-1,1)	(1,1)	(1,0)	(0,0)	(0,0)	(0,0)	(0,0)	(0,1)	(1,0)	(0,2)	(2,0)	(0,1)	(1,1)	(1,1)	(1,2)	(2,1)	(1,2)	(2,0)	(0,1)	(1,1)	(1,2)	(2,2)	(2,-1)
PARK2	KB-152G3.1-004	0	NO	0	(-1,1)	(1,0)	(0,1)	(1,0)	(0,0)	(0,2)	(2,1)	(1,0)	(0,0)	(0,0)	(0,1)	(1,-1)
PCDH17	RP11-204N9.1-001	1	YES	0	(-1,0)	(0,2)	(2,1)	(1,-1)
PDE4D	RP11-266N13.1-003	0	NO	0	(-1,0)	(0,2)	(2,2)	(2,0)	(0,2)	(2,1)	(1,0)	(0,1)	(1,0)	(0,0)	(0,0)	(0,1)	(1,0)	(0,0)	(0,0)	(0,-1)
PDE7B	RP11-472E5.2-001	0	NO	4	(-1,0)	(0,1)	(1,1)	(1,0)	(0,1)	(1,1)	(1,0)	(0,0)	(0,2)	(2,0)	(0,1)	(1,1)	(1,-1)
PHLPP1	AC027553.1-001	0	NO	0	(-1,1)	(1,0)	(0,0)	(0,2)	(2,2)	(2,2)	(2,1)	(1,2)	(2,2)	(2,2)	(2,2)	(2,0)	(0,2)	(2,2)	(2,2)	(2,0)	(0,-1)
PLCG2	RP11-510J16.2-001	0	NO	3	(-1,1)	(1,1)	(1,2)	(2,2)	(2,0)	(0,0)	(0,2)	(2,0)	(0,0)	(0,2)	(2,1)	(1,2)	(2,0)	(0,0)	(0,0)	(0,2)	(2,2)	(2,2)	(2,0)	(0,0)	(0,2)	(2,0)	(0,1)	(1,0)	(0,1)	(1,1)	(1,0)	(0,1)	(1,1)	(1,0)	(0,2)	(2,-1)
PLCH1	RP11-117L15.2-004	0	NO	5	(-1,1)	(1,1)	(1,2)	(2,0)	(0,0)	(0,1)	(1,1)	(1,2)	(2,0)	(0,0)	(0,0)	(0,0)	(0,2)	(2,1)	(1,1)	(1,1)	(1,0)	(0,1)	(1,1)	(1,0)	(0,0)	(0,1)	(1,-1)
PLCXD3	CTD-2142G21.1-001	0	NO	0	(-1,1)	(1,2)	(2,-1)
PPP1R1C	AC009962.3-003	0	NO	0	(-1,0)	(0,1)	(1,0)	(0,1)	(1,-1)
PPP2R5E	AL136038.5-001	0	NO	0	(-1,1)	(1,0)	(0,0)	(0,0)	(0,2)	(2,2)	(2,0)	(0,0)	(0,0)	(0,0)	(0,2)	(2,2)	(2,-1)
PPP3CA	AP001870.1-004	0	NO	4	(-1,1)	(1,1)	(1,1)	(1,1)	(1,2)	(2,1)	(1,1)	(1,-1)
PRKCA	RP11-4F22.1-002	0	NO	1	(-1,2)	(2,1)	(1,0)	(0,1)	(1,1)	(1,2)	(2,2)	(2,0)	(0,0)	(0,0)	(0,2)	(2,2)	(2,0)	(0,0)	(0,0)	(0,0)	(0,-1)
PRKCB	AC130448.2-013	0	NO	1	(-1,2)	(2,1)	(1,0)	(0,1)	(1,1)	(1,2)	(2,2)	(2,0)	(0,0)	(0,0)	(0,2)	(2,2)	(2,0)	(0,0)	(0,0)	(0,0)	(0,-1)
PRKCE	AC017006.1-001	0	NO	0	(-1,0)	(0,1)	(1,2)	(2,1)	(1,0)	(0,1)	(1,0)	(0,1)	(1,0)	(0,0)	(0,2)	(2,0)	(0,0)	(0,0)	(0,-1)
PRKCZ	RP11-181G12.1-001	0	NO	3	(-1,2)	(2,1)	(1,1)	(1,1)	(1,0)	(0,0)	(0,1)	(1,0)	(0,0)	(0,2)	(2,2)	(2,0)	(0,1)	(1,1)	(1,0)	(0,0)	(0,2)	(2,-1)
PRKG1	RP11-346D6.1-001	0	NO	1	(-1,2)	(2,1)	(1,1)	(1,2)	(2,0)	(0,0)	(0,2)	(2,2)	(2,2)	(2,0)	(0,2)	(2,2)	(2,0)	(0,2)	(2,2)	(2,2)	(2,0)	(0,-1)
PTPRD	RP11-60C15.1-003	1	YES	7	(-1,1)	(1,0)	(0,1)	(1,1)	(1,1)	(1,1)	(1,1)	(1,1)	(1,1)	(1,1)	(1,0)	(0,1)	(1,0)	(0,2)	(2,0)	(0,0)	(0,2)	(2,2)	(2,1)	(1,0)	(0,1)	(1,0)	(0,0)	(0,2)	(2,0)	(0,2)	(2,0)	(0,0)	(0,2)	(2,0)	(0,-1)
PTPRK	RP3-480J14.1-003	1	YES	3	(-1,1)	(1,1)	(1,0)	(0,1)	(1,0)	(0,1)	(1,1)	(1,1)	(1,0)	(0,1)	(1,2)	(2,0)	(0,1)	(1,2)	(2,1)	(1,0)	(0,1)	(1,0)	(0,1)	(1,0)	(0,0)	(0,2)	(2,0)	(0,0)	(0,0)	(0,0)	(0,0)	(0,2)	(2,0)	(0,-1)
PTPRM	AP001094.2-012	1	YES	6	(-1,1)	(1,1)	(1,0)	(0,1)	(1,0)	(0,1)	(1,1)	(1,1)	(1,0)	(0,1)	(1,2)	(2,0)	(0,1)	(1,2)	(2,1)	(1,1)	(1,1)	(1,1)	(1,0)	(0,1)	(1,0)	(0,1)	(1,0)	(0,0)	(0,2)	(2,0)	(0,0)	(0,0)	(0,0)	(0,0)	(0,2)	(2,0)	(0,-1)
PTPRN2	AC006372.3-003	1	YES	3	(-1,1)	(1,1)	(1,1)	(1,2)	(2,0)	(0,1)	(1,1)	(1,0)	(0,2)	(2,1)	(1,0)	(0,0)	(0,0)	(0,1)	(1,0)	(0,0)	(0,0)	(0,2)	(2,2)	(2,1)	(1,0)	(0,-1)
RAPGEF1	RP11-40A7.1-002	0	NO	1	(-1,1)	(1,0)	(0,0)	(0,2)	(2,0)	(0,2)	(2,2)	(2,0)	(0,1)	(1,1)	(1,0)	(0,2)	(2,0)	(0,1)	(1,2)	(2,2)	(2,2)	(2,0)	(0,2)	(2,0)	(0,0)	(0,2)	(2,2)	(2,-1)
RERG	RP11-1018J8.1-001	0	NO	1	(-1,1)	(1,1)	(1,0)	(0,-1)
RIMS2	KB-1495A5.1-004	0	NO	2	(-1,2)	(2,1)	(1,0)	(0,0)	(0,1)	(1,2)	(2,1)	(1,0)	(0,2)	(2,0)	(0,1)	(1,1)	(1,2)	(2,2)	(2,2)	(2,1)	(1,2)	(2,1)	(1,1)	(1,0)	(0,-1)
RIT2	AC025480.1-001	0	NO	1	(-1,1)	(1,1)	(1,0)	(0,0)	(0,-1)
RTN4RL1	CTD-2545H1.3-001	0	YES	0	(-1,1)	(1,-1)
SDK1	AC017000.4-001	1	YES	15	(-1,1)	(1,2)	(2,1)	(1,2)	(2,1)	(1,2)	(2,1)	(1,1)	(1,1)	(1,1)	(1,1)	(1,2)	(2,2)	(2,1)	(1,2)	(2,2)	(2,1)	(1,0)	(0,1)	(1,1)	(1,1)	(1,0)	(0,2)	(2,0)	(0,1)	(1,0)	(0,1)	(1,1)	(1,1)	(1,2)	(2,1)	(1,0)	(0,1)	(1,1)	(1,1)	(1,0)	(0,1)	(1,1)	(1,1)	(1,1)	(1,1)	(1,1)	(1,2)	(2,0)	(0,-1)
SHISA6	AC007510.1-003	1	YES	2	(-1,2)	(2,1)	(1,1)	(1,1)	(1,-1)
SLC16A7	RP11-813P10.3-002	12	NO	2	(-1,1)	(1,1)	(1,1)	(1,-1)
SRGAP1	RP11-196H14.1-001	0	NO	2	(-1,1)	(1,2)	(2,0)	(0,0)	(0,0)	(0,0)	(0,0)	(0,0)	(0,0)	(0,1)	(1,2)	(2,0)	(0,1)	(1,1)	(1,1)	(1,2)	(2,2)	(2,1)	(1,2)	(2,2)	(2,0)	(0,-1)
SRGAP3	AC034186.1-001	0	NO	2	(-1,1)	(1,2)	(2,0)	(0,0)	(0,0)	(0,0)	(0,0)	(0,0)	(0,0)	(0,1)	(1,2)	(2,0)	(0,1)	(1,1)	(1,1)	(1,2)	(2,2)	(2,1)	(1,2)	(2,2)	(2,0)	(0,-1)
STIM1	AC015689.1-001	1	YES	0	(-1,1)	(1,0)	(0,1)	(1,2)	(2,1)	(1,2)	(2,0)	(0,0)	(0,2)	(2,1)	(1,2)	(2,-1)
STIM2	AC006928.1-001	0	YES	0	(-1,1)	(1,0)	(0,1)	(1,2)	(2,1)	(1,2)	(2,0)	(0,0)	(0,2)	(2,1)	(1,2)	(2,-1)
SYT1	AC027288.1-002	1	NO	0	(-1,1)	(1,0)	(0,0)	(0,0)	(0,0)	(0,1)	(1,0)	(0,-1)
TENM1	RP5-1052M9.2-001	1	NO	11	(-1,1)	(1,1)	(1,1)	(1,2)	(2,1)	(1,1)	(1,0)	(0,1)	(1,1)	(1,1)	(1,1)	(1,1)	(1,1)	(1,1)	(1,2)	(2,2)	(2,0)	(0,1)	(1,1)	(1,2)	(2,1)	(1,0)	(0,1)	(1,2)	(2,1)	(1,0)	(0,0)	(0,1)	(1,1)	(1,0)	(0,-1)
TGFBR3	RP5-865M20.2-001	1	YES	2	(-1,1)	(1,0)	(0,0)	(0,1)	(1,2)	(2,0)	(0,1)	(1,0)	(0,0)	(0,0)	(0,0)	(0,0)	(0,1)	(1,1)	(1,1)	(1,-1)
TMEM108	RP11-503I22.1-001	1	NO	1	(-1,1)	(1,1)	(1,0)	(0,-1)
TOM1L2	AC122129.5-002	0	NO	0	(-1,1)	(1,2)	(2,0)	(0,0)	(0,0)	(0,0)	(0,2)	(2,0)	(0,1)	(1,2)	(2,0)	(0,0)	(0,1)	(1,-1)
TSHZ3	AC025809.2-001	0	NO	0	(-1,1)	(1,-1)
UNC5C	AC105395.2-001	1	YES	6	(-1,1)	(1,1)	(1,1)	(1,0)	(0,1)	(1,1)	(1,1)	(1,1)	(1,1)	(1,2)	(2,0)	(0,0)	(0,0)	(0,0)	(0,2)	(2,-1)
UNC5D	RP11-345N15.1-002	1	YES	7	(-1,1)	(1,1)	(1,1)	(1,0)	(0,1)	(1,1)	(1,1)	(1,1)	(1,1)	(1,1)	(1,2)	(2,0)	(0,0)	(0,0)	(0,0)	(0,2)	(2,-1)
USH2A	RP5-1099E6.1-002	2	YES	20	(-1,2)	(2,0)	(0,1)	(1,2)	(2,0)	(0,2)	(2,2)	(2,0)	(0,1)	(1,0)	(0,1)	(1,1)	(1,2)	(2,1)	(1,1)	(1,1)	(1,1)	(1,0)	(0,1)	(1,1)	(1,0)	(0,1)	(1,1)	(1,1)	(1,0)	(0,1)	(1,1)	(1,1)	(1,1)	(1,1)	(1,1)	(1,2)	(2,0)	(0,1)	(1,0)	(0,1)	(1,1)	(1,2)	(2,1)	(1,0)	(0,2)	(2,2)	(2,1)	(1,1)	(1,0)
VWC2	AC034145.2-001	0	YES	0	(-1,0)	(0,1)	(1,-1)
VWC2L	AC068051.1-001	0	YES	0	(-1,0)	(0,1)	(1,-1)
[truncated: 26 more columns]

## Sheet: 153_introns
GENE	TRANSCRIPT	#TM	SP	total introns length	total phase 1 introns length	INTRONS
AAK1	AC136007.1-002	0	NO	157863	116357	1	0	1	0	2	0	1	0	2	1	0	0	2	1	1	1
ADGRB3	RP11-442J1.1-001	8	YES	745647	373357	1	1	1	1	1	1	1	0	0	0	1	1	2	0	2	0	2	0	1	2	0	2	2	0	0	1	0	0	0
ADGRG6	RP1-287G14.6-003	7	YES	137517	108438	2	1	1	1	1	0	2	2	1	2	1	2	0	0	0	1	0	2	1	2	1	1	1
ADGRL3	RP11-84A1.2-001	7	YES	569153	342856	1	2	1	1	1	1	1	0	0	0	1	1	0	0	0	2	0	2	2	0	0	1	2
ADGRL4	RP11-143H12.1-001	7	YES	113428	77669	1	1	1	0	0	1	1	0	0	0	2	0	2	0
ADRA1A	AC091675.1-004	7	NO	114952	93420	1	0
ADRA1B	AC068657.1-001	7	NO	54024	54024	1
ALCAM	RP11-16N5.1-001	1	YES	202779	171910	1	0	1	0	1	1	0	1	0	1	0	1	1	2
ARHGAP10	RP11-635A1.2-001	0	NO	337419	171735	1	1	0	0	0	0	0	1	0	2	0	1	1	1	2	1	2	0	1	2	2	1
ARHGAP15	AC079584.1-001	0	NO	611254	265941	0	0	2	0	0	0	1	1	1	1	1	2
ARHGAP22	RP11-541M12.2-001	0	NO	156309	119215	1	0	1	1	2	0	2	1	2
ARHGAP24	AC104059.2-003	0	NO	400895	219970	0	1	1	2
ARHGAP31	RP11-305I9.2-001	0	NO	117025	93134	1	2	0	2	2	1	2	1	1	1	0
BCR	U07000.3-001	1	NO	130746	79231	1	0	0	0	0	1	0	0	2	0	0	1	1	1	0	0	0	2	1	1	2	0
CACNA1C	AC007618.2-001	21	NO	631220	152027	1	2	0	2	1	1	0	2	1	2	2	1	2	0	1	2	0	1	2	0	0	2	0	0	2	2	0	0	0	0	0	0	0	2	0	2	0	1	1	0	0	2	2	1
CACNG2	RP5-1119A7.2-001	4	NO	137254	137254	1	1	1
CACNG3	AC004125.2-001	4	NO	104161	104161	1	1	1
CACNG4	RP11-349A8.1-001	4	NO	65109	65109	1	1	1
CADM1	RP11-136I14.1-001	1	YES	326592	323481	1	1	1	1	1	2	1	1	1
CASK	RP11-540L11.1-013	1	YES	399872	107723	2	1	2	2	0	1	0	0	0	1	1	0	0	0	0	1	0	0	0	2	1	1	1	0	0
CDH13	RP11-43L5.1-001	0	YES	1165796	361325	0	1	0	0	0	1	0	0	0	2	1	1	1
CDH2	AC110015.1-001	1	YES	222149	141414	0	1	0	0	0	1	0	0	0	2	1	1	1	0	0
CDH4	RP5-1107C24.5-001	1	YES	681679	517494	0	1	0	0	0	1	0	0	0	2	1	1	1	0	0
CDH8	AC092125.2-001	2	YES	365396	201394	0	1	1	1	0	2	1	0	1	1
CELSR1	RP5-1163J1.5-001	7	YES	164948	107592	1	1	2	1	0	2	1	1	0	0	0	1	2	0	1	1	0	0	1	1	2	2	0	0	1	0	2	0	0	2	1	1	1	2
CHN1	AC018890.5-001	0	NO	203417	82142	1	1	0	2	2	0	0	1	1	1	1	2
CHN2	AC007255.4-001	0	NO	316387	185776	1	1	0	2	2	0	0	1	1	1	1	2
CLSTN2	RP11-13L2.3-001	1	YES	628011	547847	1	1	2	1	1	1	1	0	1	0	2	1	1	0	1	0
CNTN3	RP11-239I11.1-001	1	YES	253625	170035	1	2	1	1	1	2	1	0	1	2	1	0	1	1	1	0	1	0	1	0	1
CNTN5	RP11-49M9.1-001	0	YES	796703	545558	1	1	2	1	1	1	2	1	0	1	2	1	0	1	1	1	0	1	0	1	0	1
CNTN6	AC026214.1-001	0	YES	252323	188565	1	2	1	1	1	2	1	0	1	2	1	0	1	1	1	0	1	0	1	0	1
CRADD	RP11-887P2.4-001	0	NO	170897	170897	1
CRB1	RP11-53I24.1-004	1	YES	205246	159141	1	1	2	1	1	1	0	1	2	2	0
DCC	AC103949.2-001	1	YES	1185522	1050024	1	1	1	2	1	0	1	2	1	0	1	0	1	1	1	1	0	1	1	1	1	1	2	1	1	1	1	0
DGKB	AC005039.4-002	0	NO	662118	288983	1	0	0	1	1	0	0	0	1	0	0	0	0	0	2	2	1	1	0	2	0	1	2
DISC1	RP4-730B13.1-021	0	NO	379936	323177	1	0	1	2	0	2	0	1	1
DLC1	AC015641.1-001	0	NO	409674	196306	0	0	0	1	1	2	0	2	2	0	1	2	0	0	2	2
DNM3	RP1-106H8.3-009	0	NO	563593	110830	2	1	1	1	1	0	2	0	2	0	0	2	0	0	2	0	0	0	2	2
EGFR	AC073324.4-001	1	YES	182707	145983	1	0	1	1	1	0	1	1	2	1	2	1	2	0	2	2	0	0	0	0	0	1	1	0	0	0	1
EPHA3	RP11-547K2.1-001	1	YES	368802	232646	1	0	1	1	1	0	1	2	1	1	1	0	0	0	2	2
EPHA4	AC011233.1-003	1	YES	142939	118271	1	0	1	1	1	0	1	2	1	1	1	0	0	0	2
EPHA5	AC017109.1-001	2	YES	342515	230465	1	0	1	1	1	0	1	2	2	1	1	1	0	0	0	2	2
EPHA6	RP11-271J8.1-002	1	YES	930685	626091	1	0	1	1	1	0	1	2	1	1	1	1	0	0	0	2	2
EPHA7	RP11-346N8.1-001	1	YES	172919	152861	1	0	1	1	1	0	1	2	1	1	1	0	0	0	2	2
EPHB1	RP11-640G21.3-005	1	YES	460534	360966	1	0	1	1	1	0	1	2	1	1	0	0	0	2	2
EPHB2	RP1-74M1.1-001	1	YES	199720	179700	1	0	1	1	1	0	1	2	1	1	0	0	0	2	2	0
ERBB4	AC012491.1-001	1	YES	1150989	678534	1	0	1	1	1	0	1	1	2	1	2	1	2	0	2	2	0	0	0	0	0	1	1	0	0	0	1
ESR1	RP1-130E4.1-001	0	NO	289266	201675	2	1	1	1	2	1	2
GABRA2	AC104072.2-001	4	YES	137043	101138	2	1	0	2	1	1	1	0
GABRB1	AC097712.1-001	4	YES	392942	86592	2	1	0	2	1	1	1	0
GABRB2	AC022120.1-002	4	YES	251024	80583	2	1	0	2	1	1	1	0	0
GABRG3	AC104002.1-001	4	YES	559942	247856	2	1	0	2	1	1	1	0	0
GFRA1	RP11-96N16.1-001	1	YES	206249	152651	1	1	1	2	1	1	0	0
GNAI1	AC080066.2-001	0	NO	81268	58105	1	2	0	2	2	0	1
GNAQ	RP11-494N1.1-001	0	NO	308833	115754	1	0	2	2	0	1
GPC3	AC002420.1-001	1	YES	447583	291082	1	1	0	2	2	0	1
GPC4	RP6-198C21.1-001	1	YES	110428	95309	1	1	0	1	0	0	2	1
GPC5	RP11-268K3.1-001	0	YES	1465674	1015107	1	1	0	2	2	0	1
GPC6	RP11-210E23.1-001	0	YES	1174093	865205	1	1	0	1	0	0	2	1
GPM6A	RP11-368D18.1-001	3	NO	366604	311545	1	2	0	1	0	0
GPR176	AC023908.1-002	7	NO	117350	112229	1	2	2
GPR39	AC079773.1-001	7	NO	227202	227202	1
GRIA1	AC091962.2-001	3	YES	317616	158981	1	1	1	0	0	0	0	0	0	0	2	0	2	0	0
GRIA2	AC079233.2-001	3	YES	139350	91167	1	1	1	0	0	0	0	0	0	0	2	0	2	0
GRIA3	RP11-349N19.3-002	3	YES	295824	140982	1	1	1	0	0	0	0	0	0	0	2	0	2	0
GRIA4	AP000673.1-005	3	YES	366033	250539	1	1	1	0	0	0	0	0	0	0	2	0	2	0	0
GRID2	AC104077.1-001	4	YES	1464818	840226	1	1	1	0	0	0	0	0	0	0	1	2	0	2	0
GRIK1	AP000239.3-001	3	YES	399553	276356	1	1	1	0	0	0	0	0	0	0	2	1	0	1	0
GRIK2	AP002530.3-001	3	YES	666507	300262	1	1	1	0	0	0	0	0	0	0	2	1	0	1	0
GRIK3	RP4-614N24.2-001	4	YES	229498	164513	1	1	1	0	0	0	0	0	0	0	2	1	0	1	0
GRIK4	AP001929.1-003	4	YES	323071	186038	1	1	0	1	0	0	0	0	0	0	0	0	2	2	0	1	1	0
GRM1	RP1-69B13.1-001	7	YES	401694	188285	1	2	1	2	0	1	2
GRM3	AC002081.3-005	0	YES	97637	63253	0	1	2
GRM5	AP003120.1-001	7	YES	535738	267867	1	2	1	2	0	1	2
GRM7	AC077690.2-001	7	YES	876270	366664	0	1	2	1	1	1	0	0	1
GRM8	AC000370.1-002	7	YES	794402	495946	0	1	2	1	1	1	0	0
GSG1L	AC092725.3-003	0	NO	271212	233985	1	1	2	2	1
GSK3B	AC069444.3-001	0	NO	265384	134422	1	0	0	0	2	1	0	0	1	1
HCRTR2	RP1-173P22.1-001	7	NO	106532	83935	1	0	1	0	2	1
HTR2A	RP11-147L20.2-001	7	NO	59654	59654	1	1
HTR2C	RP11-810O3.1-001	7	YES	179102	174780	2	1	1
IGF1R	AC069029.1-001	1	YES	303757	263707	1	1	2	1	2	1	2	1	1	2	1	0	1	2	1	0	0	1	2	2
IGSF21	RP11-121A23.1-001	0	YES	268794	158639	1	0	2	1	0	1	0	1	1
IL1RAPL1	GS1-293I18.1-001	1	YES	1164386	1046284	1	2	0	1	1	2	1	1	1
IL1RAPL2	LL0XNC01-72E5.1-001	1	YES	1106687	1012186	1	2	0	1	1	2	1	1	1
KALRN	AC022336.1-013	0	NO	418660	155474	1	1	2	0	0	0	0	0	0	0	0	2	0	1	0	0	0	0	1	0	0	0	2	0	2	0	0	0	1	0	0	2	0
KCNH1	RP11-75I2.1-002	4	NO	447776	184393	1	2	1	1	0	0	1	0	1	0
KCNJ3	AC093633.1-001	2	NO	155032	144907	0	1
KCNJ6	AP001407.2-001	3	NO	214252	214252	1	1
KIRREL3	RP11-713C6.2-001	1	YES	573593	547241	1	1	1	1	0	1	2	1	0	1	0	1	1	1	0	0
LSAMP	RP1-237K10.1-001	1	YES	633698	274914	2	1	1	1	2	1
MAGI1	RP11-88H12.1-001	0	NO	677542	642969	1	1	1	1	2	1	1	2	1	1	1	1	0	1	0	1	1	1	2	0	0	1
MAGI2	AC004990.3-001	0	NO	1429638	1325351	1	1	1	1	2	1	2	1	1	1	0	1	1	0	1	1	1	2	0	0	1
MAGI3	RP4-730K3.1-002	0	NO	287775	265465	1	1	1	1	2	1	2	2	1	1	1	0	1	0	1	1	1	2	0	0	1
MAP1B	AC012609.1-001	0	NO	90301	79120	1	1	0	0	1	0
MDGA2	AL591771.1-001	1	YES	829788	687400	1	0	1	0	1	1	1	1	1	0	1	1	1	1	0	1
NCAM1	RP11-839D17.1-005	0	YES	258624	251386	1	1	1	1	1	2	1	0
NCAM2	AP001115.4-001	1	YES	536880	445360	1	1	1	1	1	2	1	0	1	0	1	1	1	0	1	2	2
NEGR1	RP11-316C12.1-001	1	YES	873984	508920	2	1	1	1	2	1
NLGN1	RP11-477P6.1-001	1	YES	674233	673403	1	1	1	2
NPSR1	AC005853.2-002	7	NO	218638	123249	0	1	0	1	2	1	1	2
NR3C2	RP11-635A1.1-003	0	NO	352562	112792	2	1	1	1	2	1	0
NRG1	RP11-97N12.1-001	0	NO	1101515	1077363	1	2	1	2
NRG3	RP11-99I12.1-004	2	NO	1108174	695366	1	2	1	1	2	0	2	2
NRXN1	AC078994.1-018	1	YES	1101839	775703	1	1	1	1	0	0	1	1	1	1	1	2	1	1	1	0	1	1	0	1
NRXN3	RP11-526N18.2-001	1	YES	1207554	845314	0	1	1	1	1	1	2	1	1	1	0	1	0	1
NTM	AP004248.3-002	0	YES	963305	724353	1	2	1	1	1	2	1
NTRK2	RP11-263K15.1-004	1	YES	348172	214894	2	2	2	2	1	0	1	1	1	0	1	1	1	0	2	0	0
NTRK3	AC011966.2-018	1	YES	376699	194473	2	2	2	2	1	0	1	1	1	0	1	1	0	2	0	0	0
OPHN1	RP6-201G10.1-001	0	NO	382188	248364	1	1	0	0	0	0	0	1	0	2	0	1	1	1	2	1	2	0	1	1	2	2
PARK2	KB-152G3.1-004	0	NO	1376172	571691	1	0	1	0	0	2	1	0	0	0	1
PCDH17	RP11-204N9.1-001	1	YES	89268	57778	0	2	1
PDE4D	RP11-266N13.1-003	0	NO	1208688	154137	0	2	2	0	2	1	0	1	0	0	0	1	0	0	0
PDE7B	RP11-472E5.2-001	0	NO	338489	214779	0	1	1	0	1	1	0	0	2	0	1	1
PHLPP1	AC027553.1-001	0	NO	258594	114832	1	0	0	2	2	2	1	2	2	2	2	0	2	2	2	0
PLCG2	RP11-510J16.2-001	0	NO	168211	86927	1	1	2	2	0	0	2	0	0	2	1	2	0	0	0	2	2	2	0	0	2	0	1	0	1	1	0	1	1	0	2
PLCH1	RP11-117L15.2-004	0	NO	189990	104506	1	1	2	0	0	1	1	2	0	0	0	0	2	1	1	1	0	1	1	0	0	1
PLCXD3	CTD-2142G21.1-001	0	NO	195944	127889	1	2
PPP1R1C	AC009962.3-003	0	NO	130855	126957	0	1	0	1
PPP2R5E	AL136038.5-001	0	NO	162273	85643	1	0	0	0	2	2	0	0	0	0	2	2
PPP3CA	AP001870.1-004	0	NO	320062	311945	1	1	1	1	2	1	1
PRKCA	RP11-4F22.1-002	0	NO	499167	235588	2	1	0	1	1	2	2	0	0	0	2	2	0	0	0	0
PRKCB	AC130448.2-013	0	NO	381922	211515	2	1	0	1	1	2	2	0	0	0	2	2	0	0	0	0
PRKCE	AC017006.1-001	0	NO	530567	154196	0	1	2	1	0	1	0	1	0	0	2	0	0	0
PRKCZ	RP11-181G12.1-001	0	NO	132600	84566	2	1	1	1	0	0	1	0	0	2	2	0	1	1	0	0	2
PRKG1	RP11-346D6.1-001	0	NO	1300506	651140	2	1	1	2	0	0	2	2	2	0	2	2	0	2	2	2	0
PTPRD	RP11-60C15.1-003	1	YES	411452	268726	1	0	1	1	1	1	1	1	1	1	0	1	0	2	0	0	2	2	1	0	1	0	0	2	0	2	0	0	2	0
PTPRK	RP3-480J14.1-003	1	YES	545809	402524	1	1	0	1	0	1	1	1	0	1	2	0	1	2	1	0	1	0	1	0	0	2	0	0	0	0	0	2	0
PTPRM	AP001094.2-012	1	YES	833946	549702	1	1	0	1	0	1	1	1	0	1	2	0	1	2	1	1	1	1	0	1	0	1	0	0	2	0	0	0	0	0	2	0
PTPRN2	AC006372.3-003	1	YES	1043995	631860	1	1	1	2	0	1	1	0	2	1	0	0	0	1	0	0	0	2	2	1	0
RAPGEF1	RP11-40A7.1-002	0	NO	157049	98347	1	0	0	2	0	2	2	0	1	1	0	2	0	1	2	2	2	0	2	0	0	2	2
RERG	RP11-1018J8.1-001	0	NO	107780	105954	1	1	0
RIMS2	KB-1495A5.1-004	0	NO	428746	292862	2	1	0	0	1	2	1	0	2	0	1	1	2	2	2	1	2	1	1	0
RIT2	AC025480.1-001	0	NO	371373	141212	1	1	0	0
RTN4RL1	CTD-2545H1.3-001	0	YES	87044	87044	1
SDK1	AC017000.4-001	1	YES	957156	650688	1	2	1	2	1	2	1	1	1	1	1	2	2	1	2	2	1	0	1	1	1	0	2	0	1	0	1	1	1	2	1	0	1	1	1	0	1	1	1	1	1	1	2	0
SHISA6	AC007510.1-003	1	YES	315283	293978	2	1	1	1
SLC16A7	RP11-813P10.3-002	12	NO	73441	73441	1	1	1
SRGAP1	RP11-196H14.1-001	0	NO	294598	169500	1	2	0	0	0	0	0	0	0	1	2	0	1	1	1	2	2	1	2	2	0
SRGAP3	AC034186.1-001	0	NO	260133	161930	1	2	0	0	0	0	0	0	0	1	2	0	1	1	1	2	2	1	2	2	0
STIM1	AC015689.1-001	1	YES	233470	156287	1	0	1	2	1	2	0	0	2	1	2
STIM2	AC006928.1-001	0	YES	159537	107363	1	0	1	2	1	2	0	0	2	1	2
SYT1	AC027288.1-002	1	NO	230336	158554	1	0	0	0	0	1	0
TENM1	RP5-1052M9.2-001	1	NO	575040	436555	1	1	1	2	1	1	0	1	1	1	1	1	1	1	2	2	0	1	1	2	1	0	1	2	1	0	0	1	1	0
TGFBR3	RP5-865M20.2-001	1	YES	175240	95183	1	0	0	1	2	0	1	0	0	0	0	0	1	1	1
TMEM108	RP11-503I22.1-001	1	NO	164947	159418	1	1	0
TOM1L2	AC122129.5-002	0	NO	123305	69216	1	2	0	0	0	0	2	0	1	2	0	0	1
TSHZ3	AC025809.2-001	0	NO	69427	69427	1
UNC5C	AC105395.2-001	1	YES	376828	303410	1	1	1	0	1	1	1	1	1	2	0	0	0	0	2
UNC5D	RP11-345N15.1-002	1	YES	551917	405657	1	1	1	0	1	1	1	1	1	1	2	0	0	0	0	2
USH2A	RP5-1099E6.1-002	2	YES	780947	449270	2	0	1	2	0	2	2	0	1	0	1	1	2	1	1	1	1	0	1	1	0	1	1	1	0	1	1	1	1	1	1	2	0	1	0	1	1	2	1	0	2	2	1	1
VWC2	AC034145.2-001	0	YES	135772	109193	0	1
VWC2L	AC068051.1-001	0	YES	160958	138913	0	1
[truncated: 26 more columns]

## Sheet: 153_1-1_domains
fn3	Fibronectin type III domain
I-set	Immunoglobulin I-set domain
ANF_receptor	Receptor family ligand binding region
TSP_1	Thrombospondin type 1 domain
Ig_3	Immunoglobulin domain
EphA2_TM	Ephrin type-A receptor 2 transmembrane domain
Pkinase_Tyr	Protein tyrosine kinase
EGF	EGF-like domain
RhoGAP	RhoGAP domain
Ephrin_rec_like	Putative ephrin-receptor like
Laminin_G_2	Laminin G domain
Neur_chan_memb	Neurotransmitter-gated ion-channel transmembrane region
Glypican	Glypican
Guanylate_kin	Guanylate kinase
Neogenin_C	Neogenin C-terminus
MAGI_u1	Unstructured region on MAGI
EGF_2	EGF-like domain
PI-PLC-Y	Phosphatidylinositol-specific phospholipase C, Y domain
PDZ	PDZ domain
MAM	MAM domain, meprin/A5/mu
Dynamin_N	Dynamin family
HRM	Hormone receptor domain
TIR	TIR domain
C2	C2 domain
7tm_1	7 transmembrane receptor (rhodopsin family)
GDNF	GDNF/GAS1 domain
C2-set_2	CD80-like C2-set immunoglobulin domain
COesterase	Carboxylesterase family
zf-C4	Zinc finger, C4 type (two domains)
DAG_kinase_N	Diacylglycerol kinase N-terminus
Recep_L_domain	Receptor L domain
EGF_CA	Calcium-binding EGF domain
IRK	Inward rectifier potassium channel transmembrane domain
MFS_1	Major Facilitator Superfamily
CUB	CUB domain
Laminin_EGF	Laminin EGF domain
GAIN	GPCR-Autoproteolysis INducing (GAIN) domain
Ig_2	Immunoglobulin domain
OLF	Olfactomedin-like domain
TMEM108	TMEM108 family
PI-PLC-X	Phosphatidylinositol-specific phospholipase C, X domain
Ion_trans	Ion transport protein
Ca_chan_IQ	Voltage gated calcium channel IQ domain
Ten_N	Teneurin Intracellular Region
Pentaxin	Pentaxin family
PDZ_6	PDZ domain
PMP22_Claudin	PMP-22/EMP/MP20/Claudin family
Furin-like	Furin-like cysteine rich region
DAGK_cat	Diacylglycerol kinase catalytic domain

## Sheet: 153_exons_enrichment
	Exon type	% in the 153 genes	% in the entire set of 13823 human genes	input table for the exact Fisher's test				odds ratio	P-value	P-value corrected (BONFERRONI)
				YY	YN	NY	NN
	(1,1)	21.2	11.78	409	12909	1520	98198	2.04687	1.59789e-32	1.4381e-31
	(1,2)	9.23	6.93	178	7660	1751	103447	1.37285	7.42811e-05	0.00066853
	(2,1)	8.09	6.52	156	7216	1773	103891	1.26677	0.00363852	0.0327467
	(1,0)	14.1	12.97	272	14384	1657	96723	1.10382	0.0730412	0.657371
	(0,1)	12.44	12.71	240	14132	1689	96975	0.975074	0.651843	1
	(2,2)	4.35	5.23	84	5827	1845	105280	0.822591	0.966258	1
	(2,0)	7.52	10.46	145	11681	1784	99426	0.69182	1	1
	(0,2)	7.26	10.27	140	11467	1789	99640	0.679989	1	1
	(0,0)	15.81	23.12	305	25831	1624	85276	0.620011	1	1
	Excluded:	Exon type	#exons in the 153 genes
		(-1,1)	112
		(-1,0)	20
		(-1,2)	21

## Sheet: 153_first_phase1_introns
chr	gene	transcript	inron length	5'-exon 3'-end	3'-exon 5'-end	spliced codon	aa	#TM	SP
chr2	AAK1	AC136007.1-002	85899	TTGGCGGAAG	GTGGATTTGC	GGT	G	0	NO
chr6	ADGRB3	RP11-442J1.1-001	291126	CCCAAAGAAG	AATTTGGAAT	GAA	E	8	YES
chr4	ADGRL3	RP11-84A1.2-001	89878	ATAATTCATG	CTTTCAGCCG	GCT	A	7	YES
chr1	ADGRL4	RP11-143H12.1-001	1413	CCGCTCCTAG	TGGTTTTTTC	GTG	V	7	YES
chr8	ADRA1A	AC091675.1-004	93420	ATGCCCATTG	GGTCTTTCTT	GGG	G	7	NO
chr5	ADRA1B	AC068657.1-001	54024	CTACCGCTTG	GCTCCTTGTT	GGC	G	7	NO
chr3	ALCAM	RP11-16N5.1-001	152585	TTCAGGCCAG	GCCTTGGATG	GGC	G	1	YES
chr4	ARHGAP10	RP11-635A1.2-001	90271	GCGACGAAAA	GTCTGTCAGT	AGT	S	0	NO
chr10	ARHGAP22	RP11-541M12.2-001	21610	GCCAGGAGGG	CCCGCTCCAA	GCC	A	0	NO
chr3	ARHGAP31	RP11-305I9.2-001	70311	GGACAGGATG	TTCCATACGT	GTT	V	0	NO
chr22	BCR	U07000.3-001	71559	GGAGACGCAG	ATGGCTCGTT	GAT	D	1	NO
chr12	CACNA1C	AC007618.2-001	61612	AACCACCAAG	GTTCCAACTA	GGT	G	21	NO
chr22	CACNG2	RP5-1119A7.2-001	114817	TGCCTAGAAG	GGAATTTCAA	GGG	G	4	NO
chr16	CACNG3	AC004125.2-001	89768	TGCCTAGAAG	GGGCTTTCCG	GGG	G	4	NO
chr17	CACNG4	RP11-349A8.1-001	53057	TGCATCGAAG	GGATCTATAA	GGG	G	4	NO
chr11	CADM1	RP11-136I14.1-001	263850	ATCCCCACAG	GTGATGGGCA	GGT	G	1	YES
chr22	CELSR1	RP5-1163J1.5-001	69281	TCTGTGTCTG	ATGGCATCCA	GAT	D	7	YES
chr2	CHN1	AC018890.5-001	52691	ACCCTGTTTG	ATACAGATGA	GAT	D	0	NO
chr7	CHN2	AC007255.4-001	159634	GTGTCCTCCG	ATGCTGAAGA	GAT	D	0	NO
chr3	CLSTN2	RP11-13L2.3-001	240467	GCGGCTAAAG	TCAATAAGCA	GTC	V	1	YES
chr3	CNTN3	RP11-239I11.1-001	21272	TGCTTAGGAG	GTGAGCTTCT	GGT	G	1	YES
chr11	CNTN5	RP11-49M9.1-001	263274	TGTCTTTCAG	AGTATTCAAA	GAG	E	0	YES
chr3	CNTN6	AC026214.1-001	72623	TCTTCTGCAG	GTGATGGTCT	GGT	G	0	YES
chr12	CRADD	RP11-887P2.4-001	170897	CTGCCTGCAG	GTGACAGATT	GGT	G	0	NO
chr1	CRB1	RP11-53I24.1-004	59939	TACATAAAAA	ATTCCTTTTG	AAT	N	1	YES
chr18	DCC	AC103949.2-001	411175	CAAGTAACCG	GTTTTCAAAT	GGT	G	1	YES
chr7	DGKB	AC005039.4-002	83462	TATGCTGAGT	ATTCTACAAA	TAT	Y	0	NO
chr1	DISC1	RP4-730B13.1-021	66891	CACCGCGCAG	GCAGCCGGGA	GGC	G	0	NO
chr7	EGFR	AC073324.4-001	122920	GAAAAGAAAG	TTTGCCAAGG	GTT	V	1	YES
chr3	EPHA3	RP11-547K2.1-001	19372	TCCAATGAAG	TCAATCTACT	GTC	V	1	YES
chr2	EPHA4	AC011233.1-003	3372	GCGAATGAAG	TTACCTTATT	GTT	V	1	YES
chr4	EPHA5	AC017109.1-001	26134	AGCAACGAAG	TGAATTTATT	GTG	V	2	YES
chr3	EPHA6	RP11-271J8.1-002	51816	AACAACCAAG	TTGTGTTGCT	GTT	V	1	YES
chr6	EPHA7	RP11-346N8.1-001	4477	GCGAAGGAAG	TACTACTGCT	GTA	V	1	YES
chr3	EPHB1	RP11-640G21.3-005	130126	GCGATGGAAG	AAACGTTAAT	GAA	E	1	YES
chr1	EPHB2	RP1-74M1.1-001	70377	GCCGTGGAAG	AAACGCTAAT	GAA	E	1	YES
chr2	ERBB4	AC012491.1-001	413545	TCTCAGTCAG	TGTGTGCAGG	GTG	V	1	YES
chr10	GFRA1	RP11-96N16.1-001	874	CCGCTCTTGG	ACTTGCTCCT	GAC	D	1	YES
chr7	GNAI1	AC080066.2-001	53672	CTGCTGCTCG	GTGCTGGTGA	GGT	G	0	NO
chr9	GNAQ	RP11-494N1.1-001	108754	CTGCTGCTCG	GGACAGGAGA	GGG	G	0	NO
chrX	GPC3	AC002420.1-001	32063	CCCGTGCCAG	GATCAGATTT	GGA	G	1	YES
chrX	GPC4	RP6-198C21.1-001	75464	GAGATCAACG	GTGATCATTT	GGT	G	1	YES
chr13	GPC5	RP11-268K3.1-001	49551	CCGCGGGCAG	GACCTGATCT	GGA	G	0	YES
chr13	GPC6	RP11-210E23.1-001	317646	GAGATCGCAG	GGGAACACTT	GGG	G	0	YES
chr4	GPM6A	RP11-368D18.1-001	300541	ATGG	GGTGTTTTGA	GGG	G	3	NO
chr15	GPR176	AC023908.1-002	112229	TCGCTGCTCG	AGTTTGGCAA	GAG	E	7	NO
chr2	GPR39	AC079773.1-001	227202	ATCTTCCTGA	GGCTGATTGT	AGG	R	7	NO
chr5	GRIA1	AC091962.2-001	2957	ATCCAGATCG	GGGGATTATT	GGG	G	3	YES
chr4	GRIA2	AC079233.2-001	536	ATACAGATAG	GGGGGCTATT	GGG	G	3	YES
chrX	GRIA3	RP11-349N19.3-002	1187	ATCAGCATAG	GTGGACTTTT	GGT	G	3	YES
chr11	GRIA4	AP000673.1-005	1190	GTGCAAATAG	GTGGTCTCTT	GGT	G	3	YES
chr4	GRID2	AC104077.1-001	285386	ATTCACATCG	GAGCAATTTT	GGA	G	4	YES
chr21	GRIK1	AP000239.3-001	245319	CTCAGGATCG	GAGGGATTTT	GGA	G	3	YES
chr6	GRIK2	AP002530.3-001	222556	TTAAGATTTG	GTGGTATTTT	GGT	G	3	YES
chr1	GRIK3	RP4-614N24.2-001	142897	ATCCGGATCG	GAGGAATCTT	GGA	G	4	YES
chr11	GRIK4	AP001929.1-003	142292	TTGAGGATCG	CTGCTATCTT	GCT	A	4	YES
chr6	GRM1	RP1-69B13.1-001	129130	CACACGGAAG	GGAATTATGG	GGG	G	7	YES
chr11	GRM5	AP003120.1-001	197056	CACACAGAAG	GCAACTATGG	GGC	G	7	YES
chr16	GSG1L	AC092725.3-003	99872	AGCGGGCTTG	GTGAAAAATG	GGT	G	0	NO
chr3	GSK3B	AC069444.3-001	91107	AAAGTTAGCA	GAGACAAGGA	AGA	R	0	NO
chr6	HCRTR2	RP1-173P22.1-001	73828	AACGTCCTGG	TTTGTGTGGC	GTT	V	7	NO
chr13	HTR2A	RP11-147L20.2-001	2904	ATCCTGTATG	GGTACCGGTG	GGG	G	7	NO
chr15	IGF1R	AC069029.1-001	57886	AGTGGAGAAA	TCTGCGGGCC	ATC	I	1	YES
chr1	IGSF21	RP11-121A23.1-001	119699	CTGGCGCGCG	GCTACCTGAC	GGC	G	0	YES
chrX	IL1RAPL1	GS1-293I18.1-001	493512	AGAGGCTCCG	CCGATGGATG	GCC	A	1	YES
chrX	IL1RAPL2	LL0XNC01-72E5.1-001	536479	AGAAATTCTG	TGGATGGCTG	GTG	V	1	YES
chr3	KALRN	AC022336.1-013	133085	CTGGATCGAG	GGTCTTTTCG	GGG	G	0	NO
chr1	KCNH1	RP11-75I2.1-002	26489	CGGTCCAATG	ATACTAATTT	GAT	D	4	NO
chr21	KCNJ6	AP001407.2-001	125526	GAATCCATGA	CTAACGTCCT	ACT	T	3	NO
chr11	KIRREL3	RP11-713C6.2-001	437542	TTCAGTCAAG	AGCTGGGCCT	GAG	E	1	YES
chr3	MAGI1	RP11-88H12.1-001	415907	GTCAGACAAG	GAGGAAGGCT	GGA	G	0	NO
chr7	MAGI2	AC004990.3-001	445813	GTCAAGCAAG	GAGGAATTGT	GGA	G	0	NO
chr1	MAGI3	RP4-730K3.1-002	158165	GTGAAACCAG	GCAAAGTCAT	GGC	G	0	NO
chr5	MAP1B	AC012609.1-001	7982	ATCGAGCTCG	GAATCCGATC	GGA	G	0	NO
chr14	MDGA2	AL591771.1-001	372966	GGAGTGTACG	CTCCTCCCAC	GCT	A	1	YES
chr11	NCAM1	RP11-839D17.1-005	240714	GGAACTGCAG	TTTCTCTGCA	GTT	V	0	YES
chr21	NCAM2	AP001115.4-001	281959	AGCGGGCAAG	CTCTTCTTCA	GCT	A	1	YES
chr3	NLGN1	RP11-477P6.1-001	202588	ACTGAGGATG	ATATTCGGGA	GAT	D	1	YES
chr8	NRG1	RP11-97N12.1-001	955098	AAGCGGTGCG	CCTTGCCTCC	GCC	A	0	NO
chr10	NRG3	RP11-99I12.1-004	482575	CCCAAATTTC	ATACGACGAC	CAT	H	2	NO
chr2	NRXN1	AC078994.1-018	101546	TGCAGCCAAG	AAGACAACAA	GAA	E	1	YES
chr11	NTM	AP004248.3-002	540675	CTCTTCCAAG	GAGTGCCCGT	GGA	G	0	YES
chrX	OPHN1	RP6-201G10.1-001	133770	GCTATGAGAA	ATTATTCTTC	AAT	N	0	NO
chr6	PARK2	KB-152G3.1-004	284188	ATGATAG	TGTTTGTCAG	GTG	V	0	NO
chr18	PHLPP1	AC027553.1-001	112775	TTCTATGCAG	GAAAACCTCA	GGA	G	0	NO
chr16	PLCG2	RP11-510J16.2-001	68261	GAGGGCTTCT	TGGATATCAT	TTG	L	0	NO
chr3	PLCH1	RP11-117L15.2-004	79618	CCAGAAAAAG	TTGAAAGATG	GTT	V	0	NO
chr5	PLCXD3	CTD-2142G21.1-001	127889	GCCATTCCAG	GGTCTCATGA	GGG	G	0	NO
chr14	PPP2R5E	AL136038.5-001	85643	CTGCTAAAAG	ACGTTCCATC	GAC	D	0	NO
chr4	PPP3CA	AP001870.1-004	150622	GTGGTGAAAG	CTGTTCCATT	GCT	A	0	NO
chr9	PTPRD	RP11-60C15.1-003	96935	GATGCTGAGA	CACCTCCAAG	ACA	T	1	YES
chr6	PTPRK	RP3-480J14.1-003	122570	TTCTCCGCAG	GTGGCTGTAC	GGT	G	1	YES
chr18	PTPRM	AP001094.2-012	206257	ACGTTCTCAG	GTGGCTGCCT	GGT	G	1	YES
chr7	PTPRN2	AC006372.3-003	97772	GGGCGTCTGG	GCTGCCTGCT	GGC	G	1	YES
chr9	RAPGEF1	RP11-40A7.1-002	88820	GAGAAAGCAG	ACTCTCAGCG	GAC	D	0	NO
chr12	RERG	RP11-1018J8.1-001	96309	GGCAAGTCAG	CTCTTGTAGT	GCT	A	0	NO
chr18	RIT2	AC025480.1-001	81549	GGTAAAAGCG	CAATGACAAT	GCA	A	0	NO
chr17	RTN4RL1	CTD-2545H1.3-001	87044	CTTCGCAAAG	GGTGCTGTGT	GGG	G	0	YES
chr7	SDK1	AC017000.4-001	317195	CTGGCGCAAG	ATGATGTTGC	GAT	D	1	YES
chr12	SLC16A7	RP11-813P10.3-002	66200	TACGCAGGAG	GTCCTGTAAG	GGT	G	12	NO
chr12	SRGAP1	RP11-196H14.1-001	139063	CAAGTCAAAG	AAATTCGAGC	GAA	E	0	NO
chr3	SRGAP3	AC034186.1-001	123967	CAAATAAAAG	AGATCCGCAC	GAG	E	0	NO
chr11	STIM1	AC015689.1-001	111142	ACTGCAGCAG	AGTTTTGCCG	GAG	E	1	YES
chr4	STIM2	AC006928.1-001	58134	CTCATGACAG	ATCCCTGCAT	GAT	D	0	YES
chr12	SYT1	AC027288.1-002	68101	AAAATTCCAT	TGCCACCGTG	TTG	L	1	NO
chrX	TENM1	RP5-1052M9.2-001	67295	TCTACTCAAG	AGATGGAATT	GAG	E	1	NO
chr1	TGFBR3	RP5-865M20.2-001	63999	GCCACTGCAG	GTCCAGAGCC	GGT	G	1	YES
chr3	TMEM108	RP11-503I22.1-001	150400	CAACTGTTAA	GTTTCCTGCT	AGT	S	1	NO
chr17	TOM1L2	AC122129.5-002	64730	CAGTGCCTCG	AAAAGGCAAC	GAA	E	0	NO
chr19	TSHZ3	AC025809.2-001	69427	CGCGCAGCAG	CCTATGTTTC	GCC	A	0	NO
chr4	UNC5C	AC105395.2-001	213102	GCCGCCCAAG	ATGATGACTT	GAT	D	1	YES
chr8	UNC5D	RP11-345N15.1-002	313404	GCTGCCCGAG	GAACTGACAA	GGA	G	1	YES

## Sheet: 507_genes
AAK1
ABI3BP
ABL2
ABTB2
ACVR2A
ADAM12
ADAMTS12
ADAMTS2
ADAMTS3
ADARB2
ADCY9
ADGRB3
ADGRG6
ADGRL3
ADGRL4
ADRA1A
ADRA1B
AFAP1L2
AGAP1
AGBL4
AGMO
ALCAM
AMBRA1
ANO6
APBB2
ARHGAP10
ARHGAP15
ARHGAP22
ARHGAP24
ARHGAP31
ARID5B
ARSB
ASTN1
AVEN
B4GALNT3
BARX2
BBS9
BCL11A
BCR
BICC1
BMP5
BMP6
BRE
BRINP3
C10orf11
C11orf49
C14orf37
C16orf45
C1QTNF7
C20orf196
C8orf34
CA10
CACNA1C
CACNA2D3
CACNG2
CACNG3
CACNG4
CADM1
CADM2
CALN1
CAMK2D
CASK
CBFA2T2
CCDC129
CCDC85A
CD247
CDH13
CDH2
CDH4
CDH8
CDK14
CELF2
CELF4
CELSR1
CHN1
CHN2
CHST11
CHST8
CHST9
CLMN
CLMP
CLSTN2
CMSS1
CNKSR3
CNTN3
CNTN5
CNTN6
CNTNAP2
COG5
COL18A1
COL26A1
COL5A2
CPE
CPEB1
CPPED1
CPQ
CRADD
CRB1
CSMD1
CSMD3
CSRNP3
CTDSPL
CTNNA2
CTNNA3
CTNND2
CWC27
CYTH3
DACH1
DACH2
DCC
DCDC2
DCLK1
DENND1A
DGKB
DIAPH2
DIAPH3
DIP2C
DISC1
DLC1
DLG2
DLGAP1
DMD
DNAJC6
DNM3
DOCK1
DOCK4
DOCK5
DOK6
DPP10
DPP6
DPYD
DSCAM
DSCAML1
DYNC1I1
EDA
EDIL3
EEFSEC
EFL1
EGFLAM
EGFR
ELMO1
ENOX1
ENTPD1
EPHA3
EPHA4
EPHA5
EPHA6
EPHA7
EPHB1
EPHB2
ERBB4
ESR1
ESRRG
EXOC4
FAM129A
FAM171A1
FAM172A
FAM19A1
FAM19A2
FAM19A4
FAM19A5
FARS2
FBN1
FBXL17
FBXL7
FGF10
FGF7
FHIT
FIGN
FMN1
FNDC3B
FOXN3
FREM2
FSTL5
GABRA2
GABRB1
GABRB2
GABRG3
GALNT13
GALNT18
GBF1
GFRA1
GHR
GLI2
GNAI1
GNAQ
GPC3
GPC4
GPC5
GPC6
GPHN
GPM6A
GPR176
GPR39
GRIA1
GRIA2
GRIA3
GRIA4
GRID2
GRIK1
GRIK2
GRIK3
GRIK4
GRIP1
GRM1
GRM3
GRM5
GRM7
GRM8
GSG1L
GSK3B
GSTCD
HCRTR2
HDAC4
HDAC9
HIBADH
HIPK2
HS2ST1
HTR2A
HTR2C
IGF1R
IGFBP7
IGSF11
IGSF21
IKZF2
IL1RAPL1
IL1RAPL2
ITGA1
ITGBL1
ITPR1
ITPR2
JAZF1
KALRN
KAZN
KCNH1
KCNH5
KCNH7
KCNH8
KCNIP1
KCNIP4
KCNJ3
KCNJ6
KCNK13
KCNQ1
KHDRBS2
KHDRBS3
KIRREL3
LAMC1
LARGE
LCORL
LDB2
LDLRAD3
LHFP
LHFPL3
LIN52
LIPC
LPP
LRCH1
LRP1B
LSAMP
MACROD2
MAGI1
MAGI2
MAGI3
MAP1B
MAP2K6
MAP3K5
MAP7
MB21D2
MDGA2
MEGF11
MEOX2
METAP1D
MFHAS1
MKL1
MKX
MLLT3
MOB3B
MSI2
MSRA
MTSS1
NCAM1
NCAM2
NDUFAF2
NEGR1
NELL1
NFIA
NFIB
NHS
NLGN1
NOL4
NOVA1
NPAS3
NPSR1
NR3C2
NR6A1
NRG1
NRG3
NRXN1
NRXN3
NSMCE2
NT5DC1
NTM
NTRK2
NTRK3
OPCML
OPHN1
OXR1
PACRG
PARK2
PARM1
PAX3
PBX1
PBX3
PCDH11X
PCDH15
PCDH17
PCDH9
PDE4B
PDE4D
PDE7B
PDGFC
PDGFD
PEX14
PGBD5
PHACTR1
PHACTR2
PHACTR3
PHLPP1
PIEZO2
PKHD1
PLCG2
PLCH1
PLCXD3
PLPP4
PLXDC2
POLA1
POU2F1
POU6F2
PPM1L
PPP1R1C
PPP2R2B
PPP2R2C
PPP2R5E
PPP3CA
PRDM16
PRKAG2
PRKCA
PRKCB
PRKCE
PRKCZ
PRKD1
PRKG1
PRRX1
PTPRD
PTPRG
PTPRK
PTPRM
PTPRN2
PTPRT
RAB28
RAB8B
RAD51B
RALGPS1
RALYL
RAPGEF1
RARB
RASAL2
RBMS3
RERG
REV3L
RFTN1
RGS6
RGS7
RHBDD1
RHOJ
RIMS2
RIT2
RNF150
RNF220
RNLS
ROBO1
ROBO2
ROR1
RORB
RSPH14
RSPO2
RSRC1
RTN1
RTN4RL1
RUNX1
RUNX2
RXRA
SAMD12
SAMD4A
SBF2
SCFD2
SDK1
SEMA3A
SEMA3C
SEMA3E
SEPT9
SERGEF
SEZ6L
SGCZ
SGIP1
SH3KBP1
SHISA6
SIK2
SKAP1
SKAP2
SLC16A10
SLC16A2
SLC16A7
SLC22A23
SLC24A3
SLC24A4
SLC25A21
SLC2A13
SLC35F1
SLC39A11
SLC44A5
SLC4A4
SLC9A7
SLCO3A1
SMAD6
SMURF1
SND1
SNTB1
SNX29
SOX5
SOX6
SPAG16
SPOCK1
SPOCK3
SPSB4
SRGAP1
SRGAP3
ST3GAL3
ST7
STIM1
STIM2
STK32B
STK39
STON2
STOX1
STOX2
STPG2
STX8
STXBP6
SUCLG2
SUGCT
SUSD4
SYNE1
SYT1
SYT16
SYT9
TAF3
TBC1D22A
TBC1D8
TCF12
TCF4
TEAD1
TENM1
TGFBR3
THSD4
TLL1
TMEFF2
TMEM108
TMEM117
TMEM132D
TMEM163
TOM1L2
TPD52L1
TPK1
TRAPPC9
TRDN
TRHDE
TSHZ2
TSHZ3
TSPEAR
TSSC1
UBE2G1
UNC5C
UNC5D
USH2A
USP6NL
UST
VGLL4
VTI1A
VWC2
VWC2L
WBSCR17
WDR72
XKR4
ZBTB16
ZEB1
ZEB2
ZFAND3
ZFHX3
ZFPM2
ZMAT4
ZNF385B
ZNF423
ZNF536
ZNRF1
ZSWIM5
